# Supplementary material for: A large scale survey reveals that chromosomal copy-number alterations significantly affect gene modules involved in cancer initiation and progression
Source: BMC Med Genomics. 2011 May 6;4:37. doi: 10.1186/1755-8794-4-37 (PMC3112060; doi:10.1186/1755-8794-4-37)
Supplement: Additional file 2 — ZIP file containing tab-delimited text files for GO terms. One text file for each significant GO term. Each file contains one line per gene belonging to the GO. Each line lists the Ensembl ID, the Gene Name, the number of cases in which the gene was involved in a CNA, and its location including: Chromosome, Band, Start (bp) and End (bp). [file 1755-8794-4-37-S2.ZIP]

Archive with 22 entries (22 files):
- BP_del_GO_0006298_mismatch repair.txt
- BP_del_GO_0007049_cell cycle.txt
- BP_del_GO_0007156_homophilic cell adhesion.txt
- BP_del_GO_0008272_sulfate transport.txt
- BP_del_GO_0009566_fertilization (sensu Metazoa).txt
- BP_del_GO_0016043_cell organization and biogenesis.txt
- BP_del_GO_0016339_calcium-dependent cell-cell adhesion.txt
- BP_del_GO_0007416_synaptogenesis.txt
- BP_del_GO_0045005_maintenance of fidelity during DNA-dependent DNA replication.txt
- BP_del_GO_0048232_male gamete generation.txt
- BP_del_GO_0050909_sensory perception of taste.txt
- BP_del_GO_0051674_localization of cell.txt
- CC_del_GO_0005887_integral to plasma membrane.txt
- CC_del_GO_0044430_cytoskeletal part.txt
- CC_del_GO_0044450_microtubule organizing center part.txt
- CC_del_GO_0045111_intermediate filament cytoskeleton.txt
- MF_del_GO_0004182_carboxypeptidase A activity.txt
- MF_del_GO_0004522_pancreatic ribonuclease activity.txt
- MF_del_GO_0004867_serine-type endopeptidase inhibitor activity.txt
- MF_del_GO_0000166_nucleotide binding.txt
- MF_del_GO_0008271_sulfate porter activity.txt
- MF_del_GO_0016165_lipoxygenase activity.txt
