# Supplementary material for: A large scale survey reveals that chromosomal copy-number alterations significantly affect gene modules involved in cancer initiation and progression
Source: BMC Med Genomics. 2011 May 6;4:37. doi: 10.1186/1755-8794-4-37 (PMC3112060; doi:10.1186/1755-8794-4-37)
Supplement: Additional file 2 — ZIP file containing tab-delimited text files for GO terms. One text file for each significant GO term. Each file contains one line per gene belonging to the GO. Each line lists the Ensembl ID, the Gene Name, the number of cases in which the gene was involved in a CNA, and its location including: Chromosome, Band, Start (bp) and End (bp). [file 1755-8794-4-37-S2.ZIP › BP_del_GO_0006298_mismatch repair.txt]

Ensembl Gene	CNA	Gene Name	Chromosome	Cytoband	Start (bp)	End (bp)
ENSG00000174368	4123	AC006014.7	7	q11.23	74973234	74988765
ENSG00000132466	2439	ANKRD17	4	q13.3	73940505	74124502
ENSG00000078319	4978	PMS2L1	7	q22.1	99897652	99939531
ENSG00000189011	4123	AC138783.5	7	q11.23	74702854	74712565
ENSG00000119684	3372	MLH3	14	q24.3	75480467	75518235
ENSG00000113318	3866	MSH3	5	q14.1	79950294	80172631
ENSG00000132781	2136	MUTYH	1	p34.1	45794914	45806142
ENSG00000174384	4123	PMS2L2	7	q11.23	72507941	72520082
ENSG00000116062	1696	MSH6	2	p16.3	48010221	48034092
ENSG00000204410	2018	MSH5	6	p21.33	31707725	31732628
ENSG00000057468	2043	MSH4	1	p31.1	76262567	76378923
ENSG00000064933	1716	PMS1	2	q32.2	190648811	190742355
ENSG00000135165	4123
ENSG00000187953	4216	PMS2CL	7	p22.1	6749759	6793493
ENSG00000077514	2283	POLD3	11	q13.4	74303629	74353765
ENSG00000067601	4123	AC006480.1	7	q11.21	66760595	66767894
ENSG00000188073	4123	AC004878.1	7	q11.23	74914763	74928928
ENSG00000205485	4123	AC004980.3	7	q11.23	76178677	76257299
ENSG00000174371	2117	EXO1	1	q43	242011482	242053241
ENSG00000186704	4123	PMS2L11	7	q11.23	76607934	76653074
ENSG00000164053	2635	ATRIP	3	p21.31	48488114	48512576
ENSG00000076242	2589	MLH1	3	p22.2	37034823	37092409
ENSG00000123965	4123	PMS2L5	7	q11.23	74306898	74322167
ENSG00000097007	3207	ABL1	9	q34.12	133589333	133763062
ENSG00000095002	1770	MSH2	2	p21	47630108	47789450
ENSG00000122512	4216	PMS2	7	p22.1	6012870	6048756
ENSG00000078900	2178	TP73	1	p36.32	3569084	3652765
