# Supplementary material for: A large scale survey reveals that chromosomal copy-number alterations significantly affect gene modules involved in cancer initiation and progression
Source: BMC Med Genomics. 2011 May 6;4:37. doi: 10.1186/1755-8794-4-37 (PMC3112060; doi:10.1186/1755-8794-4-37)
Supplement: Additional file 2 — ZIP file containing tab-delimited text files for GO terms. One text file for each significant GO term. Each file contains one line per gene belonging to the GO. Each line lists the Ensembl ID, the Gene Name, the number of cases in which the gene was involved in a CNA, and its location including: Chromosome, Band, Start (bp) and End (bp). [file 1755-8794-4-37-S2.ZIP › BP_del_GO_0007049_cell cycle.txt]

Ensembl Gene	CNA	Gene Name	Chromosome	Cytoband	Start (bp)	End (bp)
ENSG00000102879	2729	CORO1A	16	p11.2	30194892	30200397
ENSG00000129451	2170	KLK10	19	q13.41	51516001	51523431
ENSG00000172167	2547	MTBP	8	q24.12	121457666	121535875
ENSG00000135503	1927	ACVR1B	12	q13.13	52345486	52390857
ENSG00000108270	3612	AATF	17	q12	35306175	35414170
ENSG00000147082	3415	CCNB3	X	p11.22	49967364	50094909
ENSG00000116652	2043	DLEU2L	1	p31.3	64014635	64015911
ENSG00000091436	1704	ZAK	2	q31.1	173940442	174132738
ENSG00000102096	3415	PIM2	X	p11.23	48770459	48776301
ENSG00000142731	2634	PLK4	4	q28.2	128802046	128820353
ENSG00000105856	4978	HBP1	7	q22.3	106809406	106842974
ENSG00000105401	2188	CDC37	19	p13.2	10501809	10514271
ENSG00000116133	2100	DHCR24	1	p32.3	55315306	55352891
ENSG00000151164	2031	RAD9B	12	q24.11	110939460	110969891
ENSG00000069399	2170	BCL3	19	q13.32	45250962	45263301
ENSG00000100297	4119	MCM5	22	q12.3	35796056	35820495
ENSG00000196584	4979	XRCC2	7	q36.1	152341864	152373250
ENSG00000171450	1788	CDK5R2	2	q35	219824398	219826876
ENSG00000088325	2758	TPX2	20	q11.21	30327074	30389608
ENSG00000148498	2998	PARD3	10	p11.21	34398489	35104249
ENSG00000112062	2018	MAPK14	6	p21.31	35995488	36079013
ENSG00000167601	2170	AXL	19	q13.2	41725108	41767670
ENSG00000163235	1651	TGFA	2	p13.3	70674412	70781325
ENSG00000182866	2139	LCK	1	p35.1	32716840	32751766
ENSG00000073111	2282	MCM2	3	q21.3	127317066	127341276
ENSG00000099860	2188	GADD45B	19	p13.3	2476135	2478257
ENSG00000131462	3640	TUBG1	17	q21.2	40761694	40767247
ENSG00000170590	2086	C6orf88	6	p25.3	131910	144885
ENSG00000101412	2758	E2F1	20	q11.22	32263489	32274210
ENSG00000147854	3371	UHRF2	9	p24.1	6413151	6507054
ENSG00000169605	1651	GKN1	2	p13.3	69201705	69208106
ENSG00000088808	3348	PPP1R13B	14	q32.33	104200088	104313927
ENSG00000140443	3137	IGF1R	15	q26.3	99192200	99507759
ENSG00000196199	4403	MPHOSPH8	13	q12.11	20207821	20247581
ENSG00000007968	2178	E2F2	1	p36.12	23832922	23857712
ENSG00000074755	4014	ZZEF1	17	p13.2	3907739	4046314
ENSG00000006634	4373	DBF4	7	q21.12	87505531	87538856
ENSG00000181104	3696	F2R	5	q13.3	76011868	76031606
ENSG00000091483	2117	FH	1	q43	241660903	241683061
ENSG00000197956	1721	S100A6	1	q21.3	153507075	153508720
ENSG00000119408	3209	NEK6	9	q33.3	127019885	127115586
ENSG00000157456	3118	CCNB2	15	q22.2	59397277	59417244
ENSG00000112742	2399	TTK	6	q14.1	80714357	80752239
ENSG00000118495	3554	PLAGL1	6	q24.2	144261437	144385735
ENSG00000187778	1927	MCRS1	12	q13.12	49952088	49961911
ENSG00000145431	2671	PDGFC	4	q32.1	157682764	157892546
ENSG00000171772	3203	SYCE1	10	q26.3	135367404	135381795
ENSG00000152253	1704	SPC25	2	q31.1	169690645	169769881
ENSG00000141639	3471	MAPK4	18	q21.1	48086484	48258196
ENSG00000180096	2729	SEPT1	16	p11.2	30389454	30394171
ENSG00000184702	4050	SEPT5	22	q11.21	19701987	19712295
ENSG00000167513	3006	CDT1	16	q24.3	88870186	88875665
ENSG00000137310	2018	TCF19	6	p21.33	31126319	31131992
ENSG00000166226	1983	CCT2	12	q15	69979208	69995357
ENSG00000204410	2018	MSH5	6	p21.33	31707725	31732628
ENSG00000129757	2263	CDKN1C	11	p15.4	2904443	2907043
ENSG00000163938	2635	GNL3	3	p21.1	52715172	52728508
ENSG00000186575	4119	NF2	22	q12.2	29999545	30094587
ENSG00000124092	2931	CTCFL	20	q13.31	56064185	56100635
ENSG00000128789	3374	PSMG2	18	p11.21	12702425	12725739
ENSG00000183765	4119	CHEK2	22	q12.1	29083731	29138410
ENSG00000173511	2283	VEGFB	11	q13.1	64002266	64006258
ENSG00000179593	4014	ALOX15B	17	p13.1	7942358	7952452
ENSG00000175063	2931	UBE2C	20	q13.12	44441215	44445596
ENSG00000064933	1716	PMS1	2	q32.2	190648811	190742355
ENSG00000170027	4123	YWHAG	7	q11.23	75956116	75988348
ENSG00000147133	3407	TAF1	X	q13.1	70586114	70752224
ENSG00000182481	3667	KPNA2	17	q24.2	66031848	66042969
ENSG00000135164	4373	DMTF1	7	q21.12	86781677	86825648
ENSG00000115266	2188	APC2	19	p13.3	1450148	1473243
ENSG00000111641	2504	NOP2	12	p13.31	6666029	6677480
ENSG00000120555	2998	RP11-291L22.1	10	p11.1	38671951	38691844
ENSG00000175197	1927	DDIT3	12	q13.3	57910373	57914300
ENSG00000122641	4173	INHBA	7	p14.1	41724712	41742706
ENSG00000198176	4255	TFDP1	13	q34	114239036	114295504
ENSG00000054796	2931	SPO11	20	q13.31	55904815	55919050
ENSG00000145604	2659	SKP2	5	p13.2	36152169	36184145
ENSG00000125538	1565	IL1B	2	q13	113587328	113594480
ENSG00000204710	2283	SPDYC	11	q13.1	64937625	64940715
ENSG00000185627	2263	PSMD13	11	p15.5	236808	252984
ENSG00000164442	3554	CITED2	6	q24.1	139693393	139695757
ENSG00000008226	2589	DLEC1	3	p22.2	38080696	38165516
ENSG00000108504	3672	CDK3	17	q25.1	73975312	74002080
ENSG00000108055	3215	SMC3	10	q25.2	112327449	112364394
ENSG00000090273	2178	NUDC	1	p36.11	27226729	27273353
ENSG00000076242	2589	MLH1	3	p22.2	37034823	37092409
ENSG00000085999	2136	RAD54L	1	p34.1	46713360	46744145
ENSG00000130826	3557	DKC1	X	q28	153984146	154005964
ENSG00000134982	4261	APC	5	q22.2	112043218	112181936
ENSG00000113328	3273	CCNG1	5	q34	162864577	162872022
ENSG00000107831	3251	FGF8	10	q24.32	103530081	103535827
ENSG00000153140	3866	CETN3	5	q14.3	89688078	89705603
ENSG00000148773	3203	MKI67	10	q26.2	129894923	129924649
ENSG00000080345	1636	RIF1	2	q23.3	152266397	152364527
ENSG00000138180	3123	CEP55	10	q23.33	95256369	95288849
ENSG00000133101	4537	CCNA1	13	q13.3	37005967	37017019
ENSG00000185324	3006	CDK10	16	q24.3	89753076	89762772
ENSG00000046774	3557	MAGEC2	X	q27.2	141290131	141293076
ENSG00000036257	1777	CUL3	2	q36.2	225334867	225450110
ENSG00000187908	3203	DMBT1	10	q26.13	124320181	124403252
ENSG00000138182	3123	KIF20B	10	q23.31	91461367	91534700
ENSG00000170037	4014	CNTROB	17	p13.1	7835473	7852895
ENSG00000187631	2822
ENSG00000136044	2022	APPL2	12	q23.3	105567075	105630008
ENSG00000150093	2998	ITGB1	10	p11.22	33189247	33294720
ENSG00000011052	3640	NME1-NME2	17	q21.33	49230951	49249105
ENSG00000171862	3123	PTEN	10	q23.31	89622870	89731687
ENSG00000112245	2041	PTP4A1	6	q12	64231666	64293492
ENSG00000008128	2178	CDC2L2	1	p36.33	1571100	1655966
ENSG00000138160	3123	KIF11	10	q23.33	94353043	94415150
ENSG00000138161	3203	CUZD1	10	q26.13	124591665	124610309
ENSG00000107551	2932	RASSF4	10	q11.21	45454855	45490172
ENSG00000135446	1954	CDK4	12	q14.1	58142005	58146164
ENSG00000112242	2055	E2F3	6	p22.3	20402398	20493941
ENSG00000137100	3061	DCTN3	9	p13.3	34613548	34620478
ENSG00000080839	2758	RBL1	20	q11.23	35624752	35724398
ENSG00000177374	4014	HIC1	17	p13.3	1958393	1962980
ENSG00000137103	3061	TMEM8B	9	p13.3	35814448	35854844
ENSG00000125354	3532	SEPT6	X	q24	118749687	118829533
ENSG00000183484	3348	GPR132	14	q32.33	105515728	105531767
ENSG00000163539	2610	CLASP2	3	p22.3	33537737	33759848
ENSG00000060982	2438	BCAT1	12	p12.1	24964281	25102308
ENSG00000174405	4265	LIG4	13	q33.3	108859794	108870716
ENSG00000176749	3602	CDK5R1	17	q11.2	30813637	30818274
ENSG00000132383	4014	RPA1	17	p13.3	1733266	1802848
ENSG00000078900	2178	TP73	1	p36.32	3569084	3652765
ENSG00000055130	4979	CUL1	7	q36.1	148395006	148498201
ENSG00000128245	4119	YWHAH	22	q12.3	32340447	32353590
ENSG00000160691	1748	SHC1	1	q21.3	154934774	154946959
ENSG00000179295	2031	PTPN11	12	q24.13	112856713	112947717
ENSG00000102882	2729	MAPK3	16	p11.2	30125426	30134827
ENSG00000072818	4014	ACAP1	17	p13.1	7239848	7254797
ENSG00000067208	2042	EVI5	1	p22.1	92974253	93257961
ENSG00000134250	1546	NOTCH2	1	p12	120454176	120612274
ENSG00000019991	4373	HGF	7	q21.11	81328322	81399754
ENSG00000053900	2564	ANAPC4	4	p15.2	25378835	25420120
ENSG00000087074	2170	PPP1R15A	19	q13.33	49375649	49379318
ENSG00000077935	4178	SMC1B	22	q13.31	45739944	45809500
ENSG00000175646	2768	PRM1	16	p13.13	11374693	11375207
ENSG00000170312	2950	CDC2	10	q21.2	62538101	62554610
ENSG00000179271	2188	GADD45GIP1	19	p13.2	13064972	13068050
ENSG00000198793	2178	MTOR	1	p36.22	11166592	11322564
ENSG00000163535	1773	SGOL2	2	q33.1	201374731	201448505
ENSG00000170315	3859	UBB	17	p11.2	16284113	16286054
ENSG00000182197	2547	EXT1	8	q24.11	118806729	119123938
ENSG00000187514	1772	PTMA	2	q37.1	232571605	232578251
ENSG00000149656	2931	C20orf69	20	q13.33	62921738	62944485
ENSG00000123689	2030	G0S2	1	q32.2	209848765	209849733
ENSG00000053254	3348	FOXN3	14	q32.11	89622529	89883454
ENSG00000135083	4027	CCNJL	5	q33.3	159678659	159766528
ENSG00000118513	3656	MYB	6	q23.3	135502453	135540311
ENSG00000079393	3085	DUSP13	10	q22.2	76854190	76868970
ENSG00000198625	2030	MDM4	1	q32.1	204485511	204596130
ENSG00000171320	2575	ESCO2	8	p21.1	27632058	27665745
ENSG00000102974	2994	CTCF	16	q22.1	67596310	67673086
ENSG00000151893	3203	C10orf46	10	q26.11	120440494	120514761
ENSG00000196470	2733	SIAH1	16	q12.1	48394442	48419361
ENSG00000142867	2042	BCL10	1	p22.3	85731464	85743771
ENSG00000164402	4275	SEPT8	5	q31.1	132086509	132142933
ENSG00000086827	3117	ZW10	11	q23.2	113603913	113644425
ENSG00000107443	3251	CCNJ	10	q24.1	97803151	97820627
ENSG00000156711	2018	MAPK13	6	p21.31	36095586	36107842
ENSG00000071242	3415	RPS6KA2	6	q27	166822874	167275999
ENSG00000152332	1789	UHMK1	1	q23.3	162467633	162499400
ENSG00000166974	3357	MAPRE2	18	q12.1	32556892	32725381
ENSG00000146918	4979	NCAPG2	7	q36.3	158424003	158497520
ENSG00000101898	3532	AL110115.2	20	q11.21	30135307	30135852
ENSG00000105821	4978	DNAJC2	7	q22.1	102952921	102985320
ENSG00000147400	3557	CETN2	X	q28	151995517	151999321
ENSG00000107758	3085	PPP3CB	10	q22.2	75196186	75255782
ENSG00000141759	3479	TXNL4A	18	q23	77732869	77748532
ENSG00000184640	3672	SEPT9	17	q25.2	75277492	75496674
ENSG00000112941	2695	POLS	5	p15.31	6714718	6757161
ENSG00000071246	3372	VASH1	14	q24.3	77228235	77249363
ENSG00000124208	2931	TMEM189-UBE2V1	20	q13.13	48697661	48770174
ENSG00000161800	1927	RACGAP1P	12	q13.12	50382945	50419307
ENSG00000196712	3602	NF1	17	q11.2	29421945	29705949
ENSG00000132604	2994	TERF2	16	q22.1	69389464	69419859
ENSG00000154767	2604	XPC	3	p25.1	14186647	14220172
ENSG00000140285	3070	FGF7	15	q21.2	49715375	49780972
ENSG00000182712	3557	MTCP1NB	X	q28	154289897	154299637
ENSG00000156256	2804	USP16	21	q21.3	30396950	30426809
ENSG00000184916	3348	JAG2	14	q32.33	105607319	105635161
ENSG00000112406	3554	HECA	6	q24.1	139456249	139501939
ENSG00000097046	2042	CDC7	1	p22.2	91966404	91991321
ENSG00000122257	2753	RBBP6	16	p12.1	24550908	24584184
ENSG00000013573	2135	DDX11	12	p11.21	31226779	31257725
ENSG00000185920	3414	PTCH1	9	q22.32	98205262	98279339
ENSG00000130779	2031	CLIP1	12	q24.31	122755981	122907116
ENSG00000147601	2449	TERF1	8	q21.11	73921097	73959987
ENSG00000081154	2063	PCNP	3	q12.3	101292939	101313281
ENSG00000137936	2042	BCAR3	1	p22.1	94027347	94312706
ENSG00000163249	1773	CCNYL1	2	q33.3	208576264	208626563
ENSG00000146872	3667	TLK2	17	q23.2	60556386	60692839
ENSG00000165699	3207	TSC1	9	q34.13	135766735	135820020
ENSG00000198765	1741	SYCP1	1	p13.2	115397424	115537991
ENSG00000196510	2031	ANAPC7	12	q24.11	110811283	110841535
ENSG00000136112	4804
ENSG00000154473	3203	BUB3	10	q26.13	124913793	124924886
ENSG00000114126	2307	TFDP2	3	q23	141665888	141868386
ENSG00000164305	2664	CASP3	4	q35.1	185548850	185570629
ENSG00000135698	3006	MPHOSPH6	16	q23.3	82181767	82203831
ENSG00000114127	2307	XRN1	3	q23	142025449	142166904
ENSG00000164109	2631	MAD2L1	4	q27	120980577	120988229
ENSG00000126803	3296	HSPA2	14	q23.3	65002623	65009955
ENSG00000140854	2789	KATNB1	16	q21	57769642	57791162
ENSG00000143947	1696	RPS27A	2	p16.1	55459039	55462989
ENSG00000174808	2439	BTC	4	q13.3	75669969	75719896
ENSG00000198759	3437	EGFL6	X	p22.2	13587724	13651694
ENSG00000080546	3480	SESN1	6	q21	109307645	109415318
ENSG00000118971	2504	CCND2	12	p13.32	4382902	4414521
ENSG00000143228	1789	NUF2	1	q23.3	163291725	163325554
ENSG00000172534	3557	HCFC1	X	q28	153213004	153237258
ENSG00000196367	4978	TRRAP	7	q22.1	98475556	98610866
ENSG00000170873	2547	MTSS1	8	q24.13	125563031	125740730
ENSG00000007264	2188	MATK	19	p13.3	3777968	3801810
ENSG00000101144	2931	BMP7	20	q13.31	55743804	55841685
ENSG00000132964	4403	CDK8	13	q12.13	26828276	26979375
ENSG00000101146	2931	RAE1	20	q13.31	55926066	55954267
ENSG00000172531	2283	PPP1CA	11	q13.2	67165652	67188605
ENSG00000005156	3612	LIG3	17	q12	33307542	33332083
ENSG00000134308	1834	YWHAQ	2	p25.1	9724101	9771143
ENSG00000186635	2283	ARAP1	11	q13.4	72396114	72463448
ENSG00000167842	4014	MIS12	17	p13.2	5390247	5394134
ENSG00000096063	2018	SRPK1	6	p21.31	35800811	35888964
ENSG00000024048	2018	UBR2	6	p21.1	42531800	42661242
ENSG00000173692	1772	PSMD1	2	q37.1	231921578	232037541
ENSG00000125885	2248	MCM8	20	p12.3	5931298	5975852
ENSG00000131196	3479	NFATC1	18	q23	77155772	77289325
ENSG00000130766	2139	SESN2	1	p35.3	28586038	28609002
ENSG00000020922	2650	MRE11A	11	q21	94150475	94227040
ENSG00000184481	3407	FOXO4	X	q13.1	70316026	70323385
ENSG00000185697	2449	MYBL1	8	q13.1	67474410	67525175
ENSG00000167085	3640	PHB	17	q21.33	47481414	47492233
ENSG00000144554	2604	FANCD2	3	p25.3	10068098	10143614
ENSG00000064961	2188	HMG20B	19	p13.3	3572775	3579086
ENSG00000138376	1788	BARD1	2	q35	215590370	215674428
ENSG00000144744	2500	UBA3	3	p14.1	69103881	69129559
ENSG00000163660	2361	CCNL1	3	q25.31	156864297	156878549
ENSG00000164823	2464	OSGIN2	8	q21.3	90914096	90940096
ENSG00000136108	4804	CKAP2	13	q14.3	53029495	53050485
ENSG00000106723	3414	SPIN1	9	q22.1	91003334	91093609
ENSG00000174744	2283	BRMS1	11	q13.2	66104804	66112582
ENSG00000075218	4178	GTSE1	22	q13.31	46692638	46729593
ENSG00000136653	2030	RASSF5	1	q32.1	206680879	206762616
ENSG00000118007	2286	STAG1	3	q22.3	136055077	136471220
ENSG00000092969	2056	TGFB2	1	q41	218519577	218617961
ENSG00000076053	3117	AP002373.1	11	q23.2	114271338	114279646
ENSG00000159593	2994	NAE1	16	q22.1	66836778	66864900
ENSG00000197461	4216	PDGFA	7	p22.3	536895	559933
ENSG00000082258	1607	CCNT2	2	q21.3	135675805	135716912
ENSG00000108264	3612	TADA2L	17	q12	35766965	35838372
ENSG00000151914	1927	DST	6	p12.1	56322785	56819413
ENSG00000100941	3181	PNN	14	q21.1	39644425	39652422
ENSG00000111241	2504	FGF6	12	p13.32	4543308	4554780
ENSG00000123374	1927	CDK2	12	q13.2	56360556	56366565
ENSG00000169220	3068	RGS14	5	q35.3	176784844	176799598
ENSG00000152409	3866	JMY	5	q14.1	78531954	78623038
ENSG00000198855	2031	FICD	12	q23.3	108909051	108913380
ENSG00000132522	4014	GPS2	17	p13.1	7215978	7222394
ENSG00000139618	4537	BRCA2	13	q13.1	32889611	32973347
ENSG00000073350	3672	LLGL2	17	q25.1	73521783	73571289
ENSG00000160202	2843	CRYAA	21	q22.3	44589118	44592915
ENSG00000189283	2500	FHIT	3	p14.2	59735036	61237133
ENSG00000102760	4804	C13orf15	13	q14.11	42031695	42045018
ENSG00000172613	2283	RAD9A	11	q13.2	67159423	67165861
ENSG00000149503	2065	INCENP	11	q12.3	61891445	61920635
ENSG00000112576	2018	CCND3	6	p21.1	41902671	42016610
ENSG00000107949	3203	BCCIP	10	q26.2	127512115	127542264
ENSG00000188486	3117	H2AFX	11	q23.3	118964589	118966159
ENSG00000182636	3000	NDN	15	q11.2	23930565	23932450
ENSG00000158402	4376	CDC25C	5	q31.2	137620954	137667524
ENSG00000138814	2577	PPP3CA	4	q24	101944587	102268637
ENSG00000181788	2361	SIAH2	3	q25.1	150458914	150481264
ENSG00000114166	2588	KAT2B	3	p24.3	20081515	20195896
ENSG00000119638	3372	NEK9	14	q24.3	75548819	75593778
ENSG00000122728	3266	TAF1L	9	p21.1	32629452	32635667
ENSG00000177519	1636	RPRM	2	q23.3	154333852	154335322
ENSG00000051825	2031	MPHOSPH9	12	q24.31	123637080	123706441
ENSG00000064393	5075	HIPK2	7	q34	139246316	139477577
ENSG00000171222	2758	SCAND1	20	q11.23	34541539	34547394
ENSG00000172818	2283	OVOL1	11	q13.1	65554529	65564683
ENSG00000182632	2932	CCNYL2	10	q11.21	42903616	42970797
ENSG00000171223	2188	JUNB	19	p13.2	12902310	12904124
ENSG00000171444	4261	MCC	5	q22.2	112357796	112824527
ENSG00000079335	1845	CDC14A	1	p21.2	100817290	100985833
ENSG00000171013	2283
ENSG00000141433	3374	ADCYAP1	18	p11.32	904944	912173
ENSG00000134460	3120	IL2RA	10	p15.1	6041829	6104333
ENSG00000110321	2263	EIF4G2	11	p15.3	10818593	10830582
ENSG00000058453	2178	CROCC	1	p36.13	17222232	17299474
ENSG00000135046	3219	ANXA1	9	q21.13	75766673	75785309
ENSG00000177302	3859	TOP3A	17	p11.2	18174742	18218288
ENSG00000076382	3602	SPAG5	17	q11.2	26904585	26926056
ENSG00000074054	1568	CLASP1	2	q14.3	122095352	122407163
ENSG00000196084	2188	AC016910.1	2	q22.3	144697108	144700319
ENSG00000119630	3372	PGF	14	q24.3	75408540	75422291
ENSG00000160007	2170	GRLF1	19	q13.32	47421933	47508323
ENSG00000136997	2547	MYC	8	q24.21	128747680	128753674
ENSG00000173846	2136	PLK3	1	p34.1	45265897	45271662
ENSG00000112312	2055	GMNN	6	p22.3	24775159	24786327
ENSG00000135679	1983	MDM2	12	q15	69201956	69239214
ENSG00000062822	2170	POLD1	19	q13.33	50887593	50921270
ENSG00000005007	2188	UPF1	19	p13.11	18942744	18979038
ENSG00000114904	2635	NEK4	3	p21.1	52744800	52804965
ENSG00000176485	2065	PLA2G16	11	q12.3	63341946	63381941
ENSG00000168385	1772	SEPT2	2	q37.3	242254515	242293442
ENSG00000015171	3120	ZMYND11	10	p15.3	180405	300577
ENSG00000112118	1927	MCM3	6	p12.2	52128807	52149607
ENSG00000121152	1539	NCAPH	2	q11.2	97001525	97039583
ENSG00000170962	2743	PDGFD	11	q22.3	103777915	104035027
ENSG00000007237	4014	GAS7	17	p13.1	9813926	10101868
ENSG00000136270	4147	TBRG4	7	p13	45139699	45151646
ENSG00000141552	3672	ANAPC11	17	q25.3	79849599	79858363
ENSG00000165416	4804	SUGT1	13	q14.3	53226844	53262433
ENSG00000136273	4078	HUS1	7	p12.3	47735328	48019178
ENSG00000177105	2263	RHOG	11	p15.4	3848208	3862184
ENSG00000120948	2178	TARDBP	1	p36.22	11072414	11085796
ENSG00000122966	2031	CIT	12	q24.23	120123598	120315092
ENSG00000124762	2018	CDKN1A	6	p21.2	36644305	36655116
ENSG00000103653	3140	CSK	15	q24.1	75074425	75095539
ENSG00000171791	3471	BCL2	18	q21.33	60790579	60987361
ENSG00000181965	4376	NEUROG1	5	q31.1	134869991	134871639
ENSG00000179218	2188	CALR	19	p13.2	13049414	13055304
ENSG00000204472	2018	AIF1	6	p21.33	31582961	31584798
ENSG00000111961	3554	SASH1	6	q24.3	148593440	148873186
ENSG00000168393	1772	DTYMK	2	q37.3	242615157	242626406
ENSG00000137804	3066	NUSAP1	15	q15.1	41624926	41673245
ENSG00000173207	1748	CKS1B	1	q21.3	154947129	154951725
ENSG00000164045	2635	CDC25A	3	p21.31	48198636	48229892
ENSG00000092853	2136	CLSPN	1	p34.3	36185819	36235568
ENSG00000165197	3437	FIGF	X	p22.2	15363713	15402498
ENSG00000170836	3667	PPM1D	17	q23.2	58677554	58742036
ENSG00000133740	2464	E2F5	8	q21.2	86089619	86126751
ENSG00000137807	3116	KIF23	15	q23	69706688	69745160
ENSG00000196284	2018	SUPT3H	6	p21.1	44777054	45345691
ENSG00000178950	2558	GAK	4	p16.3	843066	926174
ENSG00000070193	2585	FGF10	5	p12	44303646	44388784
ENSG00000114388	2635	TUSC4	3	p21.31	50384761	50388522
ENSG00000137497	2283	NUMA1	11	q13.4	71713911	71791573
ENSG00000183864	4178	TOB2	22	q13.2	41829496	41843027
ENSG00000100138	4178	NHP2L1	22	q13.2	42069934	42086508
ENSG00000166484	3859	MAPK7	17	p11.2	19281034	19286857
ENSG00000012048	3640	BRCA1	17	q21.31	41196312	41277500
ENSG00000097007	3207	ABL1	9	q34.12	133589333	133763062
ENSG00000104320	2464	NBN	8	q21.3	90945564	90996899
ENSG00000132646	2248	PCNA	20	p12.3	5095599	5107272
ENSG00000126856	3006	PRDM7	16	q24.3	90122974	90142338
ENSG00000161888	2188	SPC24	19	p13.2	11256170	11266484
ENSG00000090061	3348	CCNK	14	q32.2	99947739	99977851
ENSG00000150630	2668	VEGFC	4	q34.3	177604691	177713895
ENSG00000186787	3415	SPIN2B	X	q11.1	57144984	57147980
ENSG00000129173	2263	E2F8	11	p15.1	19245618	19263389
ENSG00000135476	1927	ESPL1	12	q13.13	53662083	53687427
ENSG00000082701	2120	GSK3B	3	q13.33	119540170	119813264
ENSG00000116574	2147	RHOU	1	q42.13	228870824	228882416
ENSG00000107882	3251	SUFU	10	q24.32	104263744	104393292
ENSG00000148660	3085	CAMK2G	10	q22.2	75572259	75634343
ENSG00000143878	1836	RHOB	2	p24.1	20646835	20649206
ENSG00000110092	2283	CCND1	11	q13.3	69455873	69469241
ENSG00000167077	4178	MEI1	22	q13.2	42095503	42195460
ENSG00000145349	2609	CAMK2D	4	q26	114372188	114683083
ENSG00000137601	2678	NEK1	4	q33	170314429	170533732
ENSG00000101972	3541	STAG2	X	q25	123094062	123556514
ENSG00000146670	2283	CDCA5	11	q13.1	64844924	64851623
ENSG00000138028	1843	CGREF1	2	p23.3	27321757	27341983
ENSG00000073146	4178	MOV10L1	22	q13.33	50528435	50600119
ENSG00000175756	2178	AURKAIP1	1	p36.33	1309110	1310875
ENSG00000103126	2768	AXIN1	16	p13.3	337440	402673
ENSG00000165702	3207	GFI1B	9	q34.13	135820932	135867083
ENSG00000110768	2263	GTF2H1	11	p15.1	18343816	18388590
ENSG00000100867	3121	DHRS2	14	q11.2	24099378	24114848
ENSG00000020426	3296	MNAT1	14	q23.1	61201480	61436671
ENSG00000147439	2575	BIN3	8	p21.3	22477961	22526661
ENSG00000169429	2439	IL8	4	q13.3	74606223	74609433
ENSG00000152430	1773	BOLL	2	q33.1	198591601	198651486
ENSG00000101773	3335	RBBP8	18	q11.2	20513290	20606449
ENSG00000127445	2188	PIN1	19	p13.2	9945999	9960358
ENSG00000165891	1997	E2F7	12	q21.2	77415026	77459360
ENSG00000089685	3672	BIRC5	17	q25.3	76210277	76221715
ENSG00000108094	2998	CUL2	10	p11.21	35297479	35379570
ENSG00000126787	3276	DLGAP5	14	q22.3	55614848	55658396
ENSG00000125337	3415	KIF25	6	q27	168418553	168445769
ENSG00000070808	4130	CAMK2A	5	q32	149599054	149669854
ENSG00000091831	3623	ESR1	6	q25.1	151977826	152450754
ENSG00000034063	2188	UHRF1	19	p13.3	4909510	4962162
ENSG00000093009	4050	CDC45L	22	q11.21	19466982	19508135
ENSG00000137707	3117	BTG4	11	q23.1	111338255	111383064
ENSG00000102981	2994	PARD6A	16	q22.1	67694851	67696680
ENSG00000166851	2753	PLK1	16	p12.2	23690143	23701688
ENSG00000204977	4804	TRIM13	13	q14.2	50570024	50594617
ENSG00000104499	2547	GML	8	q24.3	143916217	143928262
ENSG00000181163	3068	NPM1	5	q35.1	170814708	170838141
ENSG00000189369	3415	GSPT2	X	p11.22	51486497	51489029
ENSG00000105810	4373	CDK6	7	q21.2	92234235	92465908
ENSG00000107816	3251	LZTS2	10	q24.31	102756375	102767593
ENSG00000108984	3667	MAP2K6	17	q24.3	67410838	67538451
ENSG00000125347	4275	IRF1	5	q31.1	131817301	131826490
ENSG00000130402	2170	ACTN4	19	q13.2	39138310	39222223
ENSG00000178184	3479	PARD6G	18	q23	77915115	78005429
ENSG00000177606	2100	JUN	1	p32.1	59246465	59249785
ENSG00000134057	3696	CCNB1	5	q13.2	68462837	68474072
ENSG00000068028	2635	RASSF1	3	p21.31	50367217	50378411
ENSG00000099341	2170	PSMD8	19	q13.2	38865176	38874464
ENSG00000175054	2307	ATR	3	q23	142168080	142297668
ENSG00000112029	3623	FBXO5	6	q25.2	153291664	153304714
ENSG00000122952	2950	ZWINT	10	q21.1	58116989	58121036
ENSG00000100167	4178	SEPT3	22	q13.2	42372276	42394225
ENSG00000112851	2822	ERBB2IP	5	q12.3	65222303	65378377
ENSG00000170855	2031	TRIAP1	12	q24.31	120882359	120884175
ENSG00000184445	2031	KNTC1	12	q24.31	123011809	123110947
ENSG00000177602	4014	GSG2	17	p13.2	3627197	3629993
ENSG00000132781	2136	MUTYH	1	p34.1	45794914	45806142
ENSG00000167967	2768	E4F1	16	p13.3	2273567	2285743
ENSG00000167393	3437	PPP2R3B	X	p22.33	294698	347690
ENSG00000108387	3667	SEPT4	17	q22	56597616	56616574
ENSG00000111907	3430	TPD52L1	6	q22.31	125474879	125585553
ENSG00000177143	3374	CETN1	18	p11.32	580367	581524
ENSG00000141510	4014	TP53	17	p13.1	7565257	7590863
ENSG00000117399	2136	CDC20	1	p34.2	43824626	43828874
ENSG00000123975	3414	CKS2	9	q22.2	91926113	91931618
ENSG00000048052	4232	HDAC9	7	p21.1	18126572	19036993
ENSG00000087088	2170	BAX	19	q13.33	49458117	49465052
ENSG00000143924	1770	EML4	2	p21	42396490	42559688
ENSG00000092345	2588	DAZL	3	p24.3	16628299	16711813
ENSG00000134480	3866	CCNH	5	q14.3	86690082	86708836
ENSG00000111666	2022	CHPT1	12	q23.2	102091417	102122846
ENSG00000105146	2170	AURKC	19	q13.43	57742377	57746915
ENSG00000139354	2022	GAS2L3	12	q23.1	100988552	101018681
ENSG00000123999	1788	INHA	2	q35	220433884	220440435
ENSG00000102678	4403	FGF9	13	q12.11	22245522	22278637
ENSG00000125740	2170	FOSB	19	q13.32	45971253	45978414
ENSG00000106772	3219	PRUNE2	9	q21.2	79226292	79521003
ENSG00000106992	3207	AK1	9	q34.11	130628759	130640022
ENSG00000164287	2652	CDC20B	5	q11.2	54408823	54469003
ENSG00000106993	3371	CDC37L1	9	p24.1	4679559	4708398
ENSG00000175634	2283	RPS6KB2	11	q13.2	67195935	67202878
ENSG00000068024	1772	HDAC4	2	q37.3	239969864	240323348
ENSG00000156970	3066	BUB1B	15	q15.1	40453210	40513378
ENSG00000121774	2139	KHDRBS1	1	p35.1	32479430	32526451
ENSG00000196347	2729	AC145285.2	16	p11.2	28711497	28712932
ENSG00000164162	2694	ANAPC10P	4	q31.21	145916315	146019368
ENSG00000134058	3696	CDK7	5	q13.2	68530700	68573250
ENSG00000070444	4014	MNT	17	p13.3	2287354	2304412
ENSG00000011426	4173	ANLN	7	p14.2	36429415	36493400
ENSG00000057468	2043	MSH4	1	p31.1	76262567	76378923
ENSG00000113456	2659	RAD1	5	p13.2	34905369	34918382
ENSG00000139351	2022	SYCP3	12	q23.2	102122426	102133250
ENSG00000175166	2376	PSMD2	3	q27.1	184016497	184026842
ENSG00000198783	3612	ZNF830	17	q12	33288549	33290205
ENSG00000129810	2588	SGOL1	3	p24.3	20202085	20227784
ENSG00000179051	2178	RCC2	1	p36.13	17733256	17766220
ENSG00000100918	3121	REC8	14	q12	24641102	24649462
ENSG00000143125	1741	PROK1	1	p13.3	110993822	110999976
ENSG00000112237	2869	CCNC	6	q16.2	99990263	100016690
ENSG00000066923	4978	STAG3	7	q22.1	99775186	99819111
ENSG00000153487	4255	ING1	13	q34	111365083	111373421
ENSG00000130177	4255	CDC16	13	q34	115000362	115038198
ENSG00000105722	2170	ERF	19	q13.2	42751717	42759309
ENSG00000078725	3209	DBC1	9	q33.1	121915736	122131745
ENSG00000162063	2768	CCNF	16	p13.3	2479395	2508859
ENSG00000113522	4275	RAD50	5	q31.1	131891711	131979752
ENSG00000126107	2136	HECTD3	1	p34.1	45468212	45477027
ENSG00000153107	1565	ANAPC1	2	q13	112523848	112642267
ENSG00000197019	2170	SERTAD1	19	q13.2	40928411	40931932
ENSG00000069956	3070	MAPK6	15	q21.2	52311417	52358462
ENSG00000185885	2263	IFITM1	11	p15.5	311317	315271
ENSG00000143514	2147	TP53BP2	1	q41	223967596	224033674
ENSG00000122707	3061	RECK	9	p13.3	36036430	36124448
ENSG00000129315	1927	CCNT1	12	q13.12	49086752	49110781
ENSG00000124882	2439	EREG	4	q13.3	75230860	75254468
ENSG00000196792	3131	STRN3	14	q12	31363005	31495607
ENSG00000175467	2283	SART1	11	q13.1	65729160	65747607
ENSG00000175203	1927	DCTN2	12	q13.3	57924094	57940992
ENSG00000148737	3215	TCF7L2	10	q25.2	114710009	114927437
ENSG00000175305	2522	CCNE2	8	q22.1	95892455	95907484
ENSG00000138669	2524	PRKG2	4	q21.21	82009837	82136188
ENSG00000094880	4376	CDC23	5	q31.2	137523339	137549032
ENSG00000166266	2743	CUL5	11	q22.3	107879408	107978466
ENSG00000136824	3279	SMC2	9	q31.1	106856541	106903698
ENSG00000004897	3640	CDC27	17	q21.32	45195310	45266665
ENSG00000083799	2733	CYLD	16	q12.1	50775961	50835846
ENSG00000100014	4050	CYTSA	22	q11.23	24666786	24838324
ENSG00000147059	3415	SPIN2A	X	q11.1	57160963	57164058
ENSG00000155657	1704	TTN	2	q31.2	179390716	179695529
ENSG00000167244	2263	IGF2	11	p15.5	2150342	2170833
ENSG00000198901	3137	PRC1	15	q26.1	91509275	91537804
ENSG00000072609	2031	CHFR	12	q24.33	133416938	133464184
ENSG00000076928	2170	ARHGEF1	19	q13.2	42387266	42411597
ENSG00000076003	1607	MCM6	2	q21.3	136597196	136634003
ENSG00000108100	2998	CCNY	10	p11.21	35535953	35860852
ENSG00000096401	2018	CDC5L	6	p21.1	44355262	44418163
ENSG00000136098	4804	NEK3	13	q14.3	52706779	52733996
ENSG00000152669	2652	CCNO	5	q11.2	54526983	54529508
ENSG00000150593	3215	PDCD4	10	q25.2	112631565	112659764
ENSG00000148935	2275	GAS2	11	p14.3	22688160	22834537
ENSG00000120875	2477	DUSP4	8	p12	29190581	29208190
ENSG00000142945	2136	KIF2C	1	p34.1	45205490	45233439
ENSG00000060339	2950	CCAR1	10	q21.3	70480971	70552134
ENSG00000156345	3414	CCRK	9	q22.1	90581356	90589668
ENSG00000166197	3251	NOLC1	10	q24.32	103911933	103923627
ENSG00000094804	3640	CDC6	17	q21.2	38443885	38459171
ENSG00000178607	3667	ERN1	17	q23.3	62120390	62207502
ENSG00000108819	3640	PPP1R9B	17	q21.33	48211104	48227877
ENSG00000160188	2843	RSPH1	21	q22.3	43892596	43916464
ENSG00000103056	2994	SMPD3	16	q22.1	68392230	68482591
ENSG00000103197	2768	TSC2	16	p13.3	2097466	2138721
ENSG00000162676	2042	GFI1	1	p22.1	92940319	92952433
ENSG00000007168	4014	PAFAH1B1	17	p13.3	2496923	2588909
ENSG00000072501	3415	SMC1A	X	p11.22	53401070	53449677
ENSG00000161860	2188	SYCE2	19	p13.2	13009600	13030076
ENSG00000122545	4173	SEPT7	7	p14.2	35840542	35944917
ENSG00000089053	2031	ANAPC5	12	q24.31	121746048	121790265
ENSG00000010292	2504	NCAPD2	12	p13.31	6602545	6641120
ENSG00000204843	1651	DCTN1	2	p13.1	74588281	74619214
ENSG00000168495	2575	POLR3D	8	p21.3	22102619	22108679
ENSG00000159335	2504	PTMS	12	p13.31	6875541	6880118
ENSG00000065883	4173	CDC2L5	7	p14.1	39989636	40136733
ENSG00000119699	3372	TGFB3	14	q24.3	76424442	76448092
ENSG00000101057	2931	MYBL2	20	q13.12	42295797	42345136
ENSG00000164114	2671	MAP9	4	q32.1	156263810	156298122
ENSG00000168118	2147	RAB4A	1	q42.13	229406822	229441641
ENSG00000139318	1997	DUSP6	12	q21.33	89741839	89746296
ENSG00000174775	2263	HRAS	11	p15.5	532242	537287
ENSG00000099956	4050	SMARCB1	22	q11.23	24129150	24176703
ENSG00000059758	2022	PCTK2	12	q23.1	96672040	96794223
ENSG00000162521	2139	RBBP4	1	p35.1	33116749	33151812
ENSG00000186625	3623	KATNA1	6	q25.1	149916009	149970108
ENSG00000186298	2031	PPP1CC	12	q24.11	111157615	111180757
ENSG00000187323	3471	DCC	18	q21.2	49867158	51062269
ENSG00000188130	4178	MAPK12	22	q13.33	50683879	50700254
ENSG00000100632	3372	ERH	14	q24.1	69846840	69865021
ENSG00000163697	2540	APBB2	4	p13	40812045	41216635
ENSG00000185129	4376	PURA	5	q31.2	139493708	139496321
ENSG00000197275	2522	RAD54B	8	q22.1	95384188	95487310
ENSG00000168078	2575	PBK	8	p21.1	27667137	27695516
ENSG00000108465	3640	CDK5RAP3	17	q21.32	46048429	46059147
ENSG00000185800	2170	DMWD	19	q13.32	46286264	46296060
ENSG00000154640	2804	BTG3	21	q21.1	18965971	18985265
ENSG00000196230	2018	TUBB	6	p21.33	30687978	30693203
ENSG00000147526	2441	TACC1	8	p11.22	38586102	38710546
ENSG00000003756	2635	RBM5	3	p21.31	50126341	50156454
ENSG00000158290	3532	CUL4B	X	q24	119658464	119709649
ENSG00000115241	1843	PPM1G	2	p23.3	27604061	27632554
ENSG00000074319	2263	TSG101	11	p15.1	18501860	18548489
ENSG00000100526	3276	CDKN3	14	q22.2	54863673	54886936
ENSG00000138675	2524	FGF5	4	q21.21	81187753	81212171
ENSG00000175792	2282	RUVBL1	3	q21.3	127783625	127872757
ENSG00000175793	2178	SFN	1	p36.11	27189653	27190947
ENSG00000100206	4178	DMC1	22	q13.1	38914954	38966291
ENSG00000124802	2083	EEF1E1	6	p24.3	8073593	8102828
ENSG00000117632	2178	STMN1	1	p36.11	26212214	26233482
ENSG00000116117	1773	PARD3B	2	q33.3	205410516	206484886
ENSG00000105219	2170	CNTD2	19	q13.2	40728122	40732597
ENSG00000149212	2650	SESN3	11	q21	94906133	94964246
ENSG00000013441	1773	CLK1	2	q33.1	201717732	201750495
ENSG00000111276	2504	CDKN1B	12	p13.1	12867992	12875305
ENSG00000186834	3640	HEXIM1	17	q21.31	43224684	43229468
ENSG00000140199	3035	SLC12A6	15	q14	34522197	34630265
ENSG00000104637	2593
ENSG00000081237	1867	PTPRC	1	q31.3	198607801	198726545
ENSG00000139842	4255	CUL4A	13	q34	113863086	113919399
ENSG00000164611	4027	PTTG1	5	q33.3	159848862	159855746
ENSG00000090097	2635	PCBP4	3	p21.2	51991470	52008032
ENSG00000124702	2018	KLHDC3	6	p21.1	42981951	42989036
ENSG00000061337	2575	LZTS1	8	p21.3	20103676	20161474
ENSG00000151348	2129	EXT2	11	p11.2	44117099	44266979
ENSG00000126001	2758	CEP250	20	q11.22	34042985	34099804
ENSG00000014257	2286	ACPP	3	q22.1	132036211	132087142
ENSG00000066279	1867	ASPM	1	q31.3	197053258	197115824
ENSG00000173465	2283	SSSCA1	11	q13.1	65337943	65339217
ENSG00000070770	2822	CSNK2A2	16	q21	58191811	58231782
ENSG00000079805	2188	DNM2	19	p13.2	10824143	10942579
ENSG00000145386	2631	CCNA2	4	q27	122737599	122745087
ENSG00000138764	2524	CCNG2	4	q21.1	78078357	78354542
ENSG00000162595	2043	DIRAS3	1	p31.3	68511645	68517314
ENSG00000154229	3667	PRKCA	17	q24.2	64298926	64806862
ENSG00000101868	3437	POLA1	X	p22.11	24712036	25015103
ENSG00000196074	2931	SYCP2	20	q13.33	58438621	58508710
ENSG00000164885	4979	CDK5	7	q36.1	150750899	150755617
ENSG00000180447	3219	GAS1	9	q21.33	89559279	89562104
ENSG00000182621	2248	PLCB1	20	p12.3	8112824	8949003
ENSG00000100393	4178	EP300	22	q13.2	41487790	41576081
ENSG00000136144	4804	RCBTB1	13	q14.2	50106082	50159719
ENSG00000009307	1741	CSDE1	1	p13.2	115259534	115300671
ENSG00000105568	2170	PPP2R1A	19	q13.41	52693274	52730687
ENSG00000023287	2404	RB1CC1	8	q11.23	53535016	53627026
ENSG00000141446	3335	ESCO1	18	q11.2	19109264	19180845
ENSG00000075711	2357	DLG1	3	q29	196769431	197026171
ENSG00000110002	2916	VWA5A	11	q24.2	123986111	124017616
ENSG00000080986	3374	NDC80	18	p11.32	2571510	2616634
ENSG00000129355	2188	CDKN2D	19	p13.2	10677139	10679655
ENSG00000204197	2018	KIFC1	HSCHR6_MHC_QBL		33288143	33306509
ENSG00000130147	1772	SH3BP4	2	q37.2	235860617	235964358
ENSG00000140464	3140	PML	15	q24.1	74287014	74340151
ENSG00000149311	2743	ATM	11	q22.3	108093559	108239826
ENSG00000118816	2524	CCNI	4	q21.1	77968308	77997156
ENSG00000125845	2248	BMP2	20	p12.3	6748311	6760910
ENSG00000129351	2188	ILF3	19	p13.2	10764937	10803093
ENSG00000109805	2564	NCAPG	4	p15.31	17812525	17846485
ENSG00000183434	3561	TFDP3	X	q26.2	132350697	132352376
ENSG00000113578	4376	FGF1	5	q31.3	141971743	142077635
ENSG00000120129	3068	DUSP1	5	q35.1	172195093	172198198
ENSG00000020633	2178	RUNX3	1	p36.11	25226002	25291612
ENSG00000180210	2129	F2	11	p11.2	46740730	46761056
ENSG00000159259	2843	CHAF1B	21	q22.12	37757676	37789125
ENSG00000115484	1677	CCT4	2	p15	62095224	62115939
ENSG00000101265	2253	RASSF2	20	p13	4760669	4804291
ENSG00000136717	1568	BIN1	2	q14.3	127805603	127864931
ENSG00000105329	2170	TGFB1	19	q13.2	41836651	41859816
ENSG00000159399	1651	HK2	2	p12	75061108	75120486
ENSG00000100242	4178	UNC84B	22	q13.1	39130730	39190148
ENSG00000103540	2753	AC012621.2	16	p12.3	19535208	19564730
ENSG00000134371	1867	CDC73	1	q31.2	193090919	193223031
ENSG00000074935	3480	TUBE1	6	q21	112391861	112408716
ENSG00000105325	2188	FZR1	19	p13.3	3506295	3538325
ENSG00000100490	3181	CDKL1	14	q21.3	50796310	50883179
ENSG00000154997	4032	SEPT14	7	p11.2	55861237	55930482
ENSG00000132139	3612	GAS2L2	17	q12	34071530	34079897
ENSG00000146648	4032	EGFR	7	p11.2	55086714	55324313
ENSG00000113575	4376	PPP2CA	5	q31.1	133530025	133561833
ENSG00000055332	1785	EIF2AK2	2	p22.2	37326353	37384208
ENSG00000116473	1741	RAP1A	1	p13.2	112084840	112259313
ENSG00000134508	3335	CABLES1	18	q11.2	20715727	20840434
ENSG00000165281	3061
ENSG00000095002	1770	MSH2	2	p21	47630108	47789450
ENSG00000197102	3348	DYNC1H1	14	q32.31	102430865	102517135
ENSG00000122512	4216	PMS2	7	p22.1	6012870	6048756
ENSG00000163806	1843	SPDYA	2	p23.2	29005383	29073477
ENSG00000148337	3207	CIZ1	9	q34.11	130928343	130966662
ENSG00000166508	4978	MCM7	7	q22.1	99690351	99699563
ENSG00000150457	4403	LATS2	13	q12.11	21547171	21635718
ENSG00000112715	2018	VEGFA	6	p21.1	43737921	43754224
ENSG00000169136	2170	ATF5	19	q13.33	50431974	50437192
ENSG00000147889	3266	CDKN2A	9	p21.3	21967752	21995300
ENSG00000002822	4216	MAD1L1	7	p22.3	1855383	2272878
ENSG00000011454	3209	RABGAP1	9	q33.2	125703112	125867147
ENSG00000178562	1773	CD28	2	q33.2	204571198	204602557
ENSG00000166313	2263	APBB1	11	p15.4	6413729	6440644
ENSG00000169016	1834	E2F6	2	p25.1	11584501	11606297
ENSG00000069345	2733	DNAJA2	16	q12.1	46989274	47007625
ENSG00000169139	2404	UBE2V2	8	q11.21	48920995	48974450
ENSG00000147883	3266	CDKN2B	9	p21.3	22002902	22009280
ENSG00000143933	1770	CALM2	2	p21	47272677	47403740
ENSG00000142178	2843	SIK1	21	q22.3	44834395	44847008
ENSG00000176248	3207	ANAPC2	9	q34.3	140069236	140083057
ENSG00000184937	2268	WT1	11	p13	32409321	32457176
ENSG00000163808	2635	KIF15	3	p21.31	44803209	44914868
ENSG00000167670	2188	CHAF1A	19	p13.3	4402660	4443394
ENSG00000121481	1846	RNF2	1	q25.3	185014496	185071740
ENSG00000127603	2136	MACF1	1	p34.3	39546988	39952789
ENSG00000058404	4147	CAMK2B	7	p13	44256749	44374176
ENSG00000205089	4275	CCNI2	5	q31.1	132083137	132089856
ENSG00000113810	2361	SMC4	3	q25.33	160117062	160152750
ENSG00000105894	5086	PTN	7	q33	136912088	137028611
ENSG00000136492	3667	BRIP1	17	q23.2	59759985	59940755
ENSG00000136848	3209	DAB2IP	9	q33.2	124329336	124547809
ENSG00000102225	3415	PCTK1	X	p11.23	47077528	47089396
ENSG00000186792	2635	HYAL3	3	p21.31	50330262	50336899
ENSG00000186895	2283	FGF3	11	q13.3	69624736	69634192
ENSG00000110492	2129	MDK	11	p11.2	46402306	46405375
ENSG00000180198	2139	RCC1	1	p35.3	28832496	28865607
ENSG00000154803	3859	FLCN	17	p11.2	17115526	17140502
ENSG00000187741	3006	FANCA	16	q24.3	89803959	89883065
ENSG00000094631	3415	HDAC6	X	p11.23	48659784	48683392
ENSG00000116670	2178	MAD2L2	1	p36.22	11734538	11751707
ENSG00000137713	3117	PPP2R1B	11	q23.1	111597632	111637169
ENSG00000152284	1572	TCF7L1	2	p11.2	85360533	85537511
ENSG00000111816	3430	FRK	6	q22.1	116262693	116381921
ENSG00000151208	3085	DLG5	10	q22.3	79550549	79686378
ENSG00000079616	2729	KIF22	16	p11.2	29802041	29816706
ENSG00000107104	3371	KANK1	9	p24.3	470291	746105
ENSG00000108840	3640	HDAC5	17	q21.31	42154121	42201014
ENSG00000173077	3209	DEC1	9	q33.1	117904097	118164923
ENSG00000152455	3118	SUV39H2	10	p13	14920819	14946314
ENSG00000171148	2604	TADA3L	3	p25.3	9821544	9834695
ENSG00000126561	3640	STAT5A	17	q21.2	40439565	40463961
ENSG00000169727	3672	GPS1	17	q25.3	80009763	80015346
ENSG00000204217	1773	BMPR2	2	q33.1	203241050	203432474
ENSG00000075388	2283	FGF4	11	q13.3	69587797	69590171
ENSG00000140830	2994	TXNL4B	16	q22.2	72118752	72128215
ENSG00000176170	3672	SPHK1	17	q25.1	74380690	74383941
ENSG00000160469	2170	BRSK1	19	q13.42	55795327	55823901
ENSG00000164740	2129	AC006457.1	7	q11.21	62956177	62962914
ENSG00000133703	2438	KRAS	12	p12.1	25358182	25403854
ENSG00000115008	1565	IL1A	2	q13	113531492	113542167
ENSG00000132341	2031	RAN	12	q24.33	131356568	131362223
ENSG00000137337	2018	MDC1	6	p21.33	30667584	30685666
ENSG00000135624	1651	CCT7	2	p13.2	73460548	73480138
ENSG00000099901	4050	RANBP1	22	q11.21	20103461	20114878
ENSG00000150991	2031	UBC	12	q24.31	125396194	125399577
ENSG00000158806	2575	NPM2	8	p21.3	21881645	21894407
ENSG00000126883	3207	NUP214	9	q34.13	134000976	134110057
ENSG00000044090	2018	CUL7	6	p21.1	43005355	43021437
ENSG00000138685	2631	FGF2	4	q27	123747863	123819390
ENSG00000174371	2117	EXO1	1	q43	242011482	242053241
ENSG00000133121	4537	STARD13	13	q13.1	33677270	33859892
ENSG00000177047	3266	IFNW1	9	p21.3	21140631	21142144
ENSG00000087586	2931	AURKA	20	q13.2	54944445	54967393
ENSG00000091732	5227	ZC3HC1	7	q32.2	129658126	129691291
ENSG00000066136	2136	NFYC	1	p34.2	41157242	41237277
ENSG00000134086	2604	VHL	3	p25.3	10182692	10193904
ENSG00000099804	2188	CDC34	19	p13.3	531733	542084
ENSG00000204560	2018	DHX16	6	p21.33	30620896	30640814
ENSG00000185340	4119	GAS2L1	22	q12.2	29702572	29708774
ENSG00000011485	2170	PPP5C	19	q13.32	46850294	46896238
ENSG00000105127	2188	AKAP8	19	p13.12	15464341	15490603
ENSG00000134398	2753	ERN2	16	p12.2	23701630	23724821
ENSG00000184205	3415	TSPYL2	X	p11.22	53111549	53117722
ENSG00000185379	3612	RAD51L3	17	q12	33426811	33448512
ENSG00000051180	3066	RAD51	15	q15.1	40987358	41024356
ENSG00000072864	2768	NDE1	16	p13.11	15737124	15820210
ENSG00000101367	2758	MAPRE1	20	q11.21	31407699	31438211
ENSG00000164754	2547	RAD21	8	q24.11	117858174	117887105
ENSG00000114670	2282	NEK11	3	q22.1	130748442	131069303
ENSG00000176165	3131	FOXG1B	14	q12	29235050	29239479
ENSG00000138758	2524	SEPT11	4	q21.1	77870895	77959767
ENSG00000169679	1565	BUB1	2	q13	111395409	111435691
ENSG00000084764	1843	MAPRE3	2	p23.3	27193480	27250064
ENSG00000198586	1704	TLK1	2	q31.1	171847333	172017410
ENSG00000101224	2253	CDC25B	20	p13	3776386	3786762
ENSG00000117650	2030	NEK2	1	q32.3	211836114	211848960
ENSG00000131023	3623	LATS1	6	q25.1	149982051	150039392
ENSG00000164190	2659	NIPBL	5	p13.2	36876861	37066515
ENSG00000106546	4232	AHR	7	p21.1	17338246	17385776
ENSG00000198924	3215	DCLRE1A	10	q25.3	115594488	115614142
ENSG00000136807	3207	CDK9	9	q34.11	130547958	130553066
ENSG00000061273	1927	HDAC7	12	q13.11	48176505	48226915
ENSG00000103490	2729	PYCARD	16	p11.2	31212807	31214313
ENSG00000068903	2170	SIRT2	19	q13.2	39369197	39390502
ENSG00000124688	2018	MAD2L1BP	6	p21.1	43597279	43608686
ENSG00000051382	2286	PIK3CB	3	q22.3	138372860	138553780
ENSG00000105486	2170	LIG1	19	q13.33	48618703	48673560
ENSG00000103479	2733	RBL2	16	q12.2	53468361	53525560
ENSG00000158747	2178	NBL1	1	p36.13	19967048	19984945
ENSG00000142192	2804	APP	21	q21.3	27252861	27543446
ENSG00000100462	3121	PRMT5	14	q11.2	23389720	23398661
ENSG00000178999	4014	AURKB	17	p13.1	8108051	8113936
ENSG00000156374	3251	PCGF6	10	q24.33	105062553	105110891
ENSG00000116741	1867	RGS2	1	q31.2	192778169	192781403
ENSG00000100030	4050	MAPK1	22	q11.22	22108789	22221970
ENSG00000083457	4014	ITGAE	17	p13.2	3617923	3704544
ENSG00000134690	2136	CDCA8	1	p34.3	38158090	38175391
ENSG00000160783	1789	PMF1	1	q22	156182773	156213123
ENSG00000163736	2439	PPBP	4	q13.3	74852767	74853914
ENSG00000172680	2415	MOS	8	q12.1	57025501	57026541
ENSG00000111328	2031	CDK2AP1	12	q24.31	123745542	123756687
ENSG00000124171	2931	PARD6B	20	q13.13	49348081	49373332
ENSG00000125378	3276	BMP4	14	q22.2	54416454	54423554
ENSG00000173327	2283	MAP3K11	11	q13.1	65365226	65381720
ENSG00000119414	3209	PPP6C	9	q33.3	127908852	127952218
ENSG00000152240	3471	HAUS1	18	q21.1	43684298	43708299
ENSG00000135249	4978	RINT1	7	q22.3	105172532	105208124
ENSG00000111859	2083	NEDD9	6	p24.2	11183531	11382581
ENSG00000139687	4804	RB1	13	q14.2	48877911	49056122
ENSG00000123080	2100	CDKN2C	1	p32.3	51426417	51440305
ENSG00000119684	3372	MLH3	14	q24.3	75480467	75518235
ENSG00000109854	2263	HTATIP2	11	p15.1	20385231	20405329
ENSG00000002016	2504	RAD52	12	p13.33	1021243	1058888
ENSG00000164120	2668	HPGD	4	q34.1	175411328	175443792
ENSG00000145632	2652	PLK2	5	q11.2	57749809	57756087
ENSG00000105173	2150	CCNE1	19	q12	30302901	30315216
ENSG00000170515	1927	PA2G4	12	q13.2	56498103	56507693
ENSG00000111653	2504	ING4	12	p13.31	6759446	6772308
ENSG00000119681	3372	LTBP2	14	q24.3	74964889	75079034
ENSG00000100532	3276	CGRRF1	14	q22.2	54976624	55006028
ENSG00000205250	2994	E2F4	16	q22.1	67226068	67232821
ENSG00000181634	3209	TNFSF15	9	q32	117551600	117568406
ENSG00000173757	3640	STAT5B	17	q21.2	40351186	40428725
ENSG00000116809	2178	ZBTB17	1	p36.13	16268364	16302627
ENSG00000177084	2031	POLE	12	q24.33	133200348	133263945
ENSG00000156509	2522	FBXO43	8	q22.2	101145659	101158076
ENSG00000138646	2547	HERC5	4	q22.1	89378268	89427314
ENSG00000115415	1716	STAT1	2	q32.2	191829084	191885686
ENSG00000100311	4178	PDGFB	22	q13.1	39619364	39640756
ENSG00000129055	2286	ANAPC13	3	q22.2	134196547	134204863
ENSG00000168517	3640	HEXIM2	17	q21.31	43238271	43247406
ENSG00000096968	3371	JAK2	9	p24.1	4985033	5128183
ENSG00000116717	2043	GADD45A	1	p31.3	68150744	68154021
ENSG00000141696	3640	AC130686.2	17	q21.2	39958199	39968855
ENSG00000130222	3414	GADD45G	9	q22.2	92219928	92221470
ENSG00000118762	2547	PKD2	4	q22.1	88928820	88998929
ENSG00000149679	2931	CABLES2	20	q13.33	60963686	60982341
ENSG00000183814	2147	LIN9	1	q42.12	226418850	226497570
ENSG00000101391	2758	CDK5RAP1	20	q11.21	31946645	31989367
ENSG00000152942	3696	RAD17	5	q13.2	68665124	68710628
ENSG00000103342	2768	GSPT1	16	p13.13	11961987	12010519
ENSG00000121022	2449	COPS5	8	q13.1	67955317	67974562
ENSG00000140623	2768	SEPT12	16	p13.3	4827615	4838522
ENSG00000127564	2768	PKMYT1	16	p13.3	3018318	3030505
ENSG00000168061	2283	SAC3D1	11	q13.1	64808376	64812299
ENSG00000112659	2018	CUL9	6	p21.1	43149922	43192325
ENSG00000156876	1845	SASS6	1	p21.2	100549119	100598511
ENSG00000157500	2500	APPL1	3	p14.3	57261765	57307496
ENSG00000113068	4376	PFDN1	5	q31.3	139624624	139682683
ENSG00000186522	1565	SEPT10	2	q13	110300380	110371783
ENSG00000173442	2283	EHBP1L1	11	q13.1	65343509	65360115
ENSG00000171720	4376	HDAC3	5	q31.3	141000443	141016437
ENSG00000149554	2916	CHEK1	11	q24.2	125495036	125546148
ENSG00000151465	3119	CDC123	10	p13	12237964	12292588
ENSG00000114383	2635	TUSC2	3	p21.31	50357458	50365682
ENSG00000182185	3372	RAD51L1	14	q24.1	68286496	69196935
ENSG00000176124	4804	DLEU1	13	q14.2	50656307	51298199
ENSG00000166483	2263	WEE1	11	p15.4	9595430	9611531
ENSG00000124067	2994	SLC12A4	16	q22.1	67978230	68002555
