# Supplementary material for: A large scale survey reveals that chromosomal copy-number alterations significantly affect gene modules involved in cancer initiation and progression
Source: BMC Med Genomics. 2011 May 6;4:37. doi: 10.1186/1755-8794-4-37 (PMC3112060; doi:10.1186/1755-8794-4-37)
Supplement: Additional file 2 — ZIP file containing tab-delimited text files for GO terms. One text file for each significant GO term. Each file contains one line per gene belonging to the GO. Each line lists the Ensembl ID, the Gene Name, the number of cases in which the gene was involved in a CNA, and its location including: Chromosome, Band, Start (bp) and End (bp). [file 1755-8794-4-37-S2.ZIP › BP_del_GO_0007156_homophilic cell adhesion.txt]

Ensembl Gene	CNA	Gene Name	Chromosome	Cytoband	Start (bp)	End (bp)
ENSG00000139880	3121	CDH24	14	q11.2	23516271	23526747
ENSG00000197479	4376	PCDHB11	5	q31.3	140579298	140581769
ENSG00000150893	4537	FREM2	13	q13.3	39261173	39460074
ENSG00000039068	2994	CDH1	16	q22.1	68771128	68869444
ENSG00000175065	3357	DSG4	18	q12.1	28956740	28993880
ENSG00000185008	2174	ROBO2	3	p12.3	75955826	77699115
ENSG00000075275	4178	CELSR1	22	q13.31	46755733	46933067
ENSG00000142687	2136	KIAA0319L	1	p34.3	35899091	36023551
ENSG00000079112	2522	CDH17	8	q22.1	95139394	95229531
ENSG00000101542	3471	CDH20	18	q21.33	59157775	59223006
ENSG00000138650	2634	PCDH10	4	q28.3	134070470	134112731
ENSG00000134760	3357	DSG1	18	q12.1	28898052	28936992
ENSG00000169851	2564	PCDH7	4	p15.1	30722037	31144471
ENSG00000134762	3357	DSC3	18	q12.1	28570052	28622781
ENSG00000134765	3357	DSC1	18	q12.1	28709199	28742819
ENSG00000169855	2174	ROBO1	3	p12.2	78646390	79816965
ENSG00000148600	3123	PCDH21	10	q23.1	85954410	85979377
ENSG00000140937	2822	CDH11	16	q21	64977656	65156101
ENSG00000150093	2998	ITGB1	10	p11.22	33189247	33294720
ENSG00000165323	2449	FAT3	11	q14.3	92085262	92629636
ENSG00000149654	2931	CDH22	20	q13.12	44802372	44880334
ENSG00000204968	4376	PCDHA3	5	q31.3	140180783	140183257
ENSG00000113555	4376	PCDH12	5	q31.3	141323150	141338627
ENSG00000204969	4376	PCDHA2	5	q31.3	140174444	140177062
ENSG00000130202	2170	PVRL2	19	q13.32	45349393	45392485
ENSG00000204961	4376	PCDHA9	5	q31.3	140227357	140233515
ENSG00000204962	4376	PCDHA8	5	q31.3	140220812	140223387
ENSG00000204963	4376	PCDHA7	5	q31.3	140213969	140216338
ENSG00000204964	4376
ENSG00000204965	4376	PCDHA5	5	q31.3	140201361	140203811
ENSG00000204967	4376	PCDHA4	5	q31.3	140186514	140189252
ENSG00000118946	4572	PCDH17	13	q21.1	58205789	58303445
ENSG00000189184	2634	PCDH18	4	q28.3	138440072	138453629
ENSG00000139211	1927	AMIGO2	12	q13.11	47469490	47473734
ENSG00000081853	4376	PCDHGC5	5	q31.3	140723601	140892546
ENSG00000196963	4376	PCDHB16	5	q31.3	140560980	140565793
ENSG00000158258	2307	CLSTN2	3	q23	139654217	140286919
ENSG00000110400	3117	PVRL1	11	q23.3	119508808	119599435
ENSG00000166341	2263	DCHS1	11	p15.4	6642556	6677085
ENSG00000081842	4376	PCDHAC1	5	q31.3	140207650	140391929
ENSG00000079385	2170	CEACAM1	19	q13.2	43009500	43032661
ENSG00000102290	3423	PCDH11X	X	q21.31	91034304	91878229
ENSG00000113209	4376	PCDHB5	5	q31.3	140514810	140517703
ENSG00000128536	4978	CTA-351J1.1	7	q22.3	105517242	105676877
ENSG00000040731	2677	CDH10	5	p14.1	24487209	24645037
ENSG00000140945	3006	CDH13	16	q23.3	82882260	83830204
ENSG00000165731	2932	RET	10	q11.21	43572475	43625799
ENSG00000081818	4376	PCDHB4	5	q31.3	140501581	140505201
ENSG00000156642	3140	NPTN	15	q24.1	73852355	73925756
ENSG00000149564	2916	ESAM	11	q24.2	124622477	124632223
ENSG00000139182	2504	CLSTN3	12	p13.31	7282967	7311526
ENSG00000086570	4027	FAT2	5	q33.1	150883654	150948505
ENSG00000067445	3415	TRO	X	p11.21	54946895	54957864
ENSG00000165194	3478	PCDH19	X	q22.1	99546644	99665271
ENSG00000158887	1789	MPZ	1	q23.3	161274525	161279762
ENSG00000099834	2263	MUPCDH	11	p15.5	616575	626078
ENSG00000145526	2677	CDH18	5	p14.3	19473141	19988339
ENSG00000204970	4376	PCDHA1	5	q31.3	140165876	140168299
ENSG00000124215	2931	CDH26	20	q13.33	58533482	58609066
ENSG00000099715	4514	PCDH11Y	Y	p11.2	4868267	5610265
ENSG00000112852	4376	PCDHB2	5	q31.3	140474237	140476962
ENSG00000066294	1789	CD84	1	q23.3	160510888	160549294
ENSG00000062038	2994	CDH3	16	q22.1	68678151	68732971
ENSG00000146001	4376	PCDHB18	5	q31.3	140613938	140617101
ENSG00000170558	3357	CDH2	18	q12.1	25530930	25757410
ENSG00000177707	2120	PVRL3	3	q13.13	110788918	110994410
ENSG00000166589	2994	CDH16	16	q22.1	66942025	66952860
ENSG00000184226	4572	PCDH9	13	q21.32	66876969	67804463
ENSG00000008300	2635	CELSR3	3	p21.31	48673902	48700348
ENSG00000113100	2677	CDH9	5	p14.1	26880709	27038674
ENSG00000182985	3117	CADM1	11	q23.3	115044346	115375112
ENSG00000143126	1741	CELSR2	1	p13.3	109792641	109818377
ENSG00000107736	3085	CDH23	10	q22.1	73156694	73575702
ENSG00000134755	3357	DSC2	18	q12.1	28645940	28682388
ENSG00000134757	3357	DSG3	18	q12.1	29027758	29058665
ENSG00000154162	2677	CDH12	5	p14.3	21750973	22853731
ENSG00000162706	1789	CADM3	1	q23.2	159141399	159173103
ENSG00000136099	4804	PCDH8	13	q14.3	53418109	53422775
ENSG00000197991	4572	PCDH20	13	q21.2	61983821	62002220
ENSG00000113212	4376	PCDHB7	5	q31.3	140552335	140555385
ENSG00000113211	4376	PCDHB6	5	q31.3	140529839	140532868
ENSG00000129910	3006	CDH15	16	q24.3	89238175	89261900
ENSG00000150275	2950	PCDH15	10	q21.1	55562531	57387702
ENSG00000150394	2822	CDH8	16	q21	61685917	62070739
ENSG00000008710	2768	PKD1	16	p13.3	2138711	2185899
ENSG00000081138	3483	CDH7	18	q22.1	63417488	63552376
ENSG00000197410	2694	DCHS2	4	q31.3	155155527	155412930
ENSG00000204955	4376
ENSG00000171603	2178	CLSTN1	1	p36.22	9789084	9884584
ENSG00000204956	4376	PCDHGA1	5	q31.3	140710204	140712819
ENSG00000149573	3117	MPZL2	11	q23.3	118124137	118135009
ENSG00000074276	3068	PCDH24	5	q35.2	175976365	176022769
ENSG00000187372	4376	PCDHB13	5	q31.3	140593538	140596290
ENSG00000135424	1927	ITGA7	12	q13.2	56078373	56106089
ENSG00000120328	4376	PCDHB12	5	q31.3	140588291	140591696
ENSG00000171815	4376	PCDHB1	5	q31.3	140430961	140433547
ENSG00000120322	4376	PCDHB8	5	q31.3	140557371	140560081
ENSG00000120324	4376	PCDHB10	5	q31.3	140571952	140575213
ENSG00000046604	3357	DSG2	18	q12.1	29078027	29128813
ENSG00000120327	4376	PCDHB14	5	q31.3	140602946	140605869
ENSG00000071991	3483	CDH19	18	q22.1	64168320	64271371
ENSG00000164946	3381	FREM1	9	p22.3	14737150	14910993
ENSG00000113248	4376	PCDHB15	5	q31.3	140624981	140627742
ENSG00000183090	2694	FREM3	4	q31.21	144498764	144621828
ENSG00000083857	2664	FAT1	4	q35.2	187508938	187644987
ENSG00000196159	2634	FAT4	4	q28.1	126237554	126414087
ENSG00000137261	2055	KIAA0319	6	p22.3	24544332	24646383
ENSG00000181754	1741	AMIGO1	1	p13.3	110046797	110052360
ENSG00000179776	2994	CDH5	16	q21	66400525	66438686
ENSG00000179242	2931	CDH4	20	q13.33	59827559	60512277
ENSG00000113361	2659	CDH6	5	p13.3	31193857	31329253
ENSG00000156453	4376	PCDH1	5	q31.3	141232683	141257967
ENSG00000113205	4376	PCDHB3	5	q31.3	140480234	140483406
ENSG00000051382	2286	PIK3CB	3	q22.3	138372860	138553780
