# Supplementary material for: A large scale survey reveals that chromosomal copy-number alterations significantly affect gene modules involved in cancer initiation and progression
Source: BMC Med Genomics. 2011 May 6;4:37. doi: 10.1186/1755-8794-4-37 (PMC3112060; doi:10.1186/1755-8794-4-37)
Supplement: Additional file 2 — ZIP file containing tab-delimited text files for GO terms. One text file for each significant GO term. Each file contains one line per gene belonging to the GO. Each line lists the Ensembl ID, the Gene Name, the number of cases in which the gene was involved in a CNA, and its location including: Chromosome, Band, Start (bp) and End (bp). [file 1755-8794-4-37-S2.ZIP › BP_del_GO_0008272_sulfate transport.txt]

Ensembl Gene	CNA	Gene Name	Chromosome	Cytoband	Start (bp)	End (bp)
ENSG00000128309	4119	MPST	22	q12.3	37415676	37425863
ENSG00000145217	2558	SLC26A1	4	p16.3	972865	987224
ENSG00000081800	5120	SLC13A1	7	q31.32	122753585	122840040
ENSG00000170615	4978	SLC26A5	7	q22.1	102993177	103086624
ENSG00000155850	4130	SLC26A2	5	q32	149340300	149366968
ENSG00000091137	5120	SLC26A4	7	q22.3	107301080	107358254
ENSG00000181045	3672	SLC26A11	17	q25.3	78194229	78227299
ENSG00000091138	5120	SLC26A3	7	q31.1	107405912	107443678
ENSG00000174502	2030	SLC26A9	1	q32.1	205882176	205912588
ENSG00000008300	2635	CELSR3	3	p21.31	48673902	48700348
ENSG00000128311	4119	TST	22	q12.3	37406900	37415681
ENSG00000164707	5086	SLC13A4	7	q33	135365985	135412952
