# Supplementary material for: A large scale survey reveals that chromosomal copy-number alterations significantly affect gene modules involved in cancer initiation and progression
Source: BMC Med Genomics. 2011 May 6;4:37. doi: 10.1186/1755-8794-4-37 (PMC3112060; doi:10.1186/1755-8794-4-37)
Supplement: Additional file 2 — ZIP file containing tab-delimited text files for GO terms. One text file for each significant GO term. Each file contains one line per gene belonging to the GO. Each line lists the Ensembl ID, the Gene Name, the number of cases in which the gene was involved in a CNA, and its location including: Chromosome, Band, Start (bp) and End (bp). [file 1755-8794-4-37-S2.ZIP › BP_del_GO_0009566_fertilization (sensu Metazoa).txt]

Ensembl Gene	CNA	Gene Name	Chromosome	Cytoband	Start (bp)	End (bp)
ENSG00000116996	2117	ZP4	1	q43	238045705	238054094
ENSG00000147081	3415	AKAP4	X	p11.22	49955406	49965664
ENSG00000130270	2188	ATP8B3	19	p13.3	1782076	1812270
ENSG00000139985	3372	ADAM21P	14	q24.2	70924217	70926622
ENSG00000111254	2504	AKAP3	12	p13.32	4724677	4754343
ENSG00000117335	2030	CD46	1	q32.2	207925402	207968858
ENSG00000100299	4178	ARSA	22	q13.33	51063446	51066607
ENSG00000185894	4518	BPY2C	Y	q11.23	27177048	27198251
ENSG00000042813	4078	ZPBP	7	p12.2	49890017	50160925
ENSG00000139151	2438	PLCZ1	12	p12.3	18836116	18890991
ENSG00000178279	2768	TNP2	16	p13.13	11361714	11363160
ENSG00000049860	3696	HEXB	5	q13.3	73980969	74017113
ENSG00000186075	3640	ZPBP2	17	q12	38024469	38034149
ENSG00000163879	2136	DNALI1	1	p34.3	38022520	38032458
ENSG00000113552	4376	GNPDA1	5	q31.3	141380234	141392620
ENSG00000134007	3372	ADAM20	14	q24.2	70989079	71001732
ENSG00000175294	2283	CATSPER1	11	q13.1	65784224	65793988
ENSG00000124812	1927	CRISP1	6	p12.3	49801970	49834212
ENSG00000149506	2065	ZP1	11	q12.2	60635015	60643164
ENSG00000162729	1789	IGSF8	1	q23.2	160061130	160068733
ENSG00000196184	1789	OR10J8P	1	q23.2	159320883	159410511
ENSG00000182264	2170	IZUMO1	19	q13.33	49244145	49250166
ENSG00000146839	4978	ZAN	7	q22.1	100331249	100395419
ENSG00000100312	4178	ACR	22	q13.33	51176624	51183762
ENSG00000188488	3348	SERPINA5	14	q32.13	95047731	95059457
ENSG00000104755	2441	ADAM2	8	p11.22	39601257	39695779
ENSG00000183753	4518	BPY2	Y	q11.223	25130410	25151612
ENSG00000163206	1721	SMCP	1	q21.3	152850793	152857523
ENSG00000126522	4123	ASL	7	q11.21	65540785	65617228
ENSG00000106302	5120	HYAL4	7	q31.32	123469037	123517532
ENSG00000137808	3116	NOX5	15	q23	69222864	69349501
ENSG00000106304	5120	SPAM1	7	q31.32	123565291	123611468
ENSG00000100138	4178	NHP2L1	22	q13.2	42069934	42086508
ENSG00000010278	2504	CD9	12	p13.31	6308881	6347427
ENSG00000204003	3207	LCN6	9	q34.3	139632619	139642980
ENSG00000140545	3137	MFGE8	15	q26.1	89441914	89456685
ENSG00000114547	2282	ROPN1B	3	q21.2	125688028	125702292
ENSG00000004809	3480	SLC22A16	6	q21	110745890	110797844
ENSG00000115556	1788	PLCD4	2	q35	219472488	219501907
ENSG00000104450	2522	SPAG1	8	q22.2	101170263	101254130
ENSG00000085465	1741	OVGP1	1	p13.2	111956936	111970399
ENSG00000152503	4261	TRIM36	5	q22.3	114460459	114516243
ENSG00000064199	2916	SPA17	11	q24.2	124543740	124564685
ENSG00000188372	4123	ZP3	7	q11.23	76026835	76071388
ENSG00000130943	4178	PKDREJ	22	q13.31	46651560	46659219
ENSG00000205944	4518	DAZ2	Y	q11.223	25365594	25437503
ENSG00000103310	2753	ZP2	16	p12.2	21208771	21225831
ENSG00000104691	2477	UBXN8	8	p12	30601707	30623910
ENSG00000153132	2694	CLGN	4	q31.1	141309607	141348815
ENSG00000141316	3602	SPACA3	17	q11.2	31318887	31324895
ENSG00000158806	2575	NPM2	8	p21.3	21881645	21894407
ENSG00000118245	1788	TNP1	2	q35	217724181	217724787
ENSG00000164078	2635	MST1R	3	p21.31	49924435	49941306
ENSG00000183795	4518	BPY2B	Y	q11.23	26764151	26785354
