# Supplementary material for: A large scale survey reveals that chromosomal copy-number alterations significantly affect gene modules involved in cancer initiation and progression
Source: BMC Med Genomics. 2011 May 6;4:37. doi: 10.1186/1755-8794-4-37 (PMC3112060; doi:10.1186/1755-8794-4-37)
Supplement: Additional file 2 — ZIP file containing tab-delimited text files for GO terms. One text file for each significant GO term. Each file contains one line per gene belonging to the GO. Each line lists the Ensembl ID, the Gene Name, the number of cases in which the gene was involved in a CNA, and its location including: Chromosome, Band, Start (bp) and End (bp). [file 1755-8794-4-37-S2.ZIP › BP_del_GO_0016043_cell organization and biogenesis.txt]

Ensembl Gene	CNA	Gene Name	Chromosome	Cytoband	Start (bp)	End (bp)
ENSG00000120800	2022	UTP20	12	q23.2	101673905	101780397
ENSG00000152672	1651	CLEC4F	2	p13.3	71035775	71047732
ENSG00000129083	2263	COPB1	11	p15.2	14479049	14521441
ENSG00000169371	3140	SNUPN	15	q24.2	75890424	75918446
ENSG00000157483	3118	MYO1E	15	q22.2	59428169	59665070
ENSG00000076944	2188	STXBP2	19	p13.2	7701991	7712758
ENSG00000100991	2758	TRPC4AP	20	q11.22	33590207	33680674
ENSG00000125863	2248	MKKS	20	p12.2	10385428	10414870
ENSG00000035928	2540	RFC1	4	p14	39289076	39367995
ENSG00000166866	1927	MYO1A	12	q13.3	57422301	57444982
ENSG00000137142	3061	IGFBPL1	9	p12	38408991	38424444
ENSG00000089157	2031	RPLP0P3	12	q24.23	120634510	120639014
ENSG00000142227	2170	EMP3	19	q13.33	48828629	48833811
ENSG00000139625	1927	MAP3K12	12	q13.13	53874280	53893271
ENSG00000136457	3640	CHAD	17	q21.33	48541854	48546227
ENSG00000110025	2283	SNX15	11	q13.1	64781654	64808042
ENSG00000063046	1927	EIF4B	12	q13.13	53400062	53435992
ENSG00000123737	2631	EXOSC9	4	q27	122722472	122738176
ENSG00000136450	3667	SFRS1	17	q22	56078284	56084707
ENSG00000130294	1772	KIF1A	2	q37.3	241653181	241759637
ENSG00000135503	1927	ACVR1B	12	q13.13	52345486	52390857
ENSG00000124251	2931	TP53TG5	20	q13.12	44002526	44036529
ENSG00000108270	3612	AATF	17	q12	35306175	35414170
ENSG00000196787	2055	SMCHD1	6	p22.1	27100821	27103070
ENSG00000145192	2376	AHSG	3	q27.3	186330712	186339107
ENSG00000164597	4978	COG5	7	q22.3	106842189	107204959
ENSG00000101844	3478	ATG4A	X	q22.3	107334898	107397901
ENSG00000127989	4373	MTERF	7	q21.2	91500243	91510034
ENSG00000070087	2361	PFN2	3	q25.1	149682691	149768575
ENSG00000130164	2188	LDLR	19	p13.2	11200057	11244506
ENSG00000145191	2376	EIF2B5	3	q27.1	183852826	184402546
ENSG00000197471	2729	SPN	16	p11.2	29674300	29681811
ENSG00000085760	1696	MTIF2	2	p16.1	55463731	55496483
ENSG00000056661	3612	PCGF2	17	q12	36890150	36904558
ENSG00000068615	1572	REEP1	2	p11.2	86441116	86565206
ENSG00000091436	1704	ZAK	2	q31.1	173940442	174132738
ENSG00000092421	4275	SEMA6A	5	q23.1	115779251	115910551
ENSG00000178691	3602	SUZ12	17	q11.2	30264056	30328064
ENSG00000102096	3415	PIM2	X	p11.23	48770459	48776301
ENSG00000110723	2743	EXPH5	11	q22.3	108376159	108464374
ENSG00000125868	2248	DSTN	20	p12.1	17550508	17588887
ENSG00000130270	2188	ATP8B3	19	p13.3	1782076	1812270
ENSG00000153071	2659	DAB2	5	p13.1	39371780	39425335
ENSG00000121871	2373	SLITRK3	3	q26.1	164904508	164914897
ENSG00000164674	3623	SYTL3	6	q25.3	159071046	159185901
ENSG00000029725	4014	RABEP1	17	p13.2	5185558	5289129
ENSG00000105401	2188	CDC37	19	p13.2	10501809	10514271
ENSG00000172915	4537	NBEA	13	q13.3	35516456	36247159
ENSG00000100099	4119	HPS4	22	q12.1	26840193	26879820
ENSG00000127980	4373	PEX1	7	q21.2	92116334	92157845
ENSG00000172020	2120	GAP43	3	q13.31	115342171	115440337
ENSG00000062725	3667	APPBP2	17	q23.2	58520520	58603580
ENSG00000107954	3251	NEURL	10	q24.33	105253736	105352309
ENSG00000089159	2031	PXN	12	q24.31	120648251	120703563
ENSG00000138069	1664	RAB1A	2	p14	65297835	65357240
ENSG00000116133	2100	DHCR24	1	p32.3	55315306	55352891
ENSG00000120907	2575	ADRA1A	8	p21.2	26605667	26722922
ENSG00000163029	1836	SMC6	2	p24.2	17845079	17981509
ENSG00000132535	4014	DLG4	17	p13.1	7093209	7123369
ENSG00000166922	3031	SCG5	15	q13.3	32933877	32989299
ENSG00000105402	2170	NAPA	19	q13.33	47990891	48018497
ENSG00000166016	2268	ABTB2	11	p13	34172535	34379581
ENSG00000072134	3859	EPN2	17	p11.2	19140690	19240028
ENSG00000134531	2504	EMP1	12	p13.1	13349602	13369708
ENSG00000100558	3296	PLEK2	14	q23.3	67853702	67878828
ENSG00000137822	3066	TUBGCP4	15	q15.3	43663293	43698238
ENSG00000158869	1789	FCER1G	1	q23.3	161185024	161190489
ENSG00000066117	1927	SMARCD1	12	q13.12	50478983	50494495
ENSG00000169418	1721	NPR1	1	q21.3	153651113	153666468
ENSG00000101310	2223	SEC23B	20	p11.23	18488137	18542059
ENSG00000099204	3215	ABLIM1	10	q25.3	116190872	116444414
ENSG00000127152	3348	BCL11B	14	q32.2	99635624	99737861
ENSG00000069399	2170	BCL3	19	q13.32	45250962	45263301
ENSG00000117407	2136	ARTN	1	p34.1	44398992	44402912
ENSG00000184270	1721	HIST2H2AB	1	q21.2	149859019	149859466
ENSG00000162493	2178	PDPN	1	p36.21	13909960	13944452
ENSG00000134533	2438	RERG	12	p12.3	15260718	15374304
ENSG00000133639	1997	BTG1	12	q21.33	92534074	92539673
ENSG00000090006	2170	LTBP4	19	q13.2	41099072	41135725
ENSG00000119335	3207	SET	9	q34.11	131445703	131458679
ENSG00000171988	2950	JMJD1C	10	q21.3	64926981	65225722
ENSG00000187475	2055	HIST1H1T	6	p22.2	26107640	26108364
ENSG00000187189	3430	TSPYL5	6	q22.1	116571124	116575321
ENSG00000089248	2031	ERP29	12	q24.13	112451152	112461024
ENSG00000163412	2362	EIF4E3	3	p13	71728440	71803924
ENSG00000134809	2065	TIMM10	11	q12.1	57295938	57298232
ENSG00000154928	2286	EPHB1	3	q22.2	134316643	134979309
ENSG00000149923	2729	PPP4C	16	p11.2	30087311	30096698
ENSG00000148498	2998	PARD3	10	p11.21	34398489	35104249
ENSG00000127831	1788	VIL1	2	q35	219283815	219318018
ENSG00000196586	2399	MYO6	6	q14.1	76458909	76629254
ENSG00000187166	1927	H1FNT	12	q13.11	48722763	48724062
ENSG00000010704	2055	HFE	6	p22.2	26087509	26098571
ENSG00000108733	3612	PEX12	17	q12	33897849	33905656
ENSG00000109424	2694	UCP1	4	q31.1	141480588	141489959
ENSG00000125780	2253	TGM3	20	p13	2276613	2321725
ENSG00000131899	3859	LLGL1	17	p11.2	18128901	18148189
ENSG00000082014	4979	SMARCD3	7	q36.1	150935850	150974982
ENSG00000186031	3031	FMN1	15	q13.3	33066345	33486897
ENSG00000073111	2282	MCM2	3	q21.3	127317066	127341276
ENSG00000114503	2357	NCBP2	3	q29	196662273	196669468
ENSG00000133247	2170	SUV420H2	19	q13.42	55851221	55859488
ENSG00000135407	1954	AVIL	12	q14.1	58191437	58209852
ENSG00000130787	2031	HIP1R	12	q24.31	123319497	123347507
ENSG00000106089	4123	STX1A	7	q11.23	73113536	73134002
ENSG00000151806	2473	GUF1	4	p12	44680446	44702943
ENSG00000147852	3371	VLDLR	9	p24.2	2621793	2654485
ENSG00000131462	3640	TUBG1	17	q21.2	40761694	40767247
ENSG00000138802	2612	SEC24B	4	q25	110354871	110461609
ENSG00000204152	2932	TIMM23B	10	q11.23	51371390	51394920
ENSG00000170819	2286	BFSP2	3	q22.1	133118790	133194056
ENSG00000110880	2031	CORO1C	12	q24.11	109038891	109125295
ENSG00000135333	2869	EPHA7	6	q16.1	93949738	94129300
ENSG00000140319	3066	SRP14	15	q15.1	40327891	40331389
ENSG00000012171	2635	SEMA3B	3	p21.31	50304990	50314977
ENSG00000182606	2589	TRAK1	3	p22.1	42055294	42267381
ENSG00000054116	2136	TRAPPC3	1	p34.3	36602173	36615098
ENSG00000099864	2188	PALM	19	p13.3	708953	748328
ENSG00000181790	2547	BAI1	8	q24.3	143545377	143626346
ENSG00000118257	1773	NRP2	2	q33.3	206546714	206662857
ENSG00000101945	3415	SUV39H1	X	p11.23	48554211	48567403
ENSG00000185978	3557	H2AFB3	X	q28	154689080	154689596
ENSG00000196199	4403	MPHOSPH8	13	q12.11	20207821	20247581
ENSG00000133895	2283	MEN1	11	q13.1	64570988	64578766
ENSG00000079308	1788	TNS1	2	q35	218664512	218867718
ENSG00000182415	4518	AC009976.5	Y	q11.222	20137669	20140477
ENSG00000158636	2283	C11orf30	11	q13.5	76156069	76262586
ENSG00000117408	2136	IPO13	1	p34.1	44412611	44433694
ENSG00000149929	2729	HIRIP3	16	p11.2	30004311	30007387
ENSG00000070759	2136	TESK2	1	p34.1	45809555	45956840
ENSG00000181104	3696	F2R	5	q13.3	76011868	76031606
ENSG00000172757	2283	CFL1	11	q13.1	65622308	65625804
ENSG00000115935	1704	WIPF1	2	q31.1	175424300	175547644
ENSG00000162735	1789	PEX19	1	q23.2	160209932	160254944
ENSG00000113273	3866	ARSB	5	q14.1	78073032	78281766
ENSG00000197956	1721	S100A6	1	q21.3	153507075	153508720
ENSG00000112902	2695	SEMA5A	5	p15.31	9035138	9546158
ENSG00000198952	1789	SMG5	1	q22	156219015	156252616
ENSG00000147912	3061	FBXO10	9	p13.2	37510893	37576250
ENSG00000183255	2843	PTTG1IP	21	q22.3	46269500	46293752
ENSG00000186185	3640	KIF18B	17	q21.31	43003360	43025082
ENSG00000187775	3672	DNAH17	17	q25.3	76419778	76573476
ENSG00000172288	4518	CDY1	Y	q11.23	27768264	27771049
ENSG00000117519	2042	CNN3	1	p21.3	95362507	95392834
ENSG00000104164	3070	PLDN	15	q21.1	45879417	45901909
ENSG00000154059	3335	IMPACT	18	q11.2	22006580	22033499
ENSG00000183785	4050	TUBA8	22	q11.21	18593097	18614498
ENSG00000178028	2136	DMAP1	1	p34.1	44679127	44686353
ENSG00000066468	3203	FGFR2	10	q26.13	123237848	123357972
ENSG00000178279	2768	TNP2	16	p13.13	11361714	11363160
ENSG00000132329	1772	RAMP1	2	q37.3	238767536	238820756
ENSG00000135604	3554	STX11	6	q24.2	144471663	144509507
ENSG00000112742	2399	TTK	6	q14.1	80714357	80752239
ENSG00000185009	3085	AP3M1	10	q22.2	75880016	75910821
ENSG00000067560	2635	RHOA	3	p21.31	49396578	49450431
ENSG00000089094	2031	KDM2B	12	q24.31	121866902	122018889
ENSG00000185008	2174	ROBO2	3	p12.3	75955826	77699115
ENSG00000108651	3602	UTP6	17	q11.2	30187923	30228731
ENSG00000136261	4232	BZW2	7	p21.1	16685756	16746148
ENSG00000167515	3006	TRAPPC2L	16	q24.3	88923494	88929094
ENSG00000132541	2522	HRSP12	8	q22.2	99114567	99129418
ENSG00000184702	4050	SEPT5	22	q11.21	19701987	19712295
ENSG00000167702	2547	KIFC2	8	q24.3	145691738	145699498
ENSG00000163939	2635	PBRM1	3	p21.1	52579368	52719933
ENSG00000162738	1789	VANGL2	1	q23.2	160370376	160398468
ENSG00000149269	2283	PAK1	11	q14.1	77033061	77185108
ENSG00000204410	2018	MSH5	6	p21.33	31707725	31732628
ENSG00000197959	1801	DNM3	1	q24.3	171810621	172387606
ENSG00000110675	2743	ELMOD1	11	q22.3	107461817	107537505
ENSG00000186575	4119	NF2	22	q12.2	29999545	30094587
ENSG00000148303	3207	RPL7A	9	q34.2	136215069	136218281
ENSG00000178982	2170	EIF3K	19	q13.2	39109722	39127595
ENSG00000108839	4014	ALOX12	17	p13.1	6899384	6914055
ENSG00000178021	1696	TSPYL6	2	p16.2	54480315	54483409
ENSG00000171777	2170	RASGRP4	19	q13.2	38899698	38916945
ENSG00000173511	2283	VEGFB	11	q13.1	64002266	64006258
ENSG00000108654	3667	DDX5	17	q23.3	62495740	62502407
ENSG00000176783	3068	RUFY1	5	q35.3	178977559	179037027
ENSG00000197153	2055	HIST1H3J	6	p22.1	27858160	27860884
ENSG00000175063	2931	UBE2C	20	q13.12	44441215	44445596
ENSG00000138193	3123	PLCE1	10	q23.33	95753746	96088149
ENSG00000187627	1572	RGPD1	2	p11.2	87135076	87241104
ENSG00000125977	2758	EIF2S2	20	q11.22	32676104	32700138
ENSG00000111642	2504	CHD4	12	p13.31	6679249	6716551
ENSG00000152056	1777	AP1S3	2	q36.1	224616403	224702744
ENSG00000131437	4275	KIF3A	5	q31.1	132028323	132073330
ENSG00000170027	4123	YWHAG	7	q11.23	75956116	75988348
ENSG00000126749	2504	EMG1	12	p13.31	7080087	7095921
ENSG00000089902	3348	RCOR1	14	q32.31	103059233	103196912
ENSG00000182481	3667	KPNA2	17	q24.2	66031848	66042969
ENSG00000086200	2822	IPO11	5	q12.1	61699877	61924409
ENSG00000087269	2558	NOP14	4	p16.3	2939666	2965233
ENSG00000150760	3203	DOCK1	10	q26.2	128593978	129250781
ENSG00000178403	2612	NEUROG2	4	q25	113434672	113437328
ENSG00000135365	2129	PHF21A	11	p11.2	45950871	46142985
ENSG00000067606	2178	PRKCZ	1	p36.33	1981909	2116834
ENSG00000101546	3479	C18orf22	18	q23	77794358	77810651
ENSG00000148400	3207	NOTCH1	9	q34.3	139388896	139440314
ENSG00000157823	3137	AP3S2	15	q26.1	90373831	90437574
ENSG00000083168	2441	MYST3	8	p11.21	41786997	41909508
ENSG00000131236	2136	CAP1	1	p34.2	40505905	40538321
ENSG00000080824	3348	HSP90AA2	14	q32.31	102547073	102606086
ENSG00000171914	3118	TLN2	15	q22.2	62939477	63136830
ENSG00000114784	2589	EIF1B	3	p22.1	40351175	40353915
ENSG00000049860	3696	HEXB	5	q13.3	73980969	74017113
ENSG00000082146	1773	STRADB	2	q33.1	202252581	202345569
ENSG00000100503	3276	NIN	14	q22.1	51186481	51297848
ENSG00000152192	4372	POU4F1	13	q31.1	79173227	79177695
ENSG00000180573	2055	HIST1H2AC	6	p22.2	26124373	26139336
ENSG00000130340	3623	SNX9	6	q25.3	158244296	158366109
ENSG00000127418	2558	FGFRL1	4	p16.3	1004940	1020686
ENSG00000065150	4336	IPO5	13	q32.2	98605742	98676551
ENSG00000185825	3557	BCAP31	X	q28	152965947	152990152
ENSG00000125971	2758	DYNLRB1	20	q11.22	33104214	33128762
ENSG00000130734	2188	ATG4D	19	p13.2	10654593	10664093
ENSG00000107581	3203	EIF3A	10	q26.11	120794356	120840396
ENSG00000154783	2604	FGD5	3	p25.1	14860469	14975895
ENSG00000185532	2932	PRKG1	10	q11.23	52751118	54058110
ENSG00000138385	1704	SSB	2	q31.1	170648443	170668574
ENSG00000157827	1636	FMNL2	2	q23.3	153191751	153506348
ENSG00000153147	2694	SMARCA5	4	q31.21	144434616	144474566
ENSG00000136933	3209	RABEPK	9	q33.3	127962824	127996334
ENSG00000007372	2268	PAX6	11	p13	31806340	31839509
ENSG00000165029	3279	ABCA1	9	q31.1	107543283	107690518
ENSG00000134760	3357	DSG1	18	q12.1	28898052	28936992
ENSG00000172482	1772	AGXT	2	q37.3	241807896	241819919
ENSG00000101079	2758	NDRG3	20	q11.23	35280169	35374481
ENSG00000008952	2373	SEC62	3	q26.2	169681668	169716161
ENSG00000104472	2547	CHRAC1	8	q24.3	141521401	141527252
ENSG00000006125	3612	AP2B1	17	q12	33914282	34053434
ENSG00000183558	1721	HIST2H2AA3	1	q21.2	149813785	149814318
ENSG00000185829	3640	ARL17P1	17	q21.31	44594069	44657088
ENSG00000135596	3480	MICAL1	6	q21	109765265	109777190
ENSG00000118162	2170	KPTN	19	q13.32	47978400	47987521
ENSG00000116906	2147	GNPAT	1	q42.2	231376919	231413719
ENSG00000187013	3667	C17orf82	17	q23.2	59489112	59490641
ENSG00000133216	2178	EPHB2	1	p36.12	23037458	23241823
ENSG00000134987	4261	WDR36	5	q22.1	110427870	110466200
ENSG00000196860	3296	TOMM20L	14	q23.1	58862634	58875419
ENSG00000047249	2404	ATP6V1H	8	q11.23	54628116	54755850
ENSG00000151502	2859	VPS26B	11	q25	134094561	134117684
ENSG00000075785	2282	RAB7A	3	q21.3	128444965	128533639
ENSG00000108055	3215	SMC3	10	q25.2	112327449	112364394
ENSG00000185104	2055	FAF1	1	p32.3	50905150	51425935
ENSG00000136937	3414	NCBP1	9	q22.33	100395908	100436030
ENSG00000111332	2438	H2AFJ	12	p12.3	14927349	14928345
ENSG00000147010	3437	SH3KBP1	X	p22.12	19552083	19905719
ENSG00000137259	2055	HIST1H2AB	6	p22.2	26033320	26033796
ENSG00000137996	1845	RTCD1	1	p21.2	100731763	100758325
ENSG00000131238	2136	PPT1	1	p34.2	40538377	40563375
ENSG00000169855	2174	ROBO1	3	p12.2	78646390	79816965
ENSG00000196866	2055	HIST1H2AD	6	p22.2	26199079	26199471
ENSG00000170615	4978	SLC26A5	7	q22.1	102993177	103086624
ENSG00000130826	3557	DKC1	X	q28	153984146	154005964
ENSG00000114767	2635	RRP9	3	p21.2	51967446	51975957
ENSG00000147548	2477	WHSC1L1	8	p11.23	38132560	38239790
ENSG00000158092	2286	NCK1	3	q22.3	136581050	136668665
ENSG00000185338	2768	SOCS1	16	p13.13	11348262	11350036
ENSG00000187017	2178	ESPN	1	p36.31	6484848	6521430
ENSG00000153140	3866	CETN3	5	q14.3	89688078	89705603
ENSG00000173726	2147	TOMM20	1	q42.3	235272651	235292251
ENSG00000126756	3415	UXT	X	p11.23	47511197	47518560
ENSG00000180543	2522	AP003115.1	8	q22.1	98285717	98290176
ENSG00000115211	1843	EIF2B4	2	p23.3	27587219	27593353
ENSG00000108433	3640	GOSR2	17	q21.32	45000486	45022263
ENSG00000158825	2178	CDA	1	p36.12	20915441	20945401
ENSG00000110375	3117	UPK2	11	q23.3	118827026	118829268
ENSG00000132182	2604	NUP210	3	p25.1	13357737	13461809
ENSG00000064205	2931	WISP2	20	q13.12	43343485	43357150
ENSG00000170035	1704	UBE2E3	2	q31.3	181831975	181941312
ENSG00000163453	2421	IGFBP7	4	q12	57896939	57976551
ENSG00000189403	4403	HMGB1	13	q12.3	31032884	31191734
ENSG00000180879	3557	SSR4	X	q28	153058971	153063960
ENSG00000171552	2758	BCL2L1	20	q11.21	30252255	30311792
ENSG00000138182	3123	KIF20B	10	q23.31	91461367	91534700
ENSG00000152495	4261	CAMK4	5	q22.1	110560069	110830584
ENSG00000015475	4050	BID	22	q11.21	18216906	18257261
ENSG00000047410	1867	TPR	1	q31.1	186282954	186344825
ENSG00000077549	2178	CAPZB	1	p36.13	19665270	19812033
ENSG00000170037	4014	CNTROB	17	p13.1	7835473	7852895
ENSG00000179979	2558	CRIPAK	4	p16.3	1388152	1389776
ENSG00000108518	4014	PFN1	17	p13.2	4848947	4852309
ENSG00000032219	3296	ARID4A	14	q23.1	58765103	58840451
ENSG00000188987	2055	HIST1H4D	6	p22.2	26188938	26189304
ENSG00000082898	1677	XPO1	2	p15	61704984	61765761
ENSG00000143869	1836	GDF7	2	p24.1	20866424	20873418
ENSG00000047579	2055	DTNBP1	6	p22.3	15523038	15663271
ENSG00000173812	3640	EIF1	17	q21.2	39845137	39848920
ENSG00000132842	3866	AP3B1	5	q14.1	77296349	77590528
ENSG00000154342	2147	WNT3A	1	q42.13	228194752	228248961
ENSG00000118193	2030	KIF14	1	q32.1	200520628	200589862
ENSG00000104897	2188	SF3A2	19	p13.3	2236816	2248677
ENSG00000129535	3121	NRL	14	q11.2	24549316	24584223
ENSG00000150093	2998	ITGB1	10	p11.22	33189247	33294720
ENSG00000162337	2283	LRP5	11	q13.2	68080108	68216739
ENSG00000093183	2589	SEC22C	3	p22.1	42589461	42642572
ENSG00000131016	3623	AKAP12	6	q25.1	151561134	151679692
ENSG00000163626	2439	COX18	4	q13.3	73921797	73935472
ENSG00000011347	2065	SYT7	11	q12.2	61282793	61348298
ENSG00000115216	1843	NRBP1	2	p23.3	27650657	27665126
ENSG00000198168	2275	SVIP	11	p14.3	22843600	22851382
ENSG00000142655	2178	PEX14	1	p36.22	10532345	10690815
ENSG00000031823	2188	RANBP3	19	p13.3	5916154	5978320
ENSG00000118873	2056	RAB3GAP2	1	q41	220321635	220445796
ENSG00000196747	2055	HIST1H2AI	6	p22.1	27775899	27776429
ENSG00000168148	2147	HIST3H3	1	q42.13	228612546	228613026
ENSG00000131018	3623	SYNE1	6	q25.2	152442822	152958534
ENSG00000157168	2477	NRG1	8	p12	31497501	32622066
ENSG00000148843	3251	PDCD11	10	q24.33	105156405	105206049
ENSG00000187764	3414	SEMA4D	9	q22.2	91975706	92112888
ENSG00000143162	1801	CREG1	1	q24.2	167498914	167523004
ENSG00000008128	2178	CDC2L2	1	p36.33	1571100	1655966
ENSG00000138160	3123	KIF11	10	q23.33	94353043	94415150
ENSG00000177370	4014	TIMM22	17	p13.3	900357	905388
ENSG00000070718	2441	AP3M2	8	p11.21	42010464	42028701
ENSG00000120586	3060	MRC1	10	p12.33	18098352	18200091
ENSG00000152086	1607	TUBA3E	2	q21.1	130949318	130956034
ENSG00000160999	4978	SH2B2	7	q22.1	101928452	101962178
ENSG00000110066	2283	SUV420H1	11	q13.2	67922330	67981295
ENSG00000116584	1748	ARHGEF2	1	q22	155916645	155966129
ENSG00000137100	3061	DCTN3	9	p13.3	34613548	34620478
ENSG00000102302	3415	FGD1	X	p11.22	54471887	54522599
ENSG00000049245	2178	VAMP3	1	p36.23	7831329	7841492
ENSG00000117133	2043	BXDC5	1	p22.3	84944942	84963473
ENSG00000188573	3273	FBL	5	q34	167956510	167957639
ENSG00000148704	3203	VAX1	10	q25.3	118888032	118897812
ENSG00000109534	2612	GAR1	4	q25	110736666	110745891
ENSG00000075151	2178	EIF4G3	1	p36.12	21132972	21503377
ENSG00000042286	3085	AIFM2	10	q22.1	71857979	71892690
ENSG00000006747	4232	SCIN	7	p21.3	12610203	12693228
ENSG00000159674	2558	SPON2	4	p16.3	1160720	1166980
ENSG00000109536	2664	FRG1	4	q35.2	190861974	190884358
ENSG00000131711	3696	MAP1B	5	q13.2	71403118	71502853
ENSG00000163539	2610	CLASP2	3	p22.3	33537737	33759848
ENSG00000165115	3219	KIF27	9	q21.32	86451613	86536342
ENSG00000122565	4252	CBX3	7	p15.2	26240782	26252976
ENSG00000141052	3956	MYOCD	17	p12	12569214	12672266
ENSG00000205405	2612
ENSG00000176749	3602	CDK5R1	17	q11.2	30813637	30818274
ENSG00000037042	3640	TUBG2	17	q21.2	40811266	40819021
ENSG00000162928	1696	PEX13	2	p16.1	61244360	61276394
ENSG00000132382	4014	MYBBP1A	17	p13.2	4442192	4458681
ENSG00000170421	1927	KRT8P9	12	q13.13	53290971	53298868
ENSG00000128245	4119	YWHAH	22	q12.3	32340447	32353590
ENSG00000153922	4117	CHD1	5	q21.1	98190919	98262238
ENSG00000125450	3672	NUP85	17	q25.1	73201597	73231854
ENSG00000139734	4572	DIAPH3	13	q21.2	60239717	60738119
ENSG00000177879	4275	AP3S1	5	q22.3	115177340	115249778
ENSG00000160691	1748	SHC1	1	q21.3	154934774	154946959
ENSG00000100106	4178	TRIOBP	22	q13.1	38093011	38172563
ENSG00000060491	2931	OGFR	20	q13.33	61436187	61445352
ENSG00000149196	2449	C11orf73	11	q14.2	86013253	86056984
ENSG00000050820	3006	BCAR1	16	q23.1	75262928	75301951
ENSG00000102554	4539	KLF5	13	q22.1	73629114	73651676
ENSG00000179295	2031	PTPN11	12	q24.13	112856713	112947717
ENSG00000112186	2055	CAP2	6	p22.3	17393447	17558023
ENSG00000085365	3866	SCAMP1	5	q14.1	77656339	77776562
ENSG00000074695	3471	LMAN1	18	q21.32	56995055	57026503
ENSG00000072818	4014	ACAP1	17	p13.1	7239848	7254797
ENSG00000164627	2018	KIF6	6	p21.2	39297766	39693181
ENSG00000134250	1546	NOTCH2	1	p12	120454176	120612274
ENSG00000083097	2399	DOPEY1	6	q14.1	83777385	83881069
ENSG00000019991	4373	HGF	7	q21.11	81328322	81399754
ENSG00000163531	2030	NFASC	1	q32.1	204797779	204991950
ENSG00000134575	2129	ACP2	11	p11.2	47260856	47270457
ENSG00000056345	3640	ITGB3	17	q21.32	45331208	45390077
ENSG00000157020	2604	SEC13	3	p25.3	10334815	10362862
ENSG00000109466	2671	KLHL2	4	q32.3	166128788	166244298
ENSG00000137575	2415	SDCBP	8	q12.1	59465728	59495418
ENSG00000087077	4978	TRIP6	7	q22.1	100464760	100471076
ENSG00000187513	2136	GJA4	1	p34.3	35258599	35261348
ENSG00000077935	4178	SMC1B	22	q13.31	45739944	45809500
ENSG00000132283	2263
ENSG00000113013	4376	HSPA9	5	q31.2	137890571	137911133
ENSG00000174032	4804	SLC25A30	13	q14.13	45970044	45992515
ENSG00000175646	2768	PRM1	16	p13.13	11374693	11375207
ENSG00000057019	2063	DCBLD2	3	q12.1	98514785	98620533
ENSG00000116824	1741	CD2	1	p13.1	117297007	117311850
ENSG00000103260	2768	METRN	16	p13.3	765162	767480
ENSG00000170727	2547	BOP1	8	q24.3	145486056	145515120
ENSG00000114646	2635	CSPG5	3	p21.31	47603729	47622282
ENSG00000088367	2758	EPB41L1	20	q11.23	34679426	34820721
ENSG00000165606	2932	DRGX	10	q11.23	50572237	50603986
ENSG00000198793	2178	MTOR	1	p36.22	11166592	11322564
ENSG00000170315	3859	UBB	17	p11.2	16284113	16286054
ENSG00000064300	3640	NGFR	17	q21.33	47572655	47592357
ENSG00000101350	2758	KIF3B	20	q11.21	30865467	30922814
ENSG00000187122	3251	SLIT1	10	q24.1	98757795	98945683
ENSG00000154096	3117	THY1	11	q23.3	119288888	119293854
ENSG00000143632	2147	ACTA1	1	q42.13	229566992	229569845
ENSG00000196176	2055	HIST1H4A	6	p22.2	26021907	26022278
ENSG00000132286	2263	FXC1	11	p15.4	6502690	6530208
ENSG00000178235	4372	SLITRK1	13	q31.1	84451344	84456528
ENSG00000142453	2188	CARM1	19	p13.2	10982253	11033448
ENSG00000109084	3602	TMEM97	17	q11.2	26646161	26655711
ENSG00000111786	2031	SFRS9	12	q24.31	120899471	120907464
ENSG00000155827	3279	RNF20	9	q31.1	104296133	104325622
ENSG00000071794	2327	HLTF	3	q24	148747914	148804341
ENSG00000064666	2188	CNN2	19	p13.3	1026298	1039060
ENSG00000124207	2931	CSE1L	20	q13.13	47662838	47713489
ENSG00000105829	4373	BET1	7	q21.3	93592074	93633694
ENSG00000152601	2361	MBNL1	3	q25.1	151961617	152183569
ENSG00000104067	3031	TJP1	15	q13.1	29991571	30248497
ENSG00000129116	2671	PALLD	4	q32.3	169418217	169849608
ENSG00000206190	3011	ATP10A	15	q12	25923859	26110319
ENSG00000188529	2178	FUSIP1	1	p36.11	24291294	24307417
ENSG00000196470	2733	SIAH1	16	q12.1	48394442	48419361
ENSG00000163485	2030	ADORA1	1	q32.1	203059782	203136533
ENSG00000153774	3006	CFDP1	16	q23.1	75327608	75467383
ENSG00000132155	2604	RAF1	3	p25.2	12625100	12705725
ENSG00000070371	4050	CLTCL1	22	q11.21	19166986	19279239
ENSG00000131748	3612	STARD3	17	q12	37793318	37819737
ENSG00000070018	2504	LRP6	12	p13.2	12268963	12419811
ENSG00000068781	1696	STON1-GTF2A1L	2	p16.3	48757064	49003638
ENSG00000091136	5120	LAMB1	7	q31.1	107564244	107643804
ENSG00000169598	2178	DFFB	1	p36.32	3773845	3801993
ENSG00000164508	2055	HIST1H2AA	6	p22.2	25726291	25726790
ENSG00000115548	1572	KDM3A	2	p11.2	86667770	86719839
ENSG00000116237	2178	ICMT	1	p36.31	6281252	6296032
ENSG00000141753	3640	IGFBP4	17	q21.2	38599713	38613983
ENSG00000086827	3117	ZW10	11	q23.2	113603913	113644425
ENSG00000112357	3656	PEX7	6	q23.3	137143717	137235059
ENSG00000180535	4373	BHLHA15	7	q21.3	97841566	97842271
ENSG00000164403	4376	SHROOM1	5	q31.1	132157833	132166590
ENSG00000102977	2994	ACD	16	q22.1	67691433	67694718
ENSG00000130203	2170	APOE	19	q13.32	45408956	45412650
ENSG00000071243	5120	ING3	7	q31.31	120590803	120617270
ENSG00000178620	2439
ENSG00000073921	2449	PICALM	11	q14.2	85668486	85780144
ENSG00000152332	1789	UHMK1	1	q23.3	162467633	162499400
ENSG00000160049	2178	DFFA	1	p36.22	10516579	10532583
ENSG00000205302	4275	SNX2	5	q23.2	122110750	122165800
ENSG00000144061	1565	NPHP1	2	q13	110879888	110962643
ENSG00000146918	4979	NCAPG2	7	q36.3	158424003	158497520
ENSG00000139116	1880	KIF21A	12	q12	39687031	39837192
ENSG00000131747	3640	TOP2A	17	q21.2	38544768	38574408
ENSG00000007047	2170	MARK4	19	q13.32	45754550	45808541
ENSG00000141759	3479	TXNL4A	18	q23	77732869	77748532
ENSG00000106211	4123	HSPB1	7	q11.23	75931861	75933612
ENSG00000126709	2178	IFI6	1	p36.11	27992572	27998729
ENSG00000112941	2695	POLS	5	p15.31	6714718	6757161
ENSG00000108018	3215	SORCS1	10	q25.1	108336940	108924292
ENSG00000100906	3148	NFKBIA	14	q13.2	35870717	35873952
ENSG00000110756	2263	HPS5	11	p15.1	18300217	18343721
ENSG00000120896	2575	SORBS3	8	p21.3	22409208	22433007
ENSG00000165271	3266	NOL6	9	p13.3	33461354	33473941
ENSG00000139112	2504	GABARAPL3	12	p13.2	10365489	10375722
ENSG00000138036	1770	DYNC2LI1	2	p21	44001178	44037149
ENSG00000100453	3121	GZMB	14	q12	25100161	25103473
ENSG00000161800	1927	RACGAP1P	12	q13.12	50382945	50419307
ENSG00000124209	2931	RAB22A	20	q13.32	56884752	56942563
ENSG00000130204	2170	TOMM40	19	q13.32	45394477	45406935
ENSG00000172071	1572	EIF2AK3	2	p11.2	88856259	88927094
ENSG00000025800	2139	KPNA6	1	p35.1	32573639	32642169
ENSG00000124721	2018	DNAH8	6	p21.2	38684335	38998301
ENSG00000173992	2283	CCS	11	q13.2	66360690	66373489
ENSG00000157077	2100	ZFYVE9	1	p32.3	52608046	52812358
ENSG00000167193	4014	CRK	17	p13.3	1323983	1359552
ENSG00000069329	2722	VPS35	16	q11.2	46691891	46723104
ENSG00000105669	2188	COPE	19	p13.11	19010323	19030199
ENSG00000132604	2994	TERF2	16	q22.1	69389464	69419859
ENSG00000185787	3135	MORF4L1	15	q25.1	79132903	79190475
ENSG00000006327	2768	TNFRSF12A	16	p13.3	3070313	3072384
ENSG00000105668	2170	UPK1A	19	q13.12	36157715	36169367
ENSG00000162227	2065	TAF6L	11	q12.3	62538865	62554811
ENSG00000137460	2694	FHDC1	4	q31.3	153864135	153900848
ENSG00000114841	2635	DNAH1	3	p21.1	52350335	52434507
ENSG00000185924	4014	RTN4RL1	17	p13.3	1837978	1928178
ENSG00000156983	2604	BRPF1	3	p25.3	9773413	9789702
ENSG00000132970	4403	WASF3	13	q12.13	27131840	27263085
ENSG00000172602	1927	RND1	12	q13.12	49250931	49259681
ENSG00000196374	2055	HIST1H2BM	6	p22.1	27782822	27783267
ENSG00000189060	4178	H1F0	22	q13.1	38201114	38203442
ENSG00000079950	3656	STX7	6	q23.2	132778663	132834337
ENSG00000160339	3207	FCN2	9	q34.3	137772654	137779924
ENSG00000113648	4376	H2AFY	5	q31.1	134670064	134735577
ENSG00000132600	2994	PRMT7	16	q22.1	68344945	68391169
ENSG00000204482	2018	LST1	6	p21.33	31553901	31556686
ENSG00000160214	2843	RRP1	21	q22.3	45209394	45225174
ENSG00000013573	2135	DDX11	12	p11.21	31226779	31257725
ENSG00000099250	2998	NRP1	10	p11.22	33466420	33625190
ENSG00000145649	2652	GZMA	5	q11.2	54398474	54406080
ENSG00000198211	3006	TUBB3	16	q24.3	89985667	90002505
ENSG00000179841	3296	AKAP5	14	q23.3	64932217	64941221
ENSG00000141367	3667	CLTC	17	q23.1	57697219	57774317
ENSG00000166333	2263	ILK	11	p15.4	6624961	6632101
ENSG00000197579	3266	TOPORS	9	p21.1	32540542	32552551
ENSG00000196966	2055	HIST1H3E	6	p22.2	26225383	26225844
ENSG00000114120	2307	SLC25A36	3	q23	140660662	140698785
ENSG00000147601	2449	TERF1	8	q21.11	73921097	73959987
ENSG00000125991	2758	ERGIC3	20	q11.22	34129770	34145405
ENSG00000160218	2843	TRAPPC10	21	q22.3	45432200	45526433
ENSG00000125730	2188	C3	19	p13.3	6677846	6730573
ENSG00000175832	3640	ETV4	17	q21.31	41605212	41623762
ENSG00000112031	3623	MTRF1L	6	q25.2	153308497	153323820
ENSG00000102683	4403	SGCG	13	q12.12	23755091	23899304
ENSG00000178093	2188	TSSK6	19	p13.11	19623230	19626838
ENSG00000105663	2170	AD000671.1	19	q13.12	36208921	36229779
ENSG00000181555	2635	SETD2	3	p21.31	47057919	47205457
ENSG00000113758	3068	DBN1	5	q35.3	176883609	176900742
ENSG00000125733	2188	TRIP10	19	p13.3	6739691	6751537
ENSG00000170458	4376	CD14	5	q31.3	140011313	140013255
ENSG00000146872	3667	TLK2	17	q23.2	60556386	60692839
ENSG00000198765	1741	SYCP1	1	p13.2	115397424	115537991
ENSG00000143952	1664	VPS54	2	p14	64120035	64246214
ENSG00000188157	2178	AGRN	1	p36.33	955503	991496
ENSG00000171055	1785	FEZ2	2	p22.2	36775508	36873230
ENSG00000170540	2753	ARL6IP1	16	p12.3	18802991	18812917
ENSG00000125735	2188	TNFSF14	19	p13.3	6664568	6670599
ENSG00000188313	2327	PLSCR1	3	q24	146232967	146262651
ENSG00000154473	3203	BUB3	10	q26.13	124913793	124924886
ENSG00000108788	3640	MLX	17	q21.2	40719078	40725220
ENSG00000070831	2178	CDC42	1	p36.12	22379120	22419437
ENSG00000164305	2664	CASP3	4	q35.1	185548850	185570629
ENSG00000139218	1927	SFRS2IP	12	q12	46315192	46384363
ENSG00000198563	2018	BAT1	6	p21.33	31497996	31510225
ENSG00000130921	2031	C12orf65	12	q24.31	123717463	123742506
ENSG00000196961	2170	AP2A1	19	q13.33	50270180	50310369
ENSG00000140382	3140	HMG20A	15	q24.3	77712993	77777949
ENSG00000167657	2188	DAPK3	19	p13.3	3958452	3969826
ENSG00000154620	4518	TMSB4Y	Y	q11.221	15815447	15817904
ENSG00000177938	2438	CAPZA3	12	p12.3	18891045	18892121
ENSG00000164109	2631	MAD2L1	4	q27	120980577	120988229
ENSG00000104833	2188	TUBB4	19	p13.3	6494331	6502330
ENSG00000197653	2031	DNAH10	12	q24.31	124247042	124420265
ENSG00000114850	2361	SSR3	3	q25.31	156257929	156272973
ENSG00000160307	2843	S100B	21	q22.3	48018875	48025121
ENSG00000168242	2055	HIST1H2BI	6	p22.2	26273144	26273622
ENSG00000140854	2789	KATNB1	16	q21	57769642	57791162
ENSG00000166340	2263	TPP1	11	p15.4	6633997	6640692
ENSG00000143947	1696	RPS27A	2	p16.1	55459039	55462989
ENSG00000134215	1741	VAV3	1	p13.3	108113782	108507858
ENSG00000137948	2042	BRDT	1	p22.1	92414928	92479983
ENSG00000198518	2055	HIST1H4E	6	p22.2	26204858	26206266
ENSG00000144559	2604	C3orf31	3	p25.2	11831916	11888393
ENSG00000185912	4514
ENSG00000178458	2055	HIST1H3G	6	p22.2	26271202	26271612
ENSG00000134216	1741	CHIA	1	p13.2	111833484	111863188
ENSG00000163577	2373	EIF5A2	3	q26.2	170606204	170626482
ENSG00000122691	4232	TWIST1	7	p21.1	19060614	19157295
ENSG00000088986	2031	DYNLL1	12	q24.31	120907660	120936297
ENSG00000197548	2604	ATG7	3	p25.3	11313995	11599139
ENSG00000196367	4978	TRRAP	7	q22.1	98475556	98610866
ENSG00000099260	1845	PALMD	1	p21.2	100111499	100160097
ENSG00000150938	1785	CRIM1	2	p22.3	36583069	36778278
ENSG00000170873	2547	MTSS1	8	q24.13	125563031	125740730
ENSG00000083520	4539	DIS3	13	q22.1	73329540	73356232
ENSG00000122679	4147	RAMP3	7	p13	45197390	45225901
ENSG00000163669	2500
ENSG00000204490	2018	TNF	HSCHR6_MHC_COX		31530756	31533525
ENSG00000206580	4978
ENSG00000101144	2931	BMP7	20	q13.31	55743804	55841685
ENSG00000134001	3296	EIF2S1	14	q23.3	67826745	67853233
ENSG00000163687	2500	DNASE1L3	3	p14.3	58177984	58200424
ENSG00000146122	2018	DAAM2	6	p21.2	39760142	39872644
ENSG00000160654	3117	CD3G	11	q23.3	118215059	118224497
ENSG00000154639	2804	CXADR	21	q21.1	18884700	18965897
ENSG00000112664	2018	NUDT3	6	p21.31	34255997	34360451
ENSG00000137845	3070	ADAM10	15	q21.3	58887403	59042177
ENSG00000163394	2564	CCKAR	4	p15.2	26483022	26492041
ENSG00000101596	3374	AP001011.3	18	p11.32	2655886	2805015
ENSG00000099381	2729	SETD1A	16	p11.2	30968615	30995985
ENSG00000101146	2931	RAE1	20	q13.31	55926066	55954267
ENSG00000134308	1834	YWHAQ	2	p25.1	9724101	9771143
ENSG00000077782	2477	FGFR1	8	p11.22	38268656	38326352
ENSG00000186635	2283	ARAP1	11	q13.4	72396114	72463448
ENSG00000184967	2031	NOC4L	12	q24.33	132628993	132636986
ENSG00000132467	2439	UTP3	4	q13.3	71554196	71556267
ENSG00000071051	1543	NCK2	2	q12.2	106361354	106510730
ENSG00000107651	3203	SEC23IP	10	q26.11	121652223	121702014
ENSG00000167842	4014	MIS12	17	p13.2	5390247	5394134
ENSG00000179409	4014	GEMIN4	17	p13.3	647661	655501
ENSG00000164007	2136	CLDN19	1	p34.2	43198764	43205925
ENSG00000087502	2135	ERGIC2	12	p11.22	29493601	29534143
ENSG00000168003	2065	SLC3A2	11	q12.3	62623518	62656352
ENSG00000169398	2547	PTK2	8	q24.3	141668501	142011332
ENSG00000184786	3415	TCTE3	6	q27	170140210	170151655
ENSG00000114999	1565	TTL	2	q13	113239731	113290227
ENSG00000079841	2301	RIMS1	6	q13	72596406	73112508
ENSG00000066056	2136	TIE1	1	p34.2	43766664	43788779
ENSG00000177628	1748	GBA	1	q22	155204243	155214488
ENSG00000178804	2282	H1FOO	3	q22.1	129262057	129270204
ENSG00000196501	2055
ENSG00000077684	2634	PHF17	4	q28.2	129730779	129796379
ENSG00000104915	2188	STX10	19	p13.2	13254903	13261052
ENSG00000099284	3085	H2AFY2	10	q22.1	71812552	71872032
ENSG00000189079	1880	ARID2	12	q12	46123492	46301823
ENSG00000104722	2575	NEFM	8	p21.2	24770525	24776606
ENSG00000128513	5120	POT1	7	q31.33	124462440	124570037
ENSG00000188120	4518	DAZ1	Y	q11.223	25275502	25345241
ENSG00000198752	3348	AL117209.1	14	q32.32	103398717	103523799
ENSG00000128510	5227	CPA4	7	q32.2	129932993	129964019
ENSG00000170890	2031	PLA2G1B	12	q24.31	120759915	120765592
ENSG00000020922	2650	MRE11A	11	q21	94150475	94227040
ENSG00000137285	2086	TUBB2B	6	p25.2	3224517	3231964
ENSG00000072274	2357	TFRC	3	q29	195754054	195809060
ENSG00000196226	2055	HIST1H2BB	6	p22.2	26043455	26043885
ENSG00000175294	2283	CATSPER1	11	q13.1	65784224	65793988
ENSG00000095637	3251	SORBS1	10	q24.1	97071528	97321171
ENSG00000186638	3061	KIF24	9	p13.3	34252379	34329198
ENSG00000049618	3623	ARID1B	6	q25.3	157099064	157530401
ENSG00000167085	3640	PHB	17	q21.33	47481414	47492233
ENSG00000140859	2789	KIFC3	16	q21	57792129	57836439
ENSG00000163661	2361	PTX3	3	q25.32	157154578	157161417
ENSG00000196368	3415	NUDT11	X	p11.22	51232863	51239448
ENSG00000102189	2020	EEA1	12	q22	93166286	93323107
ENSG00000105197	2170	TIMM50	19	q13.2	39971052	39981528
ENSG00000164104	2668	HMGB2	4	q34.1	174252527	174255595
ENSG00000064961	2188	HMG20B	19	p13.3	3572775	3579086
ENSG00000138376	1788	BARD1	2	q35	215590370	215674428
ENSG00000100216	4178	TOMM22	22	q13.1	39077953	39080818
ENSG00000074964	2178	ARHGEF10L	1	p36.13	17866330	18024369
ENSG00000124812	1927	CRISP1	6	p12.3	49801970	49834212
ENSG00000104725	2575	NEFL	8	p21.2	24808468	24814624
ENSG00000177565	2373	TBL1XR1	3	q26.32	176737143	176915261
ENSG00000138375	1788	SMARCAL1	2	q35	217277137	217347776
ENSG00000139613	1927	SMARCC2	12	q13.2	56555636	56583351
ENSG00000182934	2916	SRPR	11	q24.2	126132842	126138750
ENSG00000086065	3266	CHMP5	9	p13.3	33264940	33281525
ENSG00000125285	4336	SOX21	13	q32.1	95361886	95364389
ENSG00000108587	3602	GOSR1	17	q11.2	28804426	28853837
ENSG00000075218	4178	GTSE1	22	q13.31	46692638	46729593
ENSG00000100083	4178	GGA1	22	q13.1	38004482	38029571
ENSG00000071205	2694	ARHGAP10	4	q31.23	148653453	148993926
ENSG00000183337	3415	BCOR	X	p11.4	39909068	40036582
ENSG00000091409	1704	ITGA6	2	q31.1	173292082	173371181
ENSG00000082805	2504	ERC1	12	p13.33	1100404	1605099
ENSG00000154134	2916	ROBO3	11	q24.2	124735282	124751362
ENSG00000142252	2170	GEMIN7	19	q13.32	45582518	45594782
ENSG00000110713	2263	NUP98	11	p15.4	3696241	3819018
ENSG00000172115	4252	CYCS	7	p15.3	25159710	25164980
ENSG00000092969	2056	TGFB2	1	q41	218519577	218617961
ENSG00000124610	2055	HIST1H1A	6	p22.2	26017260	26018040
ENSG00000197461	4216	PDGFA	7	p22.3	536895	559933
ENSG00000159082	2843	SYNJ1	21	q22.11	33997269	34100359
ENSG00000103034	2822	NDRG4	16	q21	58497606	58547523
ENSG00000151914	1927	DST	6	p12.1	56322785	56819413
ENSG00000161944	4014	ASGR2	17	p13.1	7004641	7018142
ENSG00000160208	2843	RRP1B	21	q22.3	45079429	45115960
ENSG00000130241	3348
ENSG00000105576	2188	TNPO2	19	p13.2	12810008	12834810
ENSG00000040608	4050	RTN4R	22	q11.21	20228938	20270769
ENSG00000138073	1843	PREB	2	p23.3	27353624	27357543
ENSG00000128829	3066	EIF2AK4	15	q15.1	40226347	40327797
ENSG00000006695	3956	COX10	17	p12	13972846	14111994
ENSG00000153060	2768	TEKT5	16	p13.13	10721358	10788802
ENSG00000179604	3672	CDC42EP4	17	q25.1	71279764	71308143
ENSG00000196655	3117	TRAPPC4	11	q23.3	118889241	118894382
ENSG00000198406	2120	BZW1L1	3	q13.31	116364744	116365574
ENSG00000105202	2170	AC005393.1	19	q13.2	40325094	40337054
ENSG00000056736	2635	IL17RB	3	p21.1	53880607	53899827
ENSG00000170465	1927	KRT6C	12	q13.13	52862307	52867569
ENSG00000152700	4376	SAR1B	5	q31.1	133936834	133968678
ENSG00000133392	2768	MYH11	16	p13.11	15796992	15950890
ENSG00000139618	4537	BRCA2	13	q13.1	32889611	32973347
ENSG00000126016	3503	AMOT	X	q23	112017731	112084043
ENSG00000112983	4376	BRD8	5	q31.2	137475455	137514675
ENSG00000153575	3000	TUBGCP5	15	q11.2	22833395	22873892
ENSG00000075213	4373	SEMA3A	7	q21.11	83587659	84122040
ENSG00000103365	2753	GGA2	16	p12.2	23474863	23521815
ENSG00000160202	2843	CRYAA	21	q22.3	44589118	44592915
ENSG00000112984	4376	KIF20A	5	q31.2	137514687	137523404
ENSG00000144028	1539	SNRNP200	2	q11.2	96940074	96971261
ENSG00000119718	3372	EIF2B2	14	q24.3	75469612	75476292
ENSG00000029534	2441	ANK1	8	p11.21	41510739	41754280
ENSG00000183020	2263	AP2A2	11	p15.5	925841	1012240
ENSG00000136327	3148	NKX2-8	14	q13.3	37049785	37051794
ENSG00000147099	3407	HDAC8	X	q13.1	71549366	71792953
ENSG00000005339	2768	CREBBP	16	p13.3	3775055	3930722
ENSG00000184825	2055	HIST1H2AH	6	p22.1	27114861	27115317
ENSG00000183914	4014	DNAH2	17	p13.1	7623039	7737058
ENSG00000095139	3117	ARCN1	11	q23.3	118443102	118473743
ENSG00000133961	3372	NUMB	14	q24.3	73741918	73822477
ENSG00000131871	3137	AC023024.1	15	q26.3	101812396	101817652
ENSG00000173473	2635	SMARCC1	3	p21.31	47626762	47823596
ENSG00000141582	3672	CBX4	17	q25.3	77806955	77813229
ENSG00000047648	3437	ARHGAP6	X	p22.2	11155663	11683821
ENSG00000092067	3121	CEBPE	14	q11.2	23586513	23588825
ENSG00000112727	2055	HIST1H3F	6	p22.2	26250423	26250833
ENSG00000182264	2170	IZUMO1	19	q13.33	49244145	49250166
ENSG00000100697	3348	DICER1	14	q32.13	95552566	95623759
ENSG00000188486	3117	H2AFX	11	q23.3	118964589	118966159
ENSG00000140943	3006	MBTPS1	16	q23.3	84087366	84150548
ENSG00000100280	4119	AP1B1	22	q12.2	29723669	29819168
ENSG00000116539	1748	ASH1L	1	q22	155305059	155532484
ENSG00000125775	2253	SDCBP2	20	p13	1290619	1309883
ENSG00000136999	2547	NOV	8	q24.12	120428552	120436678
ENSG00000173848	3120	NET1	10	p15.1	5454514	5500426
ENSG00000185963	3414	BICD2	9	q22.31	95473645	95527094
ENSG00000182636	3000	NDN	15	q11.2	23930565	23932450
ENSG00000173210	4130	ABLIM3	5	q32	148521054	148640002
ENSG00000079332	3085	SAR1A	10	q22.1	71909960	71930279
ENSG00000136738	3060	STAM	10	p12.33	17686124	17757913
ENSG00000196497	3121	IPO4	14	q12	24649425	24658124
ENSG00000197858	2547	GPAA1	8	q24.3	145137524	145141118
ENSG00000100281	4119	HMGXB4	22	q12.3	35653445	35691800
ENSG00000177200	2733	CHD9	16	q12.2	53088945	53361413
ENSG00000163159	1721	VPS72	1	q21.3	151142463	151167797
ENSG00000138814	2577	PPP3CA	4	q24	101944587	102268637
ENSG00000114166	2588	KAT2B	3	p24.3	20081515	20195896
ENSG00000167617	2170	CDC42EP5	19	q13.42	54976210	54984411
ENSG00000157654	3279	PALM2-AKAP2	9	q31.3	112542589	112934792
ENSG00000181789	2282	COPG	3	q21.3	128968453	128996614
ENSG00000137642	3117	SORL1	11	q24.1	121322961	121504471
ENSG00000124578	2055	HIST1H4G	6	p22.2	26246839	26247205
ENSG00000178896	2547	EXOSC4	8	q24.3	145133522	145135548
ENSG00000039319	3866	ZFYVE16	5	q14.1	79703845	79775498
ENSG00000100284	4119	TOM1	22	q12.3	35695268	35743985
ENSG00000100285	4119	NEFH	22	q12.2	29876219	29887379
ENSG00000204536	2018	CCHCR1	6	p21.33	31110216	31125990
ENSG00000176697	2275	BDNF	11	p14.1	27676440	27743605
ENSG00000158406	2055	HIST1H4H	6	p22.2	26281283	26285762
ENSG00000117758	2139	STX12	1	p35.3	28099694	28150963
ENSG00000136153	4539	LMO7	13	q22.2	76194570	76434004
ENSG00000136152	4804	COG3	13	q14.13	46039060	46110765
ENSG00000185554	3478	NXF2	X	q22.1	101470280	101581634
ENSG00000110321	2263	EIF4G2	11	p15.3	10818593	10830582
ENSG00000118260	1773	CREB1	2	q33.3	208394461	208468155
ENSG00000182400	3181	TRAPPC6B	14	q21.1	39617015	39639736
ENSG00000100262	4178
ENSG00000130881	2170	LRP3	19	q13.11	33685166	33699773
ENSG00000070785	2136	EIF2B3	1	p34.1	45316450	45452282
ENSG00000205981	2373	DNAJC19	3	q26.33	180701497	180707562
ENSG00000058453	2178	CROCC	1	p36.13	17222232	17299474
ENSG00000069974	3070	RAB27A	15	q21.3	55495164	55582001
ENSG00000145391	2694	SETD7	4	q31.1	140417253	140477928
ENSG00000177302	3859	TOP3A	17	p11.2	18174742	18218288
ENSG00000124575	2055	HIST1H1D	6	p22.2	26234440	26235216
ENSG00000113296	3866	THBS4	5	q14.1	79330991	79379110
ENSG00000196923	3068	PDLIM7	5	q35.3	176910395	176924607
ENSG00000143486	2030	LGTN	1	q32.1	206744620	206785904
ENSG00000076382	3602	SPAG5	17	q11.2	26904585	26926056
ENSG00000074054	1568	CLASP1	2	q14.3	122095352	122407163
ENSG00000168298	2055	HIST1H1E	6	p22.2	26156559	26157343
ENSG00000072849	4014	DERL2	17	p13.2	5374571	5389537
ENSG00000196084	2188	AC016910.1	2	q22.3	144697108	144700319
ENSG00000171365	3415	CLCN5	X	p11.23	49687225	49863892
ENSG00000171992	4027	SYNPO	5	q33.1	149980642	150038782
ENSG00000140022	3344	STON2	14	q31.1	81736909	81864927
ENSG00000179456	2113	ZNF238	1	q44	244214561	244220778
ENSG00000160007	2170	GRLF1	19	q13.32	47421933	47508323
ENSG00000100266	4178	PACSIN2	22	q13.2	43243575	43411151
ENSG00000058804	2100	TMEM48	1	p32.3	54231133	54304533
ENSG00000124571	2018	XPO5	6	p21.1	43490069	43543812
ENSG00000136997	2547	MYC	8	q24.21	128747680	128753674
ENSG00000181784	3121	RNASE4	14	q11.2	21152372	21168761
ENSG00000196924	3557	FLNA	X	q28	153576892	153603006
ENSG00000188488	3348	SERPINA5	14	q32.13	95047731	95059457
ENSG00000064687	2188	ABCA7	19	p13.3	1040102	1065568
ENSG00000138778	2577	CENPE	4	q24	104026963	104119566
ENSG00000021762	2263	OSBPL5	11	p15.4	3108346	3186582
ENSG00000104755	2441	ADAM2	8	p11.22	39601257	39695779
ENSG00000133627	4979	ACTR3B	7	q36.1	152456834	152552463
ENSG00000006075	3612	CCL3	17	q12	34415602	34417515
ENSG00000197535	3070	MYO5A	15	q21.2	52599480	52821247
ENSG00000125691	3612	RPL23	17	q12	37004118	37010064
ENSG00000092208	3181	SIP1	14	q21.1	39583427	39606177
ENSG00000124783	2083	SSR1	6	p24.3	7268539	7347679
ENSG00000117569	1845	PTBP2	1	p21.3	97187221	97280599
ENSG00000153037	4261	SRP19	5	q22.2	112196919	112204089
ENSG00000198339	2055	HIST1H4I	6	p22.1	27107076	27108418
ENSG00000105290	2170	APLP1	19	q13.12	36359401	36370699
ENSG00000124193	2931	SFRS6	20	q13.11	42086504	42092245
ENSG00000136279	4147	DBNL	7	p13	44084232	44109055
ENSG00000005007	2188	UPF1	19	p13.11	18942744	18979038
ENSG00000183386	2136	FHL3	1	p34.3	38462442	38471278
ENSG00000103647	3116	CORO2B	15	q23	68871308	69020145
ENSG00000160766	1748	GBAP	1	q22	155183616	155197325
ENSG00000067900	3335	ROCK1	18	q11.1	18529701	18691812
ENSG00000082516	4027	GEMIN5	5	q33.2	154266976	154317769
ENSG00000121152	1539	NCAPH	2	q11.2	97001525	97039583
ENSG00000141027	3859	NCOR1	17	p11.2	15934718	16119010
ENSG00000151320	3131	AKAP6	14	q12	32798479	33300567
ENSG00000144619	2574	CNTN4	3	p26.3	2140497	3099645
ENSG00000170498	2030	KISS1	1	q32.1	204159469	204165628
ENSG00000122218	1789	COPA	1	q23.2	160259063	160313190
ENSG00000128340	4178	RAC2	22	q13.1	37621301	37640488
ENSG00000173959	2283
ENSG00000007237	4014	GAS7	17	p13.1	9813926	10101868
ENSG00000116489	1741	CAPZA1	1	p13.2	113161795	113214241
ENSG00000196683	4252	TOMM7	7	p15.3	22850011	22862470
ENSG00000160255	2843	ITGB2	21	q22.3	46305868	46348753
ENSG00000092201	3121	SUPT16H	14	q11.2	21819631	21852425
ENSG00000070182	3296	SPTB	14	q23.3	65213001	65289866
ENSG00000136271	4147	DDX56	7	p13	44605016	44614650
ENSG00000153201	1565	RANBP2	2	q12.3	109335902	109402267
ENSG00000120063	3667	GNA13	17	q24.1	63005407	63052920
ENSG00000177103	3117	DSCAML1	11	q23.3	117299044	117667974
ENSG00000158373	2055	HIST1H2BD	6	p22.2	26158374	26171577
ENSG00000004487	2178	KDM1	1	p36.12	23345941	23410182
ENSG00000054267	2147	ARID4B	1	q42.3	235294949	235491534
ENSG00000086758	3415	HUWE1	X	p11.22	53559057	53713673
ENSG00000198887	3219	SMC5	9	q21.12	72873937	72969804
ENSG00000092820	3623	VIL2	6	q25.3	159186773	159240444
ENSG00000124479	3415	NDP	X	p11.3	43808022	43832750
ENSG00000115145	1636	STAM2	2	q23.3	152973315	153032506
ENSG00000163755	2327	HPS3	3	q24	148847371	148891519
ENSG00000108828	3640	VAT1	17	q21.31	41166622	41174459
ENSG00000111218	2504	PRMT8	12	p13.32	3600402	3703139
ENSG00000184432	2307	COPB2	3	q23	139076435	139108522
ENSG00000184260	1721	HIST2H2AC	1	q21.2	149858525	149858961
ENSG00000127946	4123	HIP1	7	q11.23	75162621	75368280
ENSG00000122966	2031	CIT	12	q24.23	120123598	120315092
ENSG00000102054	3437	RBBP7	X	p22.2	16857406	16888537
ENSG00000164050	2635	PLXNB1	3	p21.31	48445261	48471594
ENSG00000163746	2327	PLSCR2	3	q24	146109208	146213778
ENSG00000054219	1643	LY75	2	q24.2	160628362	160761260
ENSG00000183955	2031	SETD8	12	q24.31	123868320	123893905
ENSG00000054523	2178	KIF1B	1	p36.22	10270764	10441661
ENSG00000203851	1546
ENSG00000120057	3251	SFRP5	10	q24.2	99526508	99531709
ENSG00000156650	3085	MYST4	10	q22.2	76585340	76792380
ENSG00000198898	5120	CAPZA2	7	q31.2	116451124	116559315
ENSG00000157087	2604	ATP2B2	3	p25.3	10365707	10749716
ENSG00000110693	2263	SOX6	11	p15.1	15987995	16497918
ENSG00000198327	2055	HIST1H4F	6	p22.2	26240561	26240976
ENSG00000105245	2170	NUMBL	19	q13.2	41171810	41196556
ENSG00000139197	2504	PEX5	12	p13.31	7341759	7371170
ENSG00000171791	3471	BCL2	18	q21.33	60790579	60987361
ENSG00000168397	1772	ATG4B	2	q37.3	242576628	242613272
ENSG00000179218	2188	CALR	19	p13.2	13049414	13055304
ENSG00000099365	2729	STX1B	16	p11.2	31000577	31021824
ENSG00000115155	1843	OTOF	2	p23.3	26680071	26781566
ENSG00000015285	3415	WAS	X	p11.23	48534985	48549818
ENSG00000137808	3116	NOX5	15	q23	69222864	69349501
ENSG00000124383	1651	MPHOSPH10	2	p13.3	71357444	71377231
ENSG00000204472	2018	AIF1	6	p21.33	31582961	31584798
ENSG00000160570	2170	DEDD2	19	q13.2	42702752	42721813
ENSG00000106682	4123	EIF4H	7	q11.23	73588575	73611431
ENSG00000112761	3480	WISP3	6	q21	112375275	112392171
ENSG00000106683	4123	LIMK1	7	q11.23	73497263	73536855
ENSG00000183741	4178	CBX6	22	q13.1	39257455	39268319
ENSG00000124795	2055	DEK	6	p22.3	18224400	18265054
ENSG00000101109	2931	STK4	20	q13.12	43595115	43708600
ENSG00000109111	3602	SUPT6H	17	q11.2	26989302	27029248
ENSG00000165175	3415	MID1IP1	X	p11.4	38660685	38665790
ENSG00000169100	3437	SLC25A6	X	p22.33	1505045	1511626
ENSG00000126952	3478	NXF5	X	q22.1	101087085	101112549
ENSG00000126953	3478	TIMM8A	X	q22.1	100600649	100604184
ENSG00000165527	3181	ARF6	14	q21.3	50359810	50361490
ENSG00000139193	2504	CD27	12	p13.31	6554051	6560884
ENSG00000137804	3066	NUSAP1	15	q15.1	41624926	41673245
ENSG00000122033	4403	MTIF3	13	q12.2	28009780	28024728
ENSG00000121083	3667	DYNLL2	17	q22	56160799	56166811
ENSG00000092850	2136	TEKT2	1	p34.3	36549676	36553876
ENSG00000197616	3121	MYH6	14	q11.2	23851049	23877482
ENSG00000189241	3430	TSPYL1	6	q22.1	116597744	116601280
ENSG00000114423	2120	CBLB	3	q13.11	105374305	105588396
ENSG00000196285	1704
ENSG00000129654	3672	FOXJ1	17	q25.1	74132425	74137371
ENSG00000132376	4014	INPP5K	17	p13.3	1397872	1420182
ENSG00000092531	3066	SNAP23	15	q15.1	42787801	42825259
ENSG00000182168	2547	UNC5C	4	q22.3	96083655	96470357
ENSG00000137807	3116	KIF23	15	q23	69706688	69745160
ENSG00000141543	3672	EIF4A3	17	q25.3	78109019	78120938
ENSG00000204390	2018	HSPA1L	6	p21.33	31777396	31782842
ENSG00000070193	2585	FGF10	5	p12	44303646	44388784
ENSG00000139921	3276	TMX1	14	q22.1	51706886	51724370
ENSG00000179833	1664	SERTAD2	2	p14	64858755	64977449
ENSG00000137497	2283	NUMA1	11	q13.4	71713911	71791573
ENSG00000153266	2500	FEZF2	3	p14.2	62355356	62359999
ENSG00000135723	2994	FHOD1	16	q22.1	67263292	67281561
ENSG00000090776	3407	EFNB1	X	q13.1	68048840	68061990
ENSG00000168283	3060	BMI1	10	p12.2	22605381	22620413
ENSG00000112655	2018	PTK7	6	p21.1	43044006	43129457
ENSG00000134516	3068	DOCK2	5	q35.1	169064251	169510386
ENSG00000102030	3557	ARD1A	X	q28	153194695	153200676
ENSG00000106636	4147	YKT6	7	p13	44240567	44253893
ENSG00000141048	4014	MYH4	17	p13.1	10346607	10372876
ENSG00000168621	2659	GDNF	5	p13.2	37812779	37839782
ENSG00000145817	4376	YIPF5	5	q31.3	143537723	143550278
ENSG00000038945	2591	MSR1	8	p22	15965387	16050300
ENSG00000085552	1789	IGSF9	1	q23.2	159896829	159915394
ENSG00000100138	4178	NHP2L1	22	q13.2	42069934	42086508
ENSG00000168280	1636	KIF5C	2	q23.1	149632819	149883273
ENSG00000143768	2147	LEFTY2	1	q42.12	226124298	226129189
ENSG00000012048	3640	BRCA1	17	q21.31	41196312	41277500
ENSG00000157978	2178	LDLRAP1	1	p36.11	25870071	25895377
ENSG00000097007	3207	ABL1	9	q34.12	133589333	133763062
ENSG00000149115	2065	TNKS1BP1	11	q11	57067103	57092413
ENSG00000181029	2188	TRAPPC5	19	p13.2	7745707	7747748
ENSG00000114698	2327	PLSCR4	3	q24	145910126	145968966
ENSG00000154710	4123	RABGEF1	7	q11.21	66094052	66276446
ENSG00000104320	2464	NBN	8	q21.3	90945564	90996899
ENSG00000075886	1607	TUBA3D	2	q21.1	132233666	132240507
ENSG00000132646	2248	PCNA	20	p12.3	5095599	5107272
ENSG00000062598	2931	ELMO2	20	q13.12	44994688	45061624
ENSG00000169750	3672	RAC3	17	q25.3	79989532	79992077
ENSG00000126856	3006	PRDM7	16	q24.3	90122974	90142338
ENSG00000010278	2504	CD9	12	p13.31	6308881	6347427
ENSG00000113719	3068	ERGIC1	5	q35.1	172261278	172379688
ENSG00000065308	1927	TRAM2	6	p12.2	52362200	52441713
ENSG00000164924	2522	YWHAZ	8	q22.3	101930804	101965616
ENSG00000184922	3640	FMNL1	17	q21.31	43299292	43324681
ENSG00000174943	2729	KCTD13	16	p11.2	29917657	29937549
ENSG00000197561	2188	ELANE	19	p13.3	852291	856242
ENSG00000124523	2093	SIRT5	6	p23	13574833	13612524
ENSG00000120699	4537	EXOSC8	13	q13.3	37572953	37583750
ENSG00000171316	2415	CHD7	8	q12.1	61591339	61779463
ENSG00000158887	1789	MPZ	1	q23.3	161274525	161279762
ENSG00000070367	3276	EXOC5	14	q22.3	57669201	57735617
ENSG00000205642	3437	VCX3B	X	p22.31	8432871	8434551
ENSG00000009954	4123	BAZ1B	7	q11.23	72854728	72936608
ENSG00000115457	1788	IGFBP2	2	q35	217497551	217529159
ENSG00000165704	3561	HPRT1	X	q26.2	133594175	133654543
ENSG00000135476	1927	ESPL1	12	q13.13	53662083	53687427
ENSG00000082701	2120	GSK3B	3	q13.33	119540170	119813264
ENSG00000116574	2147	RHOU	1	q42.13	228870824	228882416
ENSG00000179036	4014
ENSG00000130479	2188	MAP1S	19	p13.11	17830291	17845322
ENSG00000115306	1696	SPTBN1	2	p16.2	54683422	54896812
ENSG00000173805	3640	HAP1	17	q21.2	39873994	39890896
ENSG00000144366	1716	GULP1	2	q32.1	189156396	189460653
ENSG00000070366	4014	SMG6	17	p13.3	1963133	2207069
ENSG00000068796	2822	KIF2A	5	q12.1	61601989	61683241
ENSG00000170043	4014	TRAPPC1	17	p13.1	7833663	7835266
ENSG00000170296	4014	GABARAP	17	p13.1	7143333	7145772
ENSG00000035403	3085	VCL	10	q22.2	75757872	75879918
ENSG00000196465	1927	MYL6	12	q13.2	56546335	56551771
ENSG00000154917	2286	RAB6B	3	q22.1	133543083	133614680
ENSG00000182446	3672	NPLOC4	17	q25.3	79523915	79604138
ENSG00000105968	4147	H2AFV	7	p13	44866390	44887729
ENSG00000163069	2404	SGCB	4	q12	52886872	52904465
ENSG00000143878	1836	RHOB	2	p24.1	20646835	20649206
ENSG00000100888	3121	CHD8	14	q11.2	21853358	21905404
ENSG00000068438	3415	FTSJ1	X	p11.23	48334541	48344752
ENSG00000161791	1927	FMNL3	12	q13.12	50031724	50101197
ENSG00000196819	3031
ENSG00000106278	5120	PTPRZ1	7	q31.32	121513143	121702090
ENSG00000145349	2609	CAMK2D	4	q26	114372188	114683083
ENSG00000146670	2283	CDCA5	11	q13.1	64844924	64851623
ENSG00000148948	2180	LRRC4C	11	p12	40135753	40315664
ENSG00000182968	4255	SOX1	13	q34	112721913	112726020
ENSG00000138604	3116	GLCE	15	q23	69452973	69564538
ENSG00000184557	3672	SOCS3	17	q25.3	76352864	76356158
ENSG00000130741	3437	EIF2S3	X	p22.11	24072833	24096088
ENSG00000108423	3667	TUBD1	17	q23.1	57936851	57970296
ENSG00000116254	2178	CHD5	1	p36.31	6161853	6240183
ENSG00000089169	2031	RPH3A	12	q24.13	113229549	113336679
ENSG00000204775	2547	AC145291.1	8	q24.3	145317003	145331186
ENSG00000142871	2042	CYR61	1	p22.3	86046444	86049645
ENSG00000120332	1846	TNN	1	q25.1	175036994	175117202
ENSG00000075618	4216	FSCN1	7	p22.1	5632454	5646286
ENSG00000108424	3640	KPNB1	17	q21.32	45727275	45760998
ENSG00000068793	3000	CYFIP1	15	q11.2	22892663	23006016
ENSG00000185602	3640	ARHGAP27	HSCHR17_1		43471274	43510270
ENSG00000120500	3407	ARR3	X	q13.1	69488155	69501690
ENSG00000133661	3085	SFTPD	10	q22.3	81697496	81742370
ENSG00000165806	3215	CASP7	10	q25.3	115438942	115490662
ENSG00000115593	1572	SMYD1	2	p11.2	88367299	88412906
ENSG00000093000	4178	NUP50	22	q13.31	45559722	45583892
ENSG00000177791	3085	MYOZ1	10	q22.2	75391412	75401515
ENSG00000107077	3371	KDM4C	9	p24.1	6757641	7175648
ENSG00000089818	2504	NECAP1	12	p13.31	8234807	8250373
ENSG00000198774	1997	RASSF9	12	q21.31	86198331	86230318
ENSG00000101977	3557	MCF2	X	q27.1	138663929	138790375
ENSG00000180398	1770	MCFD2	2	p21	47129013	47168994
ENSG00000140992	2768	PDPK1	16	p13.3	2587965	2653189
ENSG00000168309	2500	FAM107A	3	p14.2	58549844	58613337
ENSG00000121966	1607	CXCR4	2	q22.1	136871919	136875735
ENSG00000169258	3068	GPRIN1	5	q35.2	176022803	176037134
ENSG00000100813	3121	ACIN1	14	q11.2	23527776	23564823
ENSG00000186907	2065	RTN4RL2	11	q12.1	57228317	57244429
ENSG00000162040	2768	HS3ST6	16	p13.3	1961464	1968441
ENSG00000146674	4147	IGFBP3	7	p12.3	45951951	45961473
ENSG00000104980	2188	TIMM44	19	p13.2	7991604	8008538
ENSG00000205339	2263	IPO7	11	p15.4	9406169	9469673
ENSG00000101460	2758	MAP1LC3A	20	q11.22	33134658	33148149
ENSG00000137076	3061	TLN1	9	p13.3	35696945	35732392
ENSG00000186111	2188	PIP5K1C	19	p13.3	3630182	3700445
ENSG00000148180	3209	GSN	9	q33.2	123970075	124095121
ENSG00000147439	2575	BIN3	8	p21.3	22477961	22526661
ENSG00000171311	3251	EXOSC1	10	q24.1	99190928	99205774
ENSG00000126785	3296	RHOJ	14	q23.2	63671126	63759937
ENSG00000101812	3478	H2BFM	X	q22.2	103268269	103297021
ENSG00000152430	1773	BOLL	2	q33.1	198591601	198651486
ENSG00000135213	4123	POM121C	7	q11.23	75046065	75115548
ENSG00000185359	3672	HGS	17	q25.3	79651020	79669149
ENSG00000183087	4255	GAS6	13	q34	114523524	114567046
ENSG00000145715	3866	RASA1	5	q14.3	86564151	86687732
ENSG00000152683	1785	SLC30A6	2	p22.3	32390933	32449448
ENSG00000182963	3640	GJC1	17	q21.31	42875816	42908179
ENSG00000100568	3372	VTI1B	14	q24.1	68117869	68141548
ENSG00000089685	3672	BIRC5	17	q25.3	76210277	76221715
ENSG00000151849	4403	CENPJ	13	q12.12	25457171	25497085
ENSG00000166821	3137	PEX11A	15	q26.1	90224762	90234013
ENSG00000205571	3696	SMN2	5	q13.2	69345350	69373419
ENSG00000117713	2178	ARID1A	1	p36.11	27022522	27108601
ENSG00000050405	1927	LIMA1	12	q13.12	50569565	50677353
ENSG00000104142	3066	VPS18	15	q15.1	41186627	41196173
ENSG00000129194	4014	SOX15	17	p13.1	7491498	7493488
ENSG00000136059	2589	VILL	3	p22.2	38029550	38048679
ENSG00000100883	3148	SRP54	14	q13.2	35452231	35498773
ENSG00000177548	2729	RABEP2	16	p11.2	28915743	28937073
ENSG00000100353	4119	EIF3D	22	q12.3	36891826	36925483
ENSG00000176406	2522	RIMS2	8	q22.3	104513115	105264087
ENSG00000135999	1636	EPC2	2	q23.1	149402009	149545130
ENSG00000197238	2055	HIST1H4J	6	p22.1	27791884	27792257
ENSG00000105880	4373	DLX5	7	q21.3	96649708	96654409
ENSG00000175220	2129	ARHGAP1	11	p11.2	46698634	46722120
ENSG00000010327	2635	STAB1	3	p21.1	52529354	52558511
ENSG00000140545	3137	MFGE8	15	q26.1	89441914	89456685
ENSG00000120833	2020	SOCS2	12	q22	93963598	93969978
ENSG00000126787	3276	DLGAP5	14	q22.3	55614848	55658396
ENSG00000104938	2188	CLEC4M	19	p13.2	7828035	7834490
ENSG00000125337	3415	KIF25	6	q27	168418553	168445769
ENSG00000140488	3116	BRUNOL6	15	q23	72577068	72612525
ENSG00000100934	3181	SEC23A	14	q21.1	39501124	39572446
ENSG00000150337	1721	FCGR1A	1	q21.2	149754227	149764074
ENSG00000066735	3348	KIF26A	14	q32.33	104605060	104647235
ENSG00000124529	2055	HIST1H4B	6	p22.2	26027124	26027480
ENSG00000109819	2564	PPARGC1A	4	p15.2	23793644	23891700
ENSG00000091831	3623	ESR1	6	q25.1	151977826	152450754
ENSG00000130235	3348
ENSG00000163060	1539	TEKT4	2	q11.1	95537178	95542574
ENSG00000152433	2170	ZNF547	19	q13.43	57874891	57890923
ENSG00000116688	2178	MFN2	1	p36.22	12040238	12073571
ENSG00000146678	4147	IGFBP1	7	p12.3	45927956	45933267
ENSG00000147206	3478	NXF3	X	q22.1	102330738	102348053
ENSG00000126768	3415	TIMM17B	X	p11.23	48750730	48755426
ENSG00000049759	3471	NEDD4L	18	q21.31	55711619	56068772
ENSG00000120832	2022	MTERFD3	12	q23.3	107371069	107380929
ENSG00000169252	4130	ADRB2	5	q32	148206156	148208188
ENSG00000102981	2994	PARD6A	16	q22.1	67694851	67696680
ENSG00000111361	2031	EIF2B1	12	q24.31	124105570	124118247
ENSG00000186462	3407	NAP1L2	X	q13.2	72432178	72434684
ENSG00000078018	1782	MAP2	2	q34	210288782	210598842
ENSG00000183495	2031	EP400	12	q24.33	132434508	132565005
ENSG00000111481	1927	COPZ1	12	q13.13	54718911	54745633
ENSG00000161055	3068	SCGB3A1	5	q35.3	180017105	180018540
ENSG00000181163	3068	NPM1	5	q35.1	170814708	170838141
ENSG00000159247	3207	TUBBP5	9	q34.3	141069425	141071749
ENSG00000134369	2030	NAV1	1	q32.1	201592411	201796097
ENSG00000063245	2170	EPN1	19	q13.42	56186561	56207132
ENSG00000166685	3672	COG1	17	q25.1	71189173	71204646
ENSG00000105887	5086	MTPN	7	q33	135611509	135662107
ENSG00000089163	2031	SIRT4	12	q24.31	120740163	120751047
ENSG00000073584	3640	SMARCE1	17	q21.2	38781214	38821393
ENSG00000115459	1572	ELMOD3	2	p11.2	85581517	85618877
ENSG00000105357	2170	MYH14	19	q13.33	50706885	50813799
ENSG00000197435	2147
ENSG00000081479	1704	LRP2	2	q31.1	169983619	170219195
ENSG00000003393	1773	ALS2	2	q33.1	202565277	202645912
ENSG00000187840	2477	EIF4EBP1	8	p11.23	37888020	37917879
ENSG00000078579	2591	FGF20	8	p22	16849678	16859690
ENSG00000010322	2635	NISCH	3	p21.1	52489134	52527087
ENSG00000107862	3251	GBF1	10	q24.32	104005289	104142656
ENSG00000147202	3423	DIAPH2	X	q21.33	95939662	96859996
ENSG00000130402	2170	ACTN4	19	q13.2	39138310	39222223
ENSG00000116183	1846	PAPPA2	1	q25.2	176432307	176814735
ENSG00000167553	1927	TUBA1C	12	q13.12	49658865	49667116
ENSG00000175899	2504	A2M	12	p13.31	9220308	9268825
ENSG00000163526	1788	AC068946.1	2	q35	220130946	220136910
ENSG00000189056	4978	RELN	7	q22.1	103112231	103629963
ENSG00000163812	2635	ZDHHC3	3	p21.31	44956749	45017677
ENSG00000108604	3667	SMARCD2	17	q23.3	61909441	61920351
ENSG00000170759	2998	KIF5B	10	p11.22	32297938	32345359
ENSG00000075945	1801	KIFAP3	1	q24.2	169890467	170054349
ENSG00000155980	1927	KIF5A	12	q13.3	57943847	57978554
ENSG00000137474	2283	MYO7A	11	q13.5	76839310	76926286
ENSG00000167552	1927	TUBA1A	12	q13.12	49578585	49582861
ENSG00000198374	2055	HIST1H2AL	6	p22.1	27833034	27833606
ENSG00000138798	2612	EGF	4	q25	110834047	110933422
ENSG00000182287	3437	AP1S2	X	p22.2	15843929	15873100
ENSG00000153339	3357	KIAA1012	18	q12.1	29409136	29523091
ENSG00000143742	2147	SRP9	1	q42.12	225965531	225978168
ENSG00000132661	2223	NXT1	20	p11.21	23331373	23335414
ENSG00000058262	2282	SEC61A1	3	q21.3	127770484	127790526
ENSG00000128271	4050	ADORA2A	22	q11.23	24813847	24838328
ENSG00000092871	3612	RFFL	17	q12	33333009	33416334
ENSG00000167775	2188	CD320	19	p13.2	8367011	8373239
ENSG00000122952	2950	ZWINT	10	q21.1	58116989	58121036
ENSG00000134121	2574	CHL1	3	p26.3	238279	451090
ENSG00000112851	2822	ERBB2IP	5	q12.3	65222303	65378377
ENSG00000111537	1983	IFNG	12	q15	68548549	68553523
ENSG00000095066	2188	HOOK2	19	p13.2	12873817	12886434
ENSG00000133083	4537	DCLK1	13	q13.3	36343122	36705443
ENSG00000106803	3279	SEC61B	9	q22.33	101984346	101992897
ENSG00000135636	1651	DYSF	2	p13.2	71680753	71913898
ENSG00000134569	2129	LRP4	11	p11.2	46878419	46940173
ENSG00000021645	3372	NRXN3	14	q24.3	79081275	80330758
ENSG00000168556	2664	ING2	4	q35.1	184426147	184432249
ENSG00000099331	2188	MYO9B	19	p13.11	17212466	17324103
ENSG00000177602	4014	GSG2	17	p13.2	3627197	3629993
ENSG00000204371	2018	EHMT2	6	p21.33	31847536	31865464
ENSG00000106462	4979	EZH2	7	q36.1	148504475	148581413
ENSG00000105618	2170	PRPF31	19	q13.42	54618837	54635140
ENSG00000160633	2188	SAFB	19	p13.3	5623150	5668477
ENSG00000184903	5120	IMMP2L	7	q31.1	110303110	111202573
ENSG00000113734	3068	BNIP1	5	q35.1	172571445	172591390
ENSG00000101162	2931	TUBB1	20	q13.32	57594309	57601709
ENSG00000136169	4804	SETDB2	13	q14.2	50018510	50066306
ENSG00000095015	2652	MAP3K1	5	q11.2	56111401	56191979
ENSG00000088930	2223	XRN2	20	p11.23	21283942	21370463
ENSG00000187240	2743	DYNC2H1	11	q22.3	102980160	103350591
ENSG00000182117	3035	NOP10	15	q14	34633914	34635378
ENSG00000087085	4978	ACHE	7	q22.1	100487615	100494594
ENSG00000100599	3348	RIN3	14	q32.12	92980125	93155332
ENSG00000002834	3612	LASP1	17	q12	37026256	37078023
ENSG00000164338	3696	UTP15	5	q13.2	72861580	72877784
ENSG00000111907	3430	TPD52L1	6	q22.31	125474879	125585553
ENSG00000026036	2931	RTEL1	20	q13.33	62289163	62330051
ENSG00000116032	2188	GRIN3B	19	p13.3	1000437	1009721
ENSG00000140350	3116	ANP32A	15	q23	69070874	69113236
ENSG00000177143	3374	CETN1	18	p11.32	580367	581524
ENSG00000101161	2931	PRPF6	20	q13.33	62612488	62664453
ENSG00000123240	3118	OPTN	10	p13	13141449	13180291
ENSG00000168883	1572	USP39	2	p11.2	85829965	85876406
ENSG00000173898	2283	SPTBN2	11	q13.2	66452721	66488870
ENSG00000149187	2129	CUGBP1	11	p11.2	47489946	47574688
ENSG00000198307	3557	H2AFB2	X	q28	154610428	154610944
ENSG00000141510	4014	TP53	17	p13.1	7565257	7590863
ENSG00000128274	4178	A4GALT	22	q13.2	43088127	43117304
ENSG00000170442	1927	KRT86	12	q13.13	52695649	52702947
ENSG00000137501	2449	SYTL2	11	q14.1	85405267	85469044
ENSG00000100118	4119
ENSG00000183155	2030	RABIF	1	q32.1	202848085	202858263
ENSG00000181049	2223
ENSG00000122958	3085	VPS26A	10	q22.1	70883268	70932617
ENSG00000123975	3414	CKS2	9	q22.2	91926113	91931618
ENSG00000127870	4403	RNF6	13	q12.13	26706253	26796791
ENSG00000048052	4232	HDAC9	7	p21.1	18126572	19036993
ENSG00000092330	3121	TINF2	14	q12	24708853	24711880
ENSG00000119541	3471	VPS4B	18	q21.33	61056423	61089693
ENSG00000162231	2065	NXF1	11	q12.3	62559598	62572964
ENSG00000087088	2170	BAX	19	q13.33	49458117	49465052
ENSG00000019582	4130	CD74	5	q32	149781206	149792332
ENSG00000143924	1770	EML4	2	p21	42396490	42559688
ENSG00000092345	2588	DAZL	3	p24.3	16628299	16711813
ENSG00000101343	2223	CRNKL1	20	p11.23	20015012	20036690
ENSG00000198785	3279	GRIN3A	9	q31.1	104331635	104500862
ENSG00000137409	2018	MTCH1	6	p21.2	36935917	36954074
ENSG00000163466	1788	ARPC2	2	q35	219081817	219119079
ENSG00000164283	2652	ESM1	5	q11.2	54273692	54281491
ENSG00000184357	2055	HIST1H1B	6	p22.1	27834570	27835359
ENSG00000076108	1927	BAZ2A	12	q13.3	56989380	57030163
ENSG00000114547	2282	ROPN1B	3	q21.2	125688028	125702292
ENSG00000132669	2223	RIN2	20	p11.23	19867165	19983101
ENSG00000117475	1801	BLZF1	1	q24.2	169337208	169365778
ENSG00000115204	1843	MPV17	2	p23.3	27532360	27548547
ENSG00000153879	2170	CEBPG	19	q13.11	33864609	33873591
ENSG00000101986	3557	ABCD1	X	q28	152990323	153010216
ENSG00000111666	2022	CHPT1	12	q23.2	102091417	102122846
ENSG00000074660	4014	SCARF1	17	p13.3	1537152	1549047
ENSG00000088727	2635	KIF9	3	p21.31	47269516	47324941
ENSG00000099985	4119	OSM	22	q12.2	30658818	30662829
ENSG00000197597	2843
ENSG00000164649	4252	CDCA7L	7	p15.3	21940518	21985702
ENSG00000156976	2376	EIF4A2	3	q27.3	186500994	186507689
ENSG00000077044	1772	DGKD	2	q37.1	234263153	234380750
ENSG00000173894	3672	CBX2	17	q25.3	77751993	77761378
ENSG00000102678	4403	FGF9	13	q12.11	22245522	22278637
ENSG00000108773	3640	KAT2A	17	q21.2	40265126	40273376
ENSG00000147677	2547	EIF3H	8	q24.11	117657056	117768232
ENSG00000136167	4804	LCP1	13	q14.13	46700061	46786006
ENSG00000169992	4014	NLGN2	17	p13.1	7311502	7323179
ENSG00000104885	2188	DOT1L	19	p13.3	2164148	2232577
ENSG00000163635	2500	ATXN7	3	p14.1	63850233	63989138
ENSG00000105610	2188	KLF1	19	p13.2	12995236	12998017
ENSG00000028528	3118	SNX1	15	q22.31	64388177	64436433
ENSG00000178188	2729	SH2B1	16	p11.2	28875078	28885533
ENSG00000116830	1741	TTF2	1	p13.1	117602925	117645492
ENSG00000108774	3640	RAB5C	17	q21.2	40276998	40307022
ENSG00000136238	4216	RAC1	7	p22.1	6414126	6443608
ENSG00000103274	2768	NUBP1	16	p13.13	10837678	10863208
ENSG00000131095	3640	GFAP	17	q21.31	42982993	42992914
ENSG00000137273	2086	FOXF2	6	p25.3	1390069	1395832
ENSG00000185513	2931	L3MBTL	20	q13.12	42136320	42179590
ENSG00000065000	2188	AP3D1	19	p13.3	2100993	2151556
ENSG00000162458	2178	FBLIM1	1	p36.21	16083112	16113089
ENSG00000170202	2694
ENSG00000104883	2188	PEX11G	19	p13.2	7541761	7553905
ENSG00000068024	1772	HDAC4	2	q37.3	239969864	240323348
ENSG00000117528	2042	ABCD3	1	p21.3	94883933	94984222
ENSG00000109471	2631	IL2	4	q27	123372625	123377880
ENSG00000156970	3066	BUB1B	15	q15.1	40453210	40513378
ENSG00000121774	2139	KHDRBS1	1	p35.1	32479430	32526451
ENSG00000174996	2283	KLC2	11	q13.2	66024765	66035331
ENSG00000167779	1927	IGFBP6	12	q13.13	53491436	53496128
ENSG00000115297	1651	TLX2	2	p13.1	74740590	74744769
ENSG00000178209	2547	PLEC1	8	q24.3	144989321	145049543
ENSG00000047932	3430	GOPC	6	q22.1	117639374	117923691
ENSG00000100592	3296	DAAM1	14	q23.1	59655399	59838123
ENSG00000141519	3672	CCDC40	17	q25.3	78010435	78074412
ENSG00000163528	2604	CHCHD4	3	p25.1	14153580	14166370
ENSG00000179387	2694	ELMOD2	4	q31.1	141445322	141474924
ENSG00000008300	2635	CELSR3	3	p21.31	48673902	48700348
ENSG00000196169	3672	KIF19	17	q25.1	72321951	72371096
ENSG00000105613	2188	MAST1	19	p13.2	12949348	12985765
ENSG00000131966	3296	ACTR10	14	q23.1	58666833	58702351
ENSG00000173674	3437	EIF1AX	X	p22.12	20142636	20159962
ENSG00000099246	3060	RAB18	10	p12.1	27793197	27829092
ENSG00000162236	2065	STX5	11	q12.3	62574369	62599560
ENSG00000011426	4173	ANLN	7	p14.2	36429415	36493400
ENSG00000084073	2136	ZMPSTE24	1	p34.2	40723779	40759856
ENSG00000163785	2286	RYK	3	q22.2	133794023	133969494
ENSG00000057468	2043	MSH4	1	p31.1	76262567	76378923
ENSG00000139351	2022	SYCP3	12	q23.2	102122426	102133250
ENSG00000135823	1846	STX6	1	q25.3	180941861	180992047
ENSG00000163631	2439	ALB	4	q13.3	74262831	74287129
ENSG00000131096	3640	PYY	17	q21.31	42030111	42081837
ENSG00000171824	2178	EXOSC10	1	p36.22	11126675	11159938
ENSG00000182871	2843	COL18A1	21	q22.3	46825052	46933634
ENSG00000125814	2223	NAPB	20	p11.21	23355159	23402156
ENSG00000145782	4275	ATG12	5	q22.3	115163897	115177507
ENSG00000163171	1785	CDC42EP3	2	p22.2	37869032	37965611
ENSG00000148730	3085	EIF4EBP2	10	q22.1	72164135	72188374
ENSG00000171345	3640	KRT19	17	q21.2	39679869	39684560
ENSG00000100918	3121	REC8	14	q12	24641102	24649462
ENSG00000077380	1704	DYNC1I2	2	q31.1	172543919	172604930
ENSG00000172352	4518	CDY1B	Y	q11.23	26191376	26194166
ENSG00000086598	2031	TMED2	12	q24.31	124069076	124082681
ENSG00000006114	3612	AP1GBP1	17	q12	35874900	35969520
ENSG00000087250	2733	MT3	16	q12.2	56623184	56625000
ENSG00000066923	4978	STAG3	7	q22.1	99775186	99819111
ENSG00000185130	2055	HIST1H2BL	6	p22.1	27775257	27775709
ENSG00000153487	4255	ING1	13	q34	111365083	111373421
ENSG00000172175	3471	MALT1	18	q21.32	56338618	56421130
ENSG00000154548	2780	RP11-63L7.1	6	q15	89805679	89827800
ENSG00000164587	4027	RPS14	5	q33.1	149822753	149829319
ENSG00000092439	3070	TRPM7	15	q21.2	50852493	50978995
ENSG00000186868	3640	MAPT	17	q21.31	43971750	44105700
ENSG00000180596	2055	HIST1H2BC	6	p22.2	26114633	26124154
ENSG00000113522	4275	RAD50	5	q31.1	131891711	131979752
ENSG00000154277	2540	UCHL1	4	p13	41258850	41270446
ENSG00000175416	3068	CLTB	5	q35.2	175819456	175843570
ENSG00000205726	2843	ITSN1	21	q22.11	35014706	35272165
ENSG00000130176	2188	CNN1	19	p13.2	11649579	11661138
ENSG00000141198	3638	TOM1L1	17	q22	52978052	53039328
ENSG00000015568	1565	RGPD5	2	q13	110550335	110615272
ENSG00000122705	3061	CLTA	9	p13.3	36190892	36304778
ENSG00000152661	3430	GJA1	6	q22.31	121756838	121770873
ENSG00000035720	2439	STAP1	4	q13.2	68424446	68473055
ENSG00000125124	2733	BBS2	16	q12.2	56518366	56554195
ENSG00000171150	1770	SOCS5	2	p21	46926091	46990268
ENSG00000124642	2055
ENSG00000197969	3219	VPS13A	9	q21.2	79792361	80036457
ENSG00000172238	2547	ATOH1	4	q22.2	94750042	94751221
ENSG00000196405	3348	EVL	14	q32.2	100438151	100610572
ENSG00000089327	2170	FXYD5	19	q13.12	35645627	35660786
ENSG00000011201	3437	KAL1	X	p22.31	8496915	8700227
ENSG00000206184	4514
ENSG00000125810	2223	CD93	20	p11.21	23059986	23066977
ENSG00000135951	1539	TSGA10	2	q11.2	99613724	99771427
ENSG00000155816	2117	FMN2	1	q43	240177648	240638489
ENSG00000003056	2504	M6PR	12	p13.31	9092976	9102252
ENSG00000111229	2031	ARPC3	12	q24.11	110872695	110891802
ENSG00000170624	4027	SGCD	5	q33.3	155753767	156194796
ENSG00000172239	2585	PAIP1	5	p12	43526369	43557499
ENSG00000107562	2932	CXCL12	10	q11.21	44865613	44881941
ENSG00000100372	4178	SLC25A17	22	q13.2	41165634	41215403
ENSG00000187957	1777	DNER	2	q36.3	230222345	230579274
ENSG00000127616	2188	SMARCA4	19	p13.2	11071598	11172958
ENSG00000127663	2188	KDM4B	19	p13.3	4969124	5153606
ENSG00000181652	4979	ATG9B	7	q36.1	150709302	150721586
ENSG00000084623	2139	EIF3I	1	p35.1	32687529	32697205
ENSG00000109685	2558	WHSC1	4	p16.3	1873123	1983934
ENSG00000162012	2768
ENSG00000110237	2283	ARHGEF17	11	q13.4	73019663	73080424
ENSG00000175203	1927	DCTN2	12	q13.3	57924094	57940992
ENSG00000109572	2678	CLCN3	4	q33	170541722	170642156
ENSG00000168818	2558	STX18	4	p16.2	4420695	4543755
ENSG00000148737	3215	TCF7L2	10	q25.2	114710009	114927437
ENSG00000146414	3554	SHPRH	6	q24.3	146185381	146285559
ENSG00000145147	2564	SLIT2	4	p15.31	20255235	20620802
ENSG00000121542	2282	SEC22A	3	q21.1	122920774	122992977
ENSG00000140521	3137	POLG	15	q26.1	89859534	89878078
ENSG00000111875	3430	ASF1A	6	q22.31	119150209	119230406
ENSG00000153046	2086	CDYL	6	p25.1	4706345	4955785
ENSG00000188419	3423	CHM	X	q21.2	85116185	85302566
ENSG00000183977	2588	C3orf48	3	p24.3	20021453	20053822
ENSG00000162068	2768	NTN3	16	p13.3	2521500	2524146
ENSG00000120318	4376	ARAP3	5	q31.3	141032968	141061788
ENSG00000094880	4376	CDC23	5	q31.2	137523339	137549032
ENSG00000102805	4539	CLN5	13	q22.3	77564795	77576652
ENSG00000162704	1846	ARPC5	1	q25.3	183592401	183604892
ENSG00000136824	3279	SMC2	9	q31.1	106856541	106903698
ENSG00000091129	5120	NRCAM	7	q31.1	107788082	108097161
ENSG00000087258	2733	GNAO1	16	q12.2	56225302	56391354
ENSG00000185053	2591	SGCZ	8	p22	13947373	15095848
ENSG00000150594	3215	ADRA2A	10	q25.2	112836790	112840658
ENSG00000132507	4014	EIF5A	17	p13.1	7210318	7215782
ENSG00000047849	2635	MAP4	3	p21.31	47892182	48130769
ENSG00000197061	2055	HIST1H4C	6	p22.2	26104104	26104518
ENSG00000044115	4376	CTNNA1	5	q31.2	138089107	138270720
ENSG00000186442	1927	KRT3	12	q13.13	53183470	53189892
ENSG00000197912	3006	SPG7	16	q24.3	89574811	89624174
ENSG00000153044	3696	CENPH	5	q13.2	68485375	68506184
ENSG00000155657	1704	TTN	2	q31.2	179390716	179695529
ENSG00000198901	3137	PRC1	15	q26.1	91509275	91537804
ENSG00000129277	3612	CCL4	17	q12	34431220	34433665
ENSG00000104131	3070	EIF3J	15	q21.1	44829255	44855001
ENSG00000092108	3131	SCFD1	14	q12	31091521	31209645
ENSG00000111450	2031	STX2	12	q24.33	131274149	131323811
ENSG00000130288	2188
ENSG00000078114	3060	NEBL	10	p12.31	21068902	21463116
ENSG00000166947	3066	EPB42	15	q15.2	43487571	43513481
ENSG00000106299	5120	WASL	7	q31.32	123321989	123389121
ENSG00000158528	4373	PPP1R9A	7	q21.3	94536514	94925725
ENSG00000181449	2373	SOX2	3	q26.33	181429722	181432221
ENSG00000107371	3061	EXOSC3	9	p13.2	37766975	37801434
ENSG00000136854	3207	STXBP1	9	q34.11	130374544	130457460
ENSG00000025772	2931	TOMM34	20	q13.12	43570771	43589127
ENSG00000197914	2055	HIST1H4K	6	p22.1	27798994	27799305
ENSG00000141232	3640	TOB1	17	q21.33	48940341	48945339
ENSG00000090889	3407	KIF4A	X	q13.1	69509895	69640682
ENSG00000166263	3638	STXBP4	17	q22	53046088	53241646
ENSG00000143437	1721	ARNT	1	q21.3	150782186	150849213
ENSG00000166189	3251	HPS6	10	q24.32	103825147	103827790
ENSG00000065675	3120	PRKCQ	10	p14	6469105	6622263
ENSG00000061987	1954	MON2	12	q14.1	62860597	62991363
ENSG00000175376	2283	EIF1AD	11	q13.1	65764017	65769578
ENSG00000151150	2950	ANK3	10	q21.2	61788159	62149488
ENSG00000184897	2282	H1FX	3	q21.3	129033615	129035117
ENSG00000172232	2188	AZU1	19	p13.3	825097	832017
ENSG00000186432	2361	KPNA4	3	q25.33	160212783	160283376
ENSG00000148935	2275	GAS2	11	p14.3	22688160	22834537
ENSG00000173120	2283	KDM2A	11	q13.2	66887498	67025141
ENSG00000156709	3541	AIFM1	X	q26.1	129263337	129299808
ENSG00000111348	2438	ARHGDIB	12	p12.3	15094950	15114562
ENSG00000182915	2695
ENSG00000123600	1704	METTL8	2	q31.1	172179761	172291312
ENSG00000139636	1927	LMBR1L	12	q13.12	49490919	49504681
ENSG00000153165	1543	RGPD3	2	q12.2	107007746	107084832
ENSG00000142945	2136	KIF2C	1	p34.1	45205490	45233439
ENSG00000204982	5075	AL139008.9	9	p13.3	33613846	33614007
ENSG00000064601	2931	CTSA	20	q13.12	44519105	44527459
ENSG00000161638	1927	ITGA5	12	q13.13	54789047	54813050
ENSG00000161921	4014	CXCL16	17	p13.2	4636828	4643223
ENSG00000129873	4518	CDY2A	Y	q11.222	19990140	19992099
ENSG00000136631	1721	VPS45	1	q21.2	150039342	150117505
ENSG00000119953	3215	SMNDC1	10	q25.2	112052798	112064709
ENSG00000187837	2055	HIST1H1C	6	p22.2	26055968	26056699
ENSG00000100300	4178	TSPO	22	q13.2	43547520	43559248
ENSG00000159023	2139	EPB41	1	p35.3	29213628	29446958
ENSG00000119950	3215	MXI1	10	q25.2	111967363	112047123
ENSG00000142082	2263	SIRT3	11	p15.5	215427	236431
ENSG00000168374	2500	ARF4	3	p14.3	57557090	57583947
ENSG00000124222	2931	STX16	20	q13.32	57226328	57267262
ENSG00000159339	2178	PADI4	1	p36.13	17634690	17690499
ENSG00000183048	3672	SLC25A10	17	q25.3	79679337	79688041
ENSG00000166197	3251	NOLC1	10	q24.32	103911933	103923627
ENSG00000203819	1721	HIST2H2BD	1	q21.2	149821759	149822340
ENSG00000136634	2030	IL10	1	q32.1	206940947	206945839
ENSG00000108819	3640	PPP1R9B	17	q21.33	48211104	48227877
ENSG00000089820	3557	ARHGAP4	X	q28	153172821	153200452
ENSG00000034693	3554	PEX3	6	q24.2	143771918	143811753
ENSG00000205531	2263	NAP1L4	11	p15.4	2965661	3013607
ENSG00000161011	3068	SQSTM1	5	q35.3	179245878	179265078
ENSG00000203818	1721	HIST2H3PS2	1	q21.2	149398877	149400542
ENSG00000174429	2509	ABRA	8	q23.1	107771712	107782472
ENSG00000100307	4178	CBX7	22	q13.1	39516172	39548679
ENSG00000161203	2376	AP2M1	3	q27.1	183892477	183901879
ENSG00000103197	2768	TSC2	16	p13.3	2097466	2138721
ENSG00000135250	4978	SRPK2	7	q22.3	104751151	105039755
ENSG00000007168	4014	PAFAH1B1	17	p13.3	2496923	2588909
ENSG00000072501	3415	SMC1A	X	p11.22	53401070	53449677
ENSG00000112290	3480	WASF1	6	q21	110421022	110501207
ENSG00000127527	2188	EPS15L1	19	p13.11	16466220	16582781
ENSG00000203814	1721	HIST2H2BF	1	q21.2	149765520	149783914
ENSG00000110958	1927	PTGES3	12	q13.3	57057127	57082078
ENSG00000116141	2056	MARK1	1	q41	220701568	220837803
ENSG00000172243	2504	CLEC7A	12	p13.2	10269376	10282868
ENSG00000184985	2558	SORCS2	4	p16.1	7194374	7744563
ENSG00000141200	3638	KIF2B	17	q22	51900301	51902554
ENSG00000162711	2113	NLRP3	1	q44	247579458	247612410
ENSG00000010292	2504	NCAPD2	12	p13.31	6602545	6641120
ENSG00000107282	3219	APBA1	9	q21.12	72045204	72287222
ENSG00000006611	2263	USH1C	11	p15.1	17515442	17565963
ENSG00000203811	1721	HIST2H3C	1	q21.2	149811110	149812765
ENSG00000065665	3119	SEC61A2	10	p14	12171636	12211960
ENSG00000150275	2950	PCDH15	10	q21.1	55562531	57387702
ENSG00000124693	2055	HIST1H3B	6	p22.2	26031878	26032288
ENSG00000185069	1927	KRT76	12	q13.13	53161940	53171105
ENSG00000187838	4014	PLSCR3	17	p13.1	7293055	7297843
ENSG00000203813	1721	HIST1H3H	6	p22.1	27777842	27778314
ENSG00000140538	3135	NTRK3	15	q25.3	88402982	88799978
ENSG00000068831	2283	RASGRP2	11	q13.1	64494383	64512928
ENSG00000116147	1846	TNR	1	q25.1	175291935	175712906
ENSG00000024422	2170	EHD2	19	q13.33	48216601	48246390
ENSG00000100478	3131	AP4S1	14	q12	31494683	31562241
ENSG00000203812	1721	HIST2H2AA4	1	q21.2	149822643	149823191
ENSG00000101197	2931	BIRC7	20	q13.33	61867235	61871859
ENSG00000101489	3357	BRUNOL4	18	q12.2	34823010	35146000
ENSG00000055609	4979	MLL3	7	q36.1	151832007	152133628
ENSG00000158270	3374	COLEC12	18	p11.32	319355	500729
ENSG00000119699	3372	TGFB3	14	q24.3	76424442	76448092
ENSG00000099954	4050	CECR2	22	q11.1	17840837	18033845
ENSG00000175582	2283	RAB6A	11	q13.4	73386683	73472166
ENSG00000168118	2147	RAB4A	1	q42.13	229406822	229441641
ENSG00000170340	1677	B3GNT1	2	p15	62423248	62451866
ENSG00000048649	2283	RSF1	11	q14.1	77371041	77531915
ENSG00000174775	2263	HRAS	11	p15.5	532242	537287
ENSG00000164902	4275	PHAX	5	q23.2	125936607	125962944
ENSG00000085265	3207	FCN1	9	q34.3	137801016	137809809
ENSG00000099956	4050	SMARCB1	22	q11.23	24129150	24176703
ENSG00000143970	1843	ASXL2	2	p23.3	25960557	26101385
ENSG00000108468	3640	CBX1	17	q21.32	46147414	46178883
ENSG00000162521	2139	RBBP4	1	p35.1	33116749	33151812
ENSG00000134265	3374	NAPG	18	p11.22	10525873	10552762
ENSG00000143977	1651	SNRPG	2	p13.3	70508494	70520903
ENSG00000186625	3623	KATNA1	6	q25.1	149916009	149970108
ENSG00000178462	3120	TUBAL3	10	p15.1	5435061	5446795
ENSG00000135775	2147	COG2	1	q42.2	230778235	230829728
ENSG00000162520	2139	SYNC	1	p35.1	33145507	33169197
ENSG00000187323	3471	DCC	18	q21.2	49867158	51062269
ENSG00000148053	3219	NTRK2	9	q21.33	87283466	87638505
ENSG00000122687	4216	FTSJ2	7	p22.3	2273866	2281848
ENSG00000169057	3557	MECP2	X	q28	153287024	153402578
ENSG00000163697	2540	APBB2	4	p13	40812045	41216635
ENSG00000128973	3116	CLN6	15	q23	68499330	68522080
ENSG00000076321	1846	KLHL20	1	q25.1	173684080	173755840
ENSG00000144381	1773	HSPD1	2	q33.1	198351305	198381461
ENSG00000169696	3672	ASPSCR1	17	q25.3	79935426	79975280
ENSG00000110195	2283	FOLR1	11	q13.4	71900602	71907342
ENSG00000170004	4014	CHD3	17	p13.1	7788124	7816078
ENSG00000096717	2950	SIRT1	10	q21.3	69644427	69678147
ENSG00000168702	1615	LRP1B	2	q22.2	140988992	142889270
ENSG00000175564	2283	UCP3	11	q13.4	73711333	73720282
ENSG00000169059	3437	VCX3A	X	p22.31	6451659	6453159
ENSG00000175567	2283	UCP2	11	q13.4	73685716	73693889
ENSG00000196230	2018	TUBB	6	p21.33	30687978	30693203
ENSG00000170348	3372	TMED10	14	q24.3	75598173	75643349
ENSG00000167858	4014	TEKT1	17	p13.1	6701312	6735080
ENSG00000138674	2524	SEC31A	4	q21.22	83739814	83821691
ENSG00000130713	3207	EXOSC2	9	q34.12	133569108	133580248
ENSG00000129566	3121	TEP1	14	q11.2	20833826	20881580
ENSG00000174111	3612	SOCS7	17	q12	36508005	36556015
ENSG00000064703	1741	DDX20	1	p13.2	112298219	112310199
ENSG00000173744	1777	AGFG1	2	q36.3	228336868	228425938
ENSG00000074319	2263	TSG101	11	p15.1	18501860	18548489
ENSG00000077080	4978	ACTL6B	7	q22.1	100240720	100254084
ENSG00000186765	3672	FSCN2	17	q25.3	79495417	79504155
ENSG00000158195	2178	WASF2	1	p36.11	27730730	27816669
ENSG00000175792	2282	RUVBL1	3	q21.3	127783625	127872757
ENSG00000051128	2188	HOMER3	19	p13.11	19040010	19051983
ENSG00000158486	2753	DNAH3	16	p12.3	20944433	21170762
ENSG00000115423	1572	DNAH6	2	p11.2	84743579	85046713
ENSG00000136011	2022	STAB2	12	q23.3	103981051	104160505
ENSG00000102271	3423	KLHL4	X	q21.31	86772752	86925050
ENSG00000105186	2170	ANKRD27	19	q13.11	33087907	33166102
ENSG00000101199	2931	ARFGAP1	20	q13.33	61904156	61921145
ENSG00000117632	2178	STMN1	1	p36.11	26212214	26233482
ENSG00000197746	3085	PSAP	10	q22.1	73576055	73611126
ENSG00000196235	2170	SUPT5H	19	q13.2	39936186	39967310
ENSG00000196411	4978	EPHB4	7	q22.1	100400187	100425143
ENSG00000166033	3203	HTRA1	10	q26.13	124221041	124274424
ENSG00000166446	3006	CDYL2	16	q23.2	80637675	80838175
ENSG00000163041	2147	H3F3A	1	q42.12	226249552	226259702
ENSG00000147454	2575	SLC25A37	8	p21.2	23386363	23430063
ENSG00000125482	3207	TTF1	9	q34.13	135251008	135282221
ENSG00000077463	2188	SIRT6	19	p13.3	4174106	4182596
ENSG00000172005	1539	MAL	2	q11.1	95691422	95719737
ENSG00000128731	3031	HERC2	15	q13.1	28356186	28567298
ENSG00000101752	3335	MIB1	18	q11.2	19321281	19450918
ENSG00000186832	3640	KRT16	17	q21.2	39766030	39769005
ENSG00000105877	4252	DNAH11	7	p15.3	21582833	21941457
ENSG00000034510	1572	TMSB10	2	p11.2	85132749	85133795
ENSG00000166037	2650	CEP57	11	q21	95523642	95565854
ENSG00000102383	3407	ZDHHC15	X	q13.3	74588262	74743090
ENSG00000111276	2504	CDKN1B	12	p13.1	12867992	12875305
ENSG00000145912	3068	NHP2	5	q35.3	177576461	177580968
ENSG00000156313	3415	RPGR	X	p11.4	38128424	38186817
ENSG00000120662	4804	MTRF1	13	q14.11	41790516	41837713
ENSG00000104637	2593
ENSG00000114988	1539	LMAN2L	2	q11.2	97371666	97405801
ENSG00000108592	3667	FTSJ3	17	q23.3	61896795	61905031
ENSG00000166900	2065	STX3	11	q12.1	59522532	59570176
ENSG00000141298	3602	SSH2	17	q11.2	27952956	28257170
ENSG00000120725	4376	SIL1	5	q31.2	138282409	138534087
ENSG00000164611	4027	PTTG1	5	q33.3	159848862	159855746
ENSG00000014138	2283	POLA2	11	q13.1	65029430	65065087
ENSG00000133794	2263	ARNTL	11	p15.2	13299325	13408813
ENSG00000075336	3483	C18orf55	18	q22.3	71815746	71826197
ENSG00000087470	2135	DNM1L	12	p11.21	32832137	32898584
ENSG00000117245	2178	KIF17	1	p36.12	20990507	21044510
ENSG00000120727	4376	PAIP2	5	q31.2	138677521	138705408
ENSG00000123191	4804	ATP7B	13	q14.3	52506809	52585630
ENSG00000157916	2178	RER1	1	p36.32	2323267	2335190
ENSG00000132475	3672	H3F3B	17	q25.1	73772517	73775860
ENSG00000126001	2758	CEP250	20	q11.22	34042985	34099804
ENSG00000168274	2055	HIST1H2AE	6	p22.2	26217165	26217711
ENSG00000170477	1927	KRT4	12	q13.13	53200333	53208335
ENSG00000168505	1772	GBX2	2	q37.2	237073879	237076652
ENSG00000174243	1927	DDX23	12	q13.12	49223540	49245957
ENSG00000126216	4255	TUBGCP3	13	q34	113139325	113242481
ENSG00000184678	1721	HIST2H2BE	1	q21.2	149856010	149858232
ENSG00000157911	2178	PEX10	1	p36.32	2336236	2344010
ENSG00000100151	4178	PICK1	22	q13.1	38452318	38471708
ENSG00000105879	5120	CBLL1	7	q22.3	107384142	107400131
ENSG00000065320	4014	NTN1	17	p13.1	8924859	9147317
ENSG00000083312	3696	TNPO1	5	q13.2	72112415	72212560
ENSG00000123384	1927	LRP1	12	q13.3	57522276	57607123
ENSG00000188603	2729	CLN3	16	p11.2	28488600	28503623
ENSG00000027001	4403	MIPEP	13	q12.12	24304328	24463558
ENSG00000126005	2758	RP4-614O4.1	20	q11.22	33805628	33867846
ENSG00000074276	3068	PCDH24	5	q35.2	175976365	176022769
ENSG00000075914	2635	EXOSC7	3	p21.31	45016733	45077558
ENSG00000126214	3348	C14orf153	14	q32.33	104029299	104167887
ENSG00000136986	2547	DERL1	8	q24.13	124025568	124054648
ENSG00000079805	2188	DNM2	19	p13.2	10824143	10942579
ENSG00000197846	2055	HIST1H2BF	6	p22.2	26199748	26200942
ENSG00000123570	3478	RAB9B	X	q22.2	103077252	103087158
ENSG00000106571	4173	GLI3	7	p14.1	42000548	42277469
ENSG00000034713	3006	GABARAPL2	16	q23.1	75600249	75611779
ENSG00000122304	2768	PRM2	16	p13.13	11369493	11370337
ENSG00000164144	2694	ARFIP1	4	q31.3	153701112	153833064
ENSG00000084731	1843	KIF3C	2	p23.3	26149471	26205618
ENSG00000147650	2522	LRP12	8	q22.3	105501467	105601220
ENSG00000175866	3672	BAIAP2	17	q25.3	79008947	79091232
ENSG00000082074	2659	FYB	5	p13.1	39105358	39219667
ENSG00000171109	2373	MFN1	3	q26.33	179065480	179112719
ENSG00000188364	3207
ENSG00000107611	3118	CUBN	10	p13	16865963	17171830
ENSG00000100395	4178	L3MBTL2	22	q13.2	41601209	41627275
ENSG00000125084	1927	WNT1	12	q13.12	49372236	49376396
ENSG00000157851	1843	DPYSL5	2	p23.3	27070615	27173219
ENSG00000196074	2931	SYCP2	20	q13.33	58438621	58508710
ENSG00000100253	4178	MIOX	22	q13.33	50925213	50929077
ENSG00000122824	3415	NUDT10	X	p11.22	51075083	51080377
ENSG00000175727	2031	MLXIP	12	q24.31	122516652	122628963
ENSG00000113569	2659	NUP155	5	p13.2	37288239	37371197
ENSG00000131697	2178	NPHP4	1	p36.31	5922870	6052533
ENSG00000114520	2282	SNX4	3	q21.2	125165495	125239041
ENSG00000164885	4979	CDK5	7	q36.1	150750899	150755617
ENSG00000171960	2136	PPIH	1	p34.2	43124048	43142429
ENSG00000177971	3140	IMP3	15	q24.2	75931426	75941047
ENSG00000182217	1721	HIST2H4B	1	q21.2	149825607	149832714
ENSG00000196911	3430	KPNA5	6	q22.1	117002350	117063029
ENSG00000136144	4804	RCBTB1	13	q14.2	50106082	50159719
ENSG00000105568	2170	PPP2R1A	19	q13.41	52693274	52730687
ENSG00000147654	2509	EBAG9	8	q23.2	110551929	110577387
ENSG00000116521	1748	SCAMP3	1	q22	155225770	155232221
ENSG00000105011	2188	ASF1B	19	p13.12	14230321	14247768
ENSG00000158417	1539	EIF5B	2	q11.2	99953816	100016728
ENSG00000049540	4123	ELN	7	q11.23	73442119	73484237
ENSG00000084734	1843	GCKR	2	p23.3	27719706	27746551
ENSG00000067082	3120	KLF6	10	p15.1	3818188	3827467
ENSG00000075711	2357	DLG1	3	q29	196769431	197026171
ENSG00000144895	2361	EIF2A	3	q25.1	150264465	150302029
ENSG00000138100	1843	TRIM54	2	p23.3	27505330	27530307
ENSG00000142405	2170	NLRP12	19	q13.42	54296857	54327648
ENSG00000128610	5120	FEZF1	7	q31.32	121941448	121950745
ENSG00000148296	3207	SURF6	9	q34.2	136197552	136203235
ENSG00000100784	3348	RPS6KA5	14	q32.11	91337172	91526993
ENSG00000185652	2504	NTF3	12	p13.31	5541280	5604464
ENSG00000077522	2117	ACTN2	1	q43	236849808	236927931
ENSG00000080986	3374	NDC80	18	p11.32	2571510	2616634
ENSG00000114030	2282	KPNA1	3	q21.1	122140796	122233792
ENSG00000127483	2178	HP1BP3	1	p36.12	21069154	21113816
ENSG00000171219	2283	CDC42BPG	11	q13.1	64590859	64612041
ENSG00000204197	2018	KIFC1	HSCHR6_MHC_QBL		33288143	33306509
ENSG00000169629	1565	RGPD8	2	q13	113125966	113192065
ENSG00000197321	2998	SVIL	10	p11.23	29746267	30025710
ENSG00000143801	2147	PSEN2	1	q42.13	227058264	227083806
ENSG00000129354	2188	AP1M2	19	p13.2	10683347	10697991
ENSG00000140463	3140	BBS4	15	q24.1	72978528	73030817
ENSG00000106591	4173	MRPL32	7	p14.1	42971799	42988557
ENSG00000005243	3640	COPZ2	17	q21.32	46103535	46115139
ENSG00000130147	1772	SH3BP4	2	q37.2	235860617	235964358
ENSG00000157741	5075	UBN2	7	q34	138912200	138992982
ENSG00000140464	3140	PML	15	q24.1	74287014	74340151
ENSG00000138768	2524	USO1	4	q21.1	76678648	76735364
ENSG00000136883	3259	KIF12	9	q32	116848406	116861571
ENSG00000123416	1927	TUBA1B	12	q13.12	49521569	49525304
ENSG00000135424	1927	ITGA7	12	q13.2	56078373	56106089
ENSG00000198558	2055	HIST1H4L	6	p22.1	27840926	27841289
ENSG00000121680	2129	PEX16	11	p11.2	45931221	45939674
ENSG00000143553	1721	SNAPIN	1	q21.3	153631130	153634306
ENSG00000072958	2188	AP1M1	19	p13.11	16308665	16346156
ENSG00000113282	4027	CLINT1	5	q33.3	157213297	157286168
ENSG00000124507	2018	PACSIN1	6	p21.31	34433916	34503006
ENSG00000197324	3121	LRP10	14	q11.2	23340926	23350789
ENSG00000125844	2248	RRBP1	20	p12.1	17594323	17662940
ENSG00000150361	4572	KLHL1	13	q21.33	70274726	70682591
ENSG00000109805	2564	NCAPG	4	p15.31	17812525	17846485
ENSG00000120329	4376	SLC25A2	5	q31.3	140682196	140683612
ENSG00000121671	2129	CRY2	11	p11.2	45868669	45904798
ENSG00000134376	1867	CRB1	1	q31.3	197237406	197447585
ENSG00000176046	2729	NUPR1	16	p11.2	28548606	28550495
ENSG00000188375	2135	RP11-428G5.1	12	p11.21	31944119	31945175
ENSG00000171119	2188	NRTN	19	p13.3	5823818	5828334
ENSG00000146232	2018	NFKBIE	6	p21.1	44225919	44233500
ENSG00000140497	3140	SCAMP2	15	q24.1	75136071	75165719
ENSG00000155561	5086	NUP205	7	q33	135242667	135333505
ENSG00000112335	3480	SNX3	6	q21	108532426	108582464
ENSG00000115468	1772	EFHD1	2	q37.1	233470767	233547491
ENSG00000134375	2030	TIMM17A	1	q32.1	201924619	201939789
ENSG00000100246	4178	DNAL4	22	q13.1	39174513	39190203
ENSG00000079482	3392	OPHN1	X	q12	67262186	67653755
ENSG00000020633	2178	RUNX3	1	p36.11	25226002	25291612
ENSG00000196532	2055	HIST1H3C	6	p22.2	26045612	26047022
ENSG00000134709	2100	HOOK1	1	p32.1	60280458	60342050
ENSG00000198707	1997	CEP290	12	q21.32	88442791	88535084
ENSG00000174851	2283	YIF1A	11	q13.2	66052051	66056620
ENSG00000180210	2129	F2	11	p11.2	46740730	46761056
ENSG00000196459	3437	TRAPPC2	X	p22.2	13730363	13752742
ENSG00000159259	2843	CHAF1B	21	q22.12	37757676	37789125
ENSG00000176986	3085	SEC24C	10	q22.2	75504132	75531919
ENSG00000099995	4119	SF3A1	22	q12.2	30727979	30752936
ENSG00000138834	2768	MAPK8IP3	16	p13.3	1756194	1820318
ENSG00000112333	3480	NR2E1	6	q21	108487262	108510013
ENSG00000140983	2768	RHOT2	16	p13.3	718086	724174
ENSG00000187094	2589	CCK	3	p22.1	42299317	42307699
ENSG00000198700	2030	IPO9	1	q32.1	201798269	201853422
ENSG00000117385	2136	LEPRE1	1	p34.2	43212045	43232755
ENSG00000116478	2139	HDAC1	1	p35.1	32757687	32799236
ENSG00000136717	1568	BIN1	2	q14.3	127805603	127864931
ENSG00000105329	2170	TGFB1	19	q13.2	41836651	41859816
ENSG00000187990	2055	HIST1H2BG	6	p22.2	26216491	26216871
ENSG00000068745	2635	IP6K2	3	p21.31	48725436	48777786
ENSG00000166173	3116	LARP6	15	q23	71123877	71146498
ENSG00000150961	2609	SEC24D	4	q26	119643978	119757326
ENSG00000011028	3667	MRC2	17	q23.2	60704762	60770953
ENSG00000155849	4173	ELMO1	7	p14.1	36893961	37488852
ENSG00000148798	3251	INA	10	q24.33	105036920	105050108
ENSG00000085224	3423	ATRX	X	q21.1	76760359	77041719
ENSG00000184347	3273	SLIT3	5	q35.1	168093072	168728133
ENSG00000100242	4178	UNC84B	22	q13.1	39130730	39190148
ENSG00000103540	2753	AC012621.2	16	p12.3	19535208	19564730
ENSG00000158856	2575	EPB49	8	p21.3	21911081	21940038
ENSG00000197409	2055	HIST1H3D	6	p22.2	26197012	26199464
ENSG00000183431	2136	SF3A3	1	p34.3	38422647	38456593
ENSG00000074935	3480	TUBE1	6	q21	112391861	112408716
ENSG00000188229	3207	TUBB2C	9	q34.3	140135665	140138159
ENSG00000177469	3640	PTRF	17	q21.2	40554467	40575274
ENSG00000144566	2588	RAB5A	3	p24.3	19988571	20026667
ENSG00000186310	3423	NAP1L3	X	q21.32	92925934	92928608
ENSG00000109063	4014	MYH3	17	p13.1	10531844	10559465
ENSG00000100345	4119	MYH9	22	q12.3	36677327	36784063
ENSG00000104415	2547	WISP1	8	q24.22	134203312	134241569
ENSG00000184349	4117	EFNA5	5	q21.3	106712590	107006596
ENSG00000082397	3374	EPB41L3	18	p11.31	5392383	5544241
ENSG00000084463	2438	WBP11	12	p12.3	14939414	14956401
ENSG00000081014	3070	AP4E1	15	q21.2	51200946	51298097
ENSG00000184348	2055	HIST1H2AK	6	p22.1	27805658	27806117
ENSG00000127084	3414	FGD3	9	q22.31	95709733	95798518
ENSG00000101871	3437	MID1	X	p22.2	10413596	10851773
ENSG00000061676	1716	NCKAP1	2	q32.1	183789605	183903586
ENSG00000107521	3251	HPS1	10	q24.2	100175955	100206709
ENSG00000185163	2031	DDX51	12	q24.33	132621142	132628880
ENSG00000124635	2055	HIST1H2BJ	6	p22.1	27100095	27100563
ENSG00000115461	1788	IGFBP5	2	q35	217536828	217560248
ENSG00000136718	1607	IMP4	2	q21.1	131099798	131105383
ENSG00000086189	2822	DIMT1L	5	q12.1	61683081	61699760
ENSG00000079819	3656	EPB41L2	6	q23.2	131160487	131384462
ENSG00000105327	2170	BBC3	19	q13.32	47724079	47736023
ENSG00000162631	1845	NTNG1	1	p13.3	107682629	108026080
ENSG00000143322	1846	ABL2	1	q25.2	179068462	179198819
ENSG00000119772	1843	DNMT3A	2	p23.3	25455496	25565459
ENSG00000109790	2540	KLHL5	4	p14	39046659	39128415
ENSG00000136950	3209	ARPC5L	9	q33.3	127624409	127640003
ENSG00000198033	4403	TUBA3C	13	q12.11	19747910	19755992
ENSG00000170677	3483	SOCS6	18	q22.2	67956168	67997436
ENSG00000173786	3640	CNP	17	q21.2	40118759	40129754
ENSG00000135960	1565	EDAR	2	q12.3	109510927	109605828
ENSG00000146648	4032	EGFR	7	p11.2	55086714	55324313
ENSG00000034677	2522	RNF19A	8	q22.2	101269288	101322327
ENSG00000137177	2055	KIF13A	6	p22.3	17760585	17987799
ENSG00000079785	1836	DDX1	2	p24.3	15731302	15771225
ENSG00000197892	2477	KIF13B	8	p12	28924796	29120610
ENSG00000103549	2729	RNF40	16	p11.2	30773599	30787628
ENSG00000113575	4376	PPP2CA	5	q31.1	133530025	133561833
ENSG00000115163	1843	CENPA	2	p23.3	26987157	27023935
ENSG00000118308	2438	LRMP	12	p12.1	25205241	25261268
ENSG00000092051	3121	JPH4	14	q11.2	24037247	24048009
ENSG00000085832	2100	EPS15	1	p32.3	51819935	51985000
ENSG00000095002	1770	MSH2	2	p21	47630108	47789450
ENSG00000165280	3061	VCP	9	p13.3	35056061	35073246
ENSG00000197102	3348	DYNC1H1	14	q32.31	102430865	102517135
ENSG00000092847	2136	EIF2C1	1	p34.3	36335409	36389900
ENSG00000106367	4978	AP1S1	7	q22.1	100797678	100804877
ENSG00000005022	3532	SLC25A5	X	q24	118602363	118605282
ENSG00000184732	4027
ENSG00000167565	2170	SERTAD3	19	q13.2	40946749	40950282
ENSG00000004059	5227	ARF5	7	q32.1	127228399	127231759
ENSG00000183941	1721	HIST2H4A	1	q21.2	149804232	149811339
ENSG00000112715	2018	VEGFA	6	p21.1	43737921	43754224
ENSG00000146013	4376	GFRA3	5	q31.2	137588068	137610360
ENSG00000196358	3207	NTNG2	9	q34.13	135037334	135119921
ENSG00000181031	4014	RPH3AL	17	p13.3	62293	202888
ENSG00000132514	4014	CLEC10A	17	p13.1	6977857	6983600
ENSG00000147889	3266	CDKN2A	9	p21.3	21967752	21995300
ENSG00000026025	3060	VIM	10	p13	17270258	17279592
ENSG00000022267	3561	FHL1	X	q26.3	135229624	135293518
ENSG00000141458	3335	NPC1	18	q11.2	21111401	21166470
ENSG00000075891	3251	PAX2	10	q24.31	102505468	102589698
ENSG00000092841	1927	MYL6	12	q13.2	56552100	56555366
ENSG00000123569	3478	H2BFWT	X	q22.2	103265719	103268259
ENSG00000174791	2283	RIN1	11	q13.2	66099542	66104000
ENSG00000132432	4032	SEC61G	7	p11.2	54819943	54827667
ENSG00000156299	2843	TIAM1	21	q22.11	32361860	32932290
ENSG00000185945	3478	NXF2B	X	q22.1	101615316	101718195
ENSG00000175115	2283	PACS1	11	q13.1	65837824	66012213
ENSG00000165671	3068	NSD1	5	q35.2	176560080	176727216
ENSG00000166313	2263	APBB1	11	p15.4	6413729	6440644
ENSG00000165392	2477	WRN	8	p12	30890778	31031276
ENSG00000106976	3207	DNM1	9	q34.11	130965658	131017527
ENSG00000067167	2449	TRAM1	8	q13.3	71485673	71520604
ENSG00000173230	2120	GOLGB1	3	q13.33	121382046	121468602
ENSG00000164032	2562	H2AFZ	4	q23	100869245	100871545
ENSG00000128159	4178	TUBGCP6	22	q13.33	50656118	50683421
ENSG00000168036	2589	CTNNB1	3	p22.1	41236328	41301587
ENSG00000131381	2604	ZFYVE20	3	p25.1	15111580	15140670
ENSG00000007255	2170	TRAPPC6A	19	q13.32	45666187	45681485
ENSG00000123562	3478	MORF4L2	X	q22.2	102930424	102943086
ENSG00000165675	3541	ENOX2	X	q26.1	129757350	130037208
ENSG00000157191	2178	NECAP2	1	p36.13	16767167	16786582
ENSG00000163808	2635	KIF15	3	p21.31	44803209	44914868
ENSG00000100196	4178	KDELR3	22	q13.1	38864067	38879452
ENSG00000167670	2188	CHAF1A	19	p13.3	4402660	4443394
ENSG00000121481	1846	RNF2	1	q25.3	185014496	185071740
ENSG00000114867	2376	EIF4G1	3	q27.1	184032283	184053146
ENSG00000137877	3066	SPTBN5	15	q15.1	42140345	42186275
ENSG00000157193	2100	LRP8	1	p32.3	53711212	53793821
ENSG00000184935	3066
ENSG00000176732	1843	PFN4	2	p23.3	24338241	24346347
ENSG00000184009	3672	ACTG1	17	q25.3	79476999	79479827
ENSG00000163104	2547	SMARCAD1	4	q22.3	95128759	95212443
ENSG00000127603	2136	MACF1	1	p34.3	39546988	39952789
ENSG00000158164	3478	TMSB15A	X	q22.1	101768604	101771712
ENSG00000198692	4518	EIF1AY	Y	q11.223	22737611	22755040
ENSG00000143393	1721	PI4KB	1	q21.3	151264413	151300191
ENSG00000090659	2188	CD209	19	p13.2	7804879	7812464
ENSG00000110047	2283	EHD1	11	q13.1	64619114	64655768
ENSG00000178750	2008	STX19	3	q11.2	93733213	93747454
ENSG00000073712	3276	PLEKHC1	14	q22.1	53323986	53417815
ENSG00000180263	2020	FGD6	12	q22	95470525	95611240
ENSG00000128654	1704	MTX2	2	q31.1	177134123	177202753
ENSG00000175216	2129	CKAP5	11	p11.2	46765086	46867843
ENSG00000185615	2768	PDIA2	16	p13.3	333152	337215
ENSG00000084112	2031	SSH1	12	q24.11	109180971	109251351
ENSG00000171595	3672	DNAI2	17	q25.1	72270397	72311022
ENSG00000113810	2361	SMC4	3	q25.33	160117062	160152750
ENSG00000100429	4178	HDAC10	22	q13.33	50683612	50689834
ENSG00000142208	3348	AKT1	14	q32.33	105235689	105262080
ENSG00000151532	3215	VTI1A	10	q25.2	114206756	114578503
ENSG00000147041	3415	SYTL5	X	p11.4	37865835	37988069
ENSG00000166848	3006	TERF2IP	16	q23.1	75681684	75691328
ENSG00000129474	3121	JUB	14	q11.2	23440383	23451851
ENSG00000115317	1651	HTRA2	2	p13.1	74756504	74760472
ENSG00000155511	4027	GRIA1	5	q33.2	152870204	153193240
ENSG00000011260	3640	UTP18	17	q21.33	49337897	49375290
ENSG00000130640	3203	TUBGCP2	10	q26.3	135093135	135125841
ENSG00000115310	1696	RTN4	2	p16.1	55199325	55339757
ENSG00000116957	2147	TBCE	1	q42.3	235530675	235612283
ENSG00000129472	3121	RAB2B	14	q11.2	21927179	21945132
ENSG00000118058	3117	MLL	11	q23.3	118307205	118395936
ENSG00000198087	1927	CD2AP	6	p12.3	47445525	47594999
ENSG00000143379	1721	SETDB1	1	q21.3	150898767	150937220
ENSG00000197459	2055	HIST1H2BH	6	p22.2	26251879	26252303
ENSG00000102900	2789	NUP93	16	q13	56764037	56878862
ENSG00000111737	2031	RAB35	12	q24.23	120532899	120554599
ENSG00000103723	3135	AP3B2	15	q25.2	83328034	83378635
ENSG00000167004	3066	PDIA3	15	q15.3	44038590	44065477
ENSG00000089195	2248	TRMT6	20	p12.3	5917881	5931182
ENSG00000103510	2729	MYST1	16	p11.2	31128985	31142714
ENSG00000114737	2635	CISH	3	p21.2	50643921	50649262
ENSG00000057663	3480	ATG5	6	q21	106632351	106773672
ENSG00000172728	2477	FUT10	8	p12	33228342	33330664
ENSG00000142910	2139	TINAGL1	1	p35.2	32042086	32053287
ENSG00000180581	3123	SRP9L1	10	q23.32	93565803	93567253
ENSG00000126777	3276	KTN1	14	q22.3	56047033	56151301
ENSG00000173876	3120	TUBB4Q	10	p15.3	92832	96053
ENSG00000116954	2136	RRAGC	1	p34.3	39303870	39325495
ENSG00000172977	2283	KAT5	11	q13.1	65479489	65487074
ENSG00000161681	2170	SHANK1	19	q13.33	51165084	51222707
ENSG00000180198	2139	RCC1	1	p35.3	28832496	28865607
ENSG00000182004	2030	SNRPE	1	q32.1	203830731	203839678
ENSG00000116698	1846	SMG7	1	q25.3	183441634	183567381
ENSG00000197903	2055	HIST1H2BK	6	p22.1	27105008	27114631
ENSG00000135525	3656	MAP7	6	q23.3	136663875	136871792
ENSG00000137710	2743	RDX	11	q22.3	110066286	110167437
ENSG00000164188	2659	RANBP3L	5	p13.2	36248536	36302004
ENSG00000136842	3414	TMOD1	9	q22.33	100263921	100363536
ENSG00000109519	2558	GRPEL1	4	p16.1	7061781	7069803
ENSG00000094631	3415	HDAC6	X	p11.23	48659784	48683392
ENSG00000162761	1801	LMX1A	1	q23.3	165171105	165325952
ENSG00000025796	3480	SEC63	6	q21	108188960	108279482
ENSG00000106263	4216	EIF3B	7	p22.3	2393721	2420380
ENSG00000102362	3478	SYTL4	X	q22.1	99929488	99987110
ENSG00000137713	3117	PPP2R1B	11	q23.1	111597632	111637169
ENSG00000198963	3219	RORB	9	q21.13	77112281	77302117
ENSG00000152284	1572	TCF7L1	2	p11.2	85360533	85537511
ENSG00000127337	1983	YEATS4	12	q15	69753532	69784575
ENSG00000104671	2477	DCTN6	8	p12	30013813	30041059
ENSG00000184110	2729	EIF3S8	16	p11.2	28722782	28747051
ENSG00000183091	1636	NEB	2	q23.3	152341850	152591001
ENSG00000152457	3118	DCLRE1C	10	p13	14939358	14996431
ENSG00000089177	2248	KIF16B	20	p12.1	16252749	16554078
ENSG00000079616	2729	KIF22	16	p11.2	29802041	29816706
ENSG00000100075	4050	SLC25A1	22	q11.21	19163095	19166343
ENSG00000108840	3640	HDAC5	17	q21.31	42154121	42201014
ENSG00000154553	2664	PDLIM3	4	q35.1	186422854	186456712
ENSG00000152455	3118	SUV39H2	10	p13	14920819	14946314
ENSG00000177432	2547	NAP1L5	4	q22.1	89617074	89619023
ENSG00000005302	3437	MSL3	X	p22.2	11776278	11793870
ENSG00000163002	1716	NUP35	2	q32.1	183982242	184026408
ENSG00000131503	4376	ANKHD1	5	q31.3	139781399	139929163
ENSG00000165300	4372	SLITRK5	13	q31.2	88324870	88331868
ENSG00000132670	2253	PTPRA	20	p13	2844830	3019320
ENSG00000135622	1651	SEMA4F	2	p13.1	74881355	74909186
ENSG00000141505	4014	ASGR1	17	p13.1	7076750	7082883
ENSG00000173575	3137	CHD2	15	q26.1	93443419	93571237
ENSG00000136240	4216	KDELR2	7	p22.1	6485584	6523873
ENSG00000187531	3672	SIRT7	17	q25.3	79869815	79876040
ENSG00000141933	2188	C19orf20	19	p13.3	507497	519653
ENSG00000164741	2591	DLC1	8	p22	12940872	13372395
ENSG00000176171	3203	BNIP3	10	q26.3	133781578	133795435
ENSG00000136243	4252	NUPL2	7	p15.3	23221446	23240630
ENSG00000100664	3348	EIF5	14	q32.32	103800493	103811359
ENSG00000133704	2135	IPO8	12	p11.21	30781923	30848751
ENSG00000097033	2042	SH3GLB1	1	p22.3	87170259	87213867
ENSG00000176170	3672	SPHK1	17	q25.1	74380690	74383941
ENSG00000141316	3602	SPACA3	17	q11.2	31318887	31324895
ENSG00000160469	2170	BRSK1	19	q13.42	55795327	55823901
ENSG00000166579	4014	NDEL1	17	p13.1	8339179	8383942
ENSG00000030110	2018	BAK1	6	p21.31	33540324	33548070
ENSG00000198366	2055	HIST1H3A	6	p22.2	26020718	26021182
ENSG00000149948	1954	HMGA2	12	q14.3	66218240	66360068
ENSG00000163517	2604	HDAC11	3	p25.1	13521224	13547916
ENSG00000204569	2018	PPP1R10	6	p21.33	30568177	30586389
ENSG00000163479	1748	SSR2	1	q22	155978839	155990758
ENSG00000132341	2031	RAN	12	q24.33	131356568	131362223
ENSG00000115648	1772	MLPH	2	q37.3	238394071	238463961
ENSG00000132676	1748	DAP3	1	q22	155657751	155708803
ENSG00000131504	4376	DIAPH1	5	q31.3	140894583	140998622
ENSG00000099901	4050	RANBP1	22	q11.21	20103461	20114878
ENSG00000102003	3415	SYP	X	p11.23	49044269	49056718
ENSG00000162849	2113	KIF26B	1	q44	245318287	245866556
ENSG00000170214	4027	ADRA1B	5	q33.3	159343790	159399551
ENSG00000066135	2136	KDM4A	1	p34.1	44115797	44171188
ENSG00000150991	2031	UBC	12	q24.31	125396194	125399577
ENSG00000125906	2253
ENSG00000174720	2612	LARP7	4	q25	113558251	113578742
ENSG00000169887	4978
ENSG00000151729	2664	SLC25A4	4	q35.1	186064395	186068425
ENSG00000175766	3068	EIF4E1B	5	q35.2	176057683	176073642
ENSG00000176194	3374	CIDEA	18	p11.21	12254318	12277594
ENSG00000112493	2018	TAPBP	HSCHR6_MHC_COX		33189081	33203772
ENSG00000128283	4178	CDC42EP1	22	q13.1	37956454	37965412
ENSG00000158806	2575	NPM2	8	p21.3	21881645	21894407
ENSG00000126883	3207	NUP214	9	q34.13	134000976	134110057
ENSG00000204764	3068	RANBP17	5	q35.1	170288874	170725862
ENSG00000160460	2170	SPTBN4	19	q13.2	40973126	41082364
ENSG00000086232	4216	EIF2AK1	7	p22.1	6061881	6098861
ENSG00000072110	3372	ACTN1	14	q24.1	69340843	69446083
ENSG00000106459	5227	NRF1	7	q32.2	129251555	129396922
ENSG00000087586	2931	AURKA	20	q13.2	54944445	54967393
ENSG00000100575	3296	TIMM9	14	q23.1	58875214	58894232
ENSG00000137267	2086	TUBB2A	6	p25.2	3153903	3157760
ENSG00000134086	2604	VHL	3	p25.3	10182692	10193904
ENSG00000086991	2449	NOX4	11	q14.3	89057524	89225392
ENSG00000185737	3123	NRG3	10	q23.1	83634806	84746933
ENSG00000111615	1997	KRR1	12	q21.2	75891419	75905418
ENSG00000149480	2065	MTA2	11	q12.3	62360675	62369303
ENSG00000181754	1741	AMIGO1	1	p13.3	110046797	110052360
ENSG00000143799	2147	PARP1	1	q42.12	226548392	226595776
ENSG00000121621	2275	KIF18A	11	p14.1	28042163	28129746
ENSG00000132694	1789	ARHGEF11	1	q23.1	156904632	157015162
ENSG00000168692	4514
ENSG00000099800	2188	TIMM13	19	p13.3	2425630	2427875
ENSG00000182568	2588	SATB1	3	p24.3	18386864	18487125
ENSG00000165912	2129	PACSIN3	11	p11.2	47199083	47207958
ENSG00000115234	1843	SNX17	2	p23.3	27593389	27599995
ENSG00000138297	2932	TIMM23	10	q11.23	51592080	51623365
ENSG00000157349	2994	DDX19B	16	q22.1	70328749	70369186
ENSG00000146192	2018	FGD2	6	p21.2	36973422	36996846
ENSG00000163618	2500	CADPS	3	p14.2	62384021	62861064
ENSG00000105127	2188	AKAP8	19	p13.12	15464341	15490603
ENSG00000141570	3672	CBX8	17	q25.3	77765931	77775482
ENSG00000164690	4979	SHH	7	q36.3	155592680	155604967
ENSG00000184205	3415	TSPYL2	X	p11.22	53111549	53117722
ENSG00000149798	2283	CDC42EP2	11	q13.1	65082331	65089899
ENSG00000164751	2464	PXMP3	8	q21.11	77892496	77912524
ENSG00000070748	2932	CHAT	10	q11.23	50817141	50873150
ENSG00000196591	3480	HDAC2	6	q21	114257329	114292354
ENSG00000134072	2604	CAMK1	3	p25.3	9799026	9811676
ENSG00000072864	2768	NDE1	16	p13.11	15737124	15820210
ENSG00000183596	2768
ENSG00000127824	1788	TUBA1	2	q35	220114433	220142892
ENSG00000143787	2147
ENSG00000101367	2758	MAPRE1	20	q11.21	31407699	31438211
ENSG00000100650	3372	SFRS5	14	q24.2	70233829	70238722
ENSG00000204227	2018	RING1	6	p21.32	33176272	33180499
ENSG00000116852	2030	KIF21B	1	q32.1	200938518	200992828
ENSG00000181218	2147	HIST3H2A	1	q42.13	228645065	228645560
ENSG00000137831	3116	UACA	15	q23	70946893	71055898
ENSG00000164754	2547	RAD21	8	q24.11	117858174	117887105
ENSG00000170801	2558	HTRA3	4	p16.1	8271492	8308838
ENSG00000173273	2593	TNKS	8	p23.1	9413424	9639856
ENSG00000188681	4518	AC134878.1	Y	q11.21	13309478	13370683
ENSG00000104388	2415	RAB2A	8	q12.1	61429559	61536186
ENSG00000176165	3131	FOXG1B	14	q12	29235050	29239479
ENSG00000101361	2253	NOP56	20	p13	2632791	2639039
ENSG00000179348	2282	GATA2	3	q21.3	128198265	128212028
ENSG00000155463	3121	OXA1L	14	q11.2	23235731	23241007
ENSG00000188765	1834	AC010907.4	2	p25.3	3665138	3665272
ENSG00000179242	2931	CDH4	20	q13.33	59827559	60512277
ENSG00000182572	2055	HIST1H3I	6	p22.1	27839683	27840093
ENSG00000066455	3348	GOLGA5	14	q32.12	93260650	93306304
ENSG00000010810	3480	FYN	6	q21	111981535	112194655
ENSG00000055044	1773	NOP58	2	q33.1	203130439	203168389
ENSG00000140009	3296	ESR2	14	q23.2	64693753	64805268
ENSG00000111707	2031	SUDS3	12	q24.23	118814358	118855840
ENSG00000140961	3006	OSGIN1	16	q23.3	83982672	83999937
ENSG00000197837	2438	HIST4H4	12	p12.3	14920934	14924065
ENSG00000118245	1788	TNP1	2	q35	217724181	217724787
ENSG00000039139	2695	DNAH5	5	p15.2	13690437	13944589
ENSG00000010017	2093	RANBP9	6	p23	13621730	13711953
ENSG00000168589	3006	DYNLRB2	16	q23.2	80574854	80584541
ENSG00000198586	1704	TLK1	2	q31.1	171847333	172017410
ENSG00000064042	2540	LIMCH1	4	p13	41362804	41702059
ENSG00000102078	3541	SLC25A14	X	q26.1	129473874	129507335
ENSG00000071655	2188	MBD3	19	p13.3	1576678	1592710
ENSG00000149930	2729	TAOK2	16	p11.2	29985222	30003582
ENSG00000048740	3119	CUGBP2	10	p14	11047259	11378666
ENSG00000138757	2524	G3BP2	4	q21.1	76567966	76598624
ENSG00000079313	2188	REXO1	19	p13.3	1815245	1848452
ENSG00000103175	3006	WFDC1	16	q24.1	84328252	84363457
ENSG00000143669	2147	LYST	1	q42.3	235824341	236046940
ENSG00000185722	4014	ANKFY1	17	p13.2	4066665	4167274
ENSG00000168172	2441	HOOK3	8	p11.21	42752033	42885671
ENSG00000117650	2030	NEK2	1	q32.3	211836114	211848960
ENSG00000196576	4178	PLXNB2	22	q13.33	50713408	50746056
ENSG00000103174	2768	NAGPA	16	p13.3	5074845	5083936
ENSG00000131023	3623	LATS1	6	q25.1	149982051	150039392
ENSG00000149792	2283	MRPL49	11	q13.1	64889728	64894841
ENSG00000182611	2055	HIST1H2AJ	6	p22.1	27782080	27782518
ENSG00000174672	2263	BRSK2	11	p15.5	1411129	1483326
ENSG00000131477	3640	RAMP2	17	q21.31	40913205	40915059
ENSG00000196570	3068	PFN3	5	q35.3	176827108	176827637
ENSG00000185985	3557	SLITRK2	X	q27.3	144899350	144907360
ENSG00000183598	1721	HIST2H3D	1	q21.2	149784826	149785236
ENSG00000158427	3478	TMSB15B	X	q22.2	103173479	103220868
ENSG00000132254	2263	ARFIP2	11	p15.4	6496928	6502666
ENSG00000158813	3407	EDA	X	q13.1	68835911	69259311
ENSG00000042493	1572	CAPG	2	p11.2	85621871	85645555
ENSG00000164362	2695	TERT	5	p15.33	1253282	1295162
ENSG00000107821	3251	KAZALD1	10	q24.31	102820999	102827888
ENSG00000160299	2843	PCNT	21	q22.3	47744036	47865682
ENSG00000061938	2357	TNK2	3	q29	195590235	195638816
ENSG00000061273	1927	HDAC7	12	q13.11	48176505	48226915
ENSG00000090615	2031	GOLGA3	12	q24.33	133345495	133405288
ENSG00000172780	2282	RAB43	3	q21.3	128806412	128879879
ENSG00000094916	1927	CBX5	12	q13.13	54624733	54673915
ENSG00000151615	2694	POU4F2	4	q31.22	147560045	147563623
ENSG00000198925	1788	ATG9A	2	q35	220074494	220094439
ENSG00000142197	2843	DOPEY2	21	q22.12	37529080	37711195
ENSG00000075790	4978	BCAP29	7	q22.3	107220422	107271165
ENSG00000068903	2170	SIRT2	19	q13.2	39369197	39390502
ENSG00000160789	1748	LMNA	1	q22	156052369	156109880
ENSG00000175390	2263	EIF3F	11	p15.4	8008855	8017716
ENSG00000166747	2994	AP1G1	16	q22.2	71762903	71842979
ENSG00000125409	3956	TEKT3	17	p12	15207128	15244958
ENSG00000094914	1927	AAAS	12	q13.13	53701241	53715412
ENSG00000197081	3623	IGF2R	6	q25.3	160390131	160534539
ENSG00000116745	2043	RPE65	1	p31.2	68894505	68915642
ENSG00000205542	3437	TMSB4X	X	p22.2	12993226	12995346
ENSG00000071553	3557	ATP6AP1	X	q28	153656978	153664862
ENSG00000142192	2804	APP	21	q21.3	27252861	27543446
ENSG00000053501	2188	USE1	19	p13.11	17326155	17330638
ENSG00000103495	2729	MAZ	16	p11.2	29817855	29822502
ENSG00000151247	2562	EIF4E	4	q23	99799607	99851786
ENSG00000100462	3121	PRMT5	14	q11.2	23389720	23398661
ENSG00000163739	2439	CXCL1	4	q13.3	74735109	74736953
ENSG00000177169	2031	ULK1	12	q24.33	132379279	132407696
ENSG00000103496	2729	STX4	16	p11.2	31044319	31051489
ENSG00000137309	2018	HMGA1	6	p21.31	34204577	34214008
ENSG00000124587	2018	PEX6	6	p21.1	42931608	42946958
ENSG00000069248	2147	NUP133	1	q42.13	229577044	229644088
ENSG00000078747	2758	ITCH	20	q11.22	32951041	33099198
ENSG00000203668	2117	CHML	1	q43	241792155	241799232
ENSG00000175077	2376	RTP1	3	q27.3	186915274	186919253
ENSG00000156395	3215	SORCS3	10	q25.1	106400859	107024993
ENSG00000134287	1927	ARF3	12	q13.12	49329506	49351310
ENSG00000205453	2729
ENSG00000007174	3956	DNAH9	17	p12	11501748	11873485
ENSG00000124171	2931	PARD6B	20	q13.13	49348081	49373332
ENSG00000120742	2361	SERP1	3	q25.1	150259781	150321015
ENSG00000173327	2283	MAP3K11	11	q13.1	65365226	65381720
ENSG00000160293	3207	VAV2	9	q34.2	136627016	136857726
ENSG00000103769	3118	RAB11A	15	q22.31	66161789	66184329
ENSG00000119048	4376	UBE2B	5	q31.1	133706870	133727683
ENSG00000077348	2170	EXOSC5	19	q13.2	41892281	41903256
ENSG00000183054	1565	RGPD6	2	q13	111271389	111335608
ENSG00000135249	4978	RINT1	7	q22.3	105172532	105208124
ENSG00000131779	1721	PEX11B	1	q21.1	145516252	145523730
ENSG00000183770	2286	FOXL2	3	q22.3	138663066	138665982
ENSG00000160294	2843	MCM3AP	21	q22.3	47655047	47706211
ENSG00000061936	2031	SFRS8	12	q24.33	132195635	132284282
ENSG00000145425	2694	RPS3AP47	4	q31.3	152020754	152025802
ENSG00000111859	2083	NEDD9	6	p24.2	11183531	11382581
ENSG00000072518	2283	MARK2	11	q13.1	63606895	63677045
ENSG00000185420	2113	SMYD3	1	q44	245912644	246670614
ENSG00000100038	4050	TOP3B	22	q11.22	21075651	22337213
ENSG00000139687	4804	RB1	13	q14.2	48877911	49056122
ENSG00000123136	2188	DDX39	19	p13.12	14519633	14530171
ENSG00000124177	2888	CHD6	20	q12	40030741	40247133
[truncated: 166 more rows]
