# Supplementary material for: A large scale survey reveals that chromosomal copy-number alterations significantly affect gene modules involved in cancer initiation and progression
Source: BMC Med Genomics. 2011 May 6;4:37. doi: 10.1186/1755-8794-4-37 (PMC3112060; doi:10.1186/1755-8794-4-37)
Supplement: Additional file 2 — ZIP file containing tab-delimited text files for GO terms. One text file for each significant GO term. Each file contains one line per gene belonging to the GO. Each line lists the Ensembl ID, the Gene Name, the number of cases in which the gene was involved in a CNA, and its location including: Chromosome, Band, Start (bp) and End (bp). [file 1755-8794-4-37-S2.ZIP › BP_del_GO_0016339_calcium-dependent cell-cell adhesion.txt]

Ensembl Gene	CNA	Gene Name	Chromosome	Cytoband	Start (bp)	End (bp)
ENSG00000197479	4376	PCDHB11	5	q31.3	140579298	140581769
ENSG00000079112	2522	CDH17	8	q22.1	95139394	95229531
ENSG00000134760	3357	DSG1	18	q12.1	28898052	28936992
ENSG00000113555	4376	PCDH12	5	q31.3	141323150	141338627
ENSG00000081853	4376	PCDHGC5	5	q31.3	140723601	140892546
ENSG00000196963	4376	PCDHB16	5	q31.3	140560980	140565793
ENSG00000166341	2263	DCHS1	11	p15.4	6642556	6677085
ENSG00000113209	4376	PCDHB5	5	q31.3	140514810	140517703
ENSG00000169760	2373	NLGN1	3	q26.31	173114074	174004434
ENSG00000081818	4376	PCDHB4	5	q31.3	140501581	140505201
ENSG00000099834	2263	MUPCDH	11	p15.5	616575	626078
ENSG00000112852	4376	PCDHB2	5	q31.3	140474237	140476962
ENSG00000075945	1801	KIFAP3	1	q24.2	169890467	170054349
ENSG00000170558	3357	CDH2	18	q12.1	25530930	25757410
ENSG00000107736	3085	CDH23	10	q22.1	73156694	73575702
ENSG00000089327	2170	FXYD5	19	q13.12	35645627	35660786
ENSG00000113212	4376	PCDHB7	5	q31.3	140552335	140555385
ENSG00000113211	4376	PCDHB6	5	q31.3	140529839	140532868
ENSG00000187372	4376	PCDHB13	5	q31.3	140593538	140596290
ENSG00000120324	4376	PCDHB10	5	q31.3	140571952	140575213
ENSG00000120327	4376	PCDHB14	5	q31.3	140602946	140605869
ENSG00000113205	4376	PCDHB3	5	q31.3	140480234	140483406
