# Supplementary material for: A large scale survey reveals that chromosomal copy-number alterations significantly affect gene modules involved in cancer initiation and progression
Source: BMC Med Genomics. 2011 May 6;4:37. doi: 10.1186/1755-8794-4-37 (PMC3112060; doi:10.1186/1755-8794-4-37)
Supplement: Additional file 2 — ZIP file containing tab-delimited text files for GO terms. One text file for each significant GO term. Each file contains one line per gene belonging to the GO. Each line lists the Ensembl ID, the Gene Name, the number of cases in which the gene was involved in a CNA, and its location including: Chromosome, Band, Start (bp) and End (bp). [file 1755-8794-4-37-S2.ZIP › BP_del_GO_0007416_synaptogenesis.txt]

Ensembl Gene	CNA	Gene Name	Chromosome	Cytoband	Start (bp)	End (bp)
ENSG00000197479	4376	PCDHB11	5	q31.3	140579298	140581769
ENSG00000196586	2399	MYO6	6	q14.1	76458909	76629254
ENSG00000187672	2500	ERC2	3	p14.3	55542336	56502391
ENSG00000152192	4372	POU4F1	13	q31.1	79173227	79177695
ENSG00000157168	2477	NRG1	8	p12	31497501	32622066
ENSG00000170315	3859	UBB	17	p11.2	16284113	16286054
ENSG00000150991	2031	UBC	12	q24.31	125396194	125399577
ENSG00000188157	2178	AGRN	1	p36.33	955503	991496
ENSG00000196963	4376	PCDHB16	5	q31.3	140560980	140565793
ENSG00000143947	1696	RPS27A	2	p16.1	55459039	55462989
ENSG00000113205	4376	PCDHB3	5	q31.3	140480234	140483406
ENSG00000142192	2804	APP	21	q21.3	27252861	27543446
ENSG00000113209	4376	PCDHB5	5	q31.3	140514810	140517703
ENSG00000169760	2373	NLGN1	3	q26.31	173114074	174004434
ENSG00000196084	2188	AC016910.1	2	q22.3	144697108	144700319
ENSG00000081818	4376	PCDHB4	5	q31.3	140501581	140505201
ENSG00000110076	2283	NRXN2	11	q13.1	64373646	64490660
ENSG00000112852	4376	PCDHB2	5	q31.3	140474237	140476962
ENSG00000087085	4978	ACHE	7	q22.1	100487615	100494594
ENSG00000169992	4014	NLGN2	17	p13.1	7311502	7323179
ENSG00000205000	1696
ENSG00000182985	3117	CADM1	11	q23.3	115044346	115375112
ENSG00000107742	3085	SPOCK2	10	q22.1	73818793	73848790
ENSG00000187957	1777	DNER	2	q36.3	230222345	230579274
ENSG00000091129	5120	NRCAM	7	q31.1	107788082	108097161
ENSG00000081052	1777	COL4A4	2	q36.3	227867427	228029266
ENSG00000113211	4376	PCDHB6	5	q31.3	140529839	140532868
ENSG00000187372	4376	PCDHB13	5	q31.3	140593538	140596290
ENSG00000120324	4376	PCDHB10	5	q31.3	140571952	140575213
ENSG00000120327	4376	PCDHB14	5	q31.3	140602946	140605869
