# Supplementary material for: A large scale survey reveals that chromosomal copy-number alterations significantly affect gene modules involved in cancer initiation and progression
Source: BMC Med Genomics. 2011 May 6;4:37. doi: 10.1186/1755-8794-4-37 (PMC3112060; doi:10.1186/1755-8794-4-37)
Supplement: Additional file 2 — ZIP file containing tab-delimited text files for GO terms. One text file for each significant GO term. Each file contains one line per gene belonging to the GO. Each line lists the Ensembl ID, the Gene Name, the number of cases in which the gene was involved in a CNA, and its location including: Chromosome, Band, Start (bp) and End (bp). [file 1755-8794-4-37-S2.ZIP › BP_del_GO_0048232_male gamete generation.txt]

Ensembl Gene	CNA	Gene Name	Chromosome	Cytoband	Start (bp)	End (bp)
ENSG00000125863	2248	MKKS	20	p12.2	10385428	10414870
ENSG00000107954	3251	NEURL	10	q24.33	105253736	105352309
ENSG00000087338	1651	GMCL1	2	p13.3	70056774	70108528
ENSG00000165643	3207	SOHLH1	9	q34.3	138585253	138591374
ENSG00000133639	1997	BTG1	12	q21.33	92534074	92539673
ENSG00000187475	2055	HIST1H1T	6	p22.2	26107640	26108364
ENSG00000170817	3425
ENSG00000173262	2504	SLC2A14	12	p13.31	7965116	8025495
ENSG00000187166	1927	H1FNT	12	q13.11	48722763	48724062
ENSG00000185972	3061	CCIN	9	p13.3	36169389	36171329
ENSG00000185894	4518	BPY2C	Y	q11.23	27177048	27198251
ENSG00000182415	4518	AC009976.5	Y	q11.222	20137669	20140477
ENSG00000071626	2188	DAZAP1	19	p13.3	1407584	1435683
ENSG00000070759	2136	TESK2	1	p34.1	45809555	45956840
ENSG00000183395	2022	PMCH	12	q23.2	102590237	102591614
ENSG00000176371	3135	ZSCAN2	15	q25.2	85144249	85166947
ENSG00000148200	3209	NR6A1	9	q33.3	127279888	127533589
ENSG00000185005	3068
ENSG00000172288	4518	CDY1	Y	q11.23	27768264	27771049
ENSG00000178279	2768	TNP2	16	p13.13	11361714	11363160
ENSG00000168594	2668	ADAM29	4	q34.1	175839509	175899331
ENSG00000179168	2170	GGN	19	q13.2	38874905	38878668
ENSG00000185823	3000	C15orf2	15	q11.2	24920541	24928593
ENSG00000204713	2055	TRIM27	6	p22.1	28870779	28891768
ENSG00000054796	2931	SPO11	20	q13.31	55904815	55919050
ENSG00000111644	2504	ACRBP	12	p13.31	6747242	6756580
ENSG00000176903	3372	PNMA1	14	q24.3	74178494	74181128
ENSG00000101079	2758	NDRG3	20	q11.23	35280169	35374481
ENSG00000131068	2758	DEFB118	20	q11.21	29956421	29961726
ENSG00000188425	2170	NANOS2	19	q13.32	46416475	46418036
ENSG00000101443	2931	WFDC2	20	q13.12	44098346	44110172
ENSG00000133101	4537	CCNA1	13	q13.3	37005967	37017019
ENSG00000203929	3557
ENSG00000077327	3060	SPAG6	10	p12.2	22634399	22743153
ENSG00000203926	3557	SPANXA1	X	q27.2	140677562	140678899
ENSG00000161533	3672	ACOX1	17	q25.1	73937596	73975444
ENSG00000128242	4119	GAL3ST1	22	q12.2	30950622	30970574
ENSG00000134595	3557	SOX3	X	q27.1	139585152	139587225
ENSG00000175646	2768	PRM1	16	p13.13	11374693	11375207
ENSG00000144451	1782	SPAG16	2	q34	214149113	215275225
ENSG00000114487	2120	MORC1	3	q13.13	108677086	108836989
ENSG00000182541	4119	LIMK2	22	q12.2	31608225	31676066
ENSG00000079393	3085	DUSP13	10	q22.2	76854190	76868970
ENSG00000196470	2733	SIAH1	16	q12.1	48394442	48419361
ENSG00000158796	1789	DEDD	1	q23.3	161090764	161102478
ENSG00000163071	2404	SPATA18	4	q12	52917593	52963458
ENSG00000161800	1927	RACGAP1P	12	q13.12	50382945	50419307
ENSG00000132972	4403	RNF17	13	q12.12	25338290	25454059
ENSG00000184916	3348	JAG2	14	q32.33	105607319	105635161
ENSG00000097046	2042	CDC7	1	p22.2	91966404	91991321
ENSG00000178093	2188	TSSK6	19	p13.11	19623230	19626838
ENSG00000198765	1741	SYCP1	1	p13.2	115397424	115537991
ENSG00000136112	4804
ENSG00000130005	2188	GAMT	19	p13.3	1397089	1401552
ENSG00000181552	3121	FAM12B	14	q11.2	21236586	21239107
ENSG00000126803	3296	HSPA2	14	q23.3	65002623	65009955
ENSG00000185912	4514
ENSG00000187556	2188	NANOS3	19	p13.13	13987950	13991571
ENSG00000005156	3612	LIG3	17	q12	33307542	33332083
ENSG00000024048	2018	UBR2	6	p21.1	42531800	42661242
ENSG00000008294	3640	SPAG9	17	q21.33	49039535	49198226
ENSG00000188120	4518	DAZ1	Y	q11.223	25275502	25345241
ENSG00000012817	4518	KDM5D	Y	q11.223	21865751	21906809
ENSG00000173699	1772	SPATA3	2	q37.1	231860836	231889770
ENSG00000168619	2441	ADAM18	8	p11.22	39442100	39587583
ENSG00000173698	3437	GPR64	X	p22.13	19007427	19140755
ENSG00000124812	1927	CRISP1	6	p12.3	49801970	49834212
ENSG00000109832	2916	DDX25	11	q24.2	125774272	125793003
ENSG00000132141	3612	CCT6B	17	q12	33254940	33288506
ENSG00000061656	2758	SPAG4	20	q11.22	34203814	34208971
ENSG00000124610	2055	HIST1H1A	6	p22.2	26017260	26018040
ENSG00000131773	2547	KHDRBS3	8	q24.23	136469700	136659838
ENSG00000108666	3602	C17orf75	17	q11.2	30658392	30669189
ENSG00000007174	3956	DNAH9	17	p12	11501748	11873485
ENSG00000112981	4376	NME5	5	q31.2	137450866	137475104
ENSG00000160207	2843	HSF2BP	21	q22.3	44949072	45079374
ENSG00000119048	4376	UBE2B	5	q31.1	133706870	133727683
ENSG00000168092	3117	PAFAH1B2	11	q23.3	117015040	117046694
ENSG00000124733	2018	MEA1	6	p21.1	42979832	42981706
ENSG00000188486	3117	H2AFX	11	q23.3	118964589	118966159
ENSG00000163421	2362	PROK2	3	p13	71820807	71834357
ENSG00000182490	4050	AC004471.2	22	q11.21	19118503	19119992
ENSG00000204256	2018	BRD2	6	p21.32	32936437	32949282
ENSG00000172818	2283	OVOL1	11	q13.1	65554529	65564683
ENSG00000166118	2859	SPATA19	11	q25	133710517	133715392
ENSG00000164871	2593	SPAG11	8	p23.1	7305275	7321196
ENSG00000005955	3612	GGNBP2	17	q12	34900773	34946278
ENSG00000165059	3219	PRKACG	9	q21.11	71627469	71629039
ENSG00000188488	3348	SERPINA5	14	q32.13	95047731	95059457
ENSG00000174622	4518
ENSG00000163923	2376	RPL39L	3	q27.3	186838736	186898696
ENSG00000183753	4518	BPY2	Y	q11.223	25130410	25151612
ENSG00000111837	2083	MAK	6	p24.2	10762956	10838764
ENSG00000155087	2522	ODF1	8	q22.3	103563848	103573245
ENSG00000096006	1927	CRISP3	6	p12.3	49695097	49712127
ENSG00000182583	3437	VCX	X	p22.31	7810303	7812184
ENSG00000137812	3066	CASC5	15	q15.1	40886447	40954881
ENSG00000122966	2031	CIT	12	q24.23	120123598	120315092
ENSG00000170820	1696	FSHR	2	p16.3	49189296	49381676
ENSG00000127554	2768	GFER	16	p13.3	2034150	2037746
ENSG00000112531	3448	QKI	6	q26	163835675	163994896
ENSG00000188662	3640	HILS1	17	q21.33	48248874	48249837
ENSG00000122970	2031	IFT81	12	q24.11	110562140	110656590
ENSG00000128886	3066	ELL3	15	q15.3	44064798	44069741
ENSG00000139193	2504	CD27	12	p13.31	6554051	6560884
ENSG00000132749	2283	MTL5	11	q13.3	68474908	68518988
ENSG00000197181	2575	PIWIL2	8	p21.3	22132827	22215076
ENSG00000129654	3672	FOXJ1	17	q25.1	74132425	74137371
ENSG00000028839	3656	TBPL1	6	q23.2	134273308	134308637
ENSG00000079462	2170	PAFAH1B3	19	q13.2	42801185	42806723
ENSG00000131808	2275	FSHB	11	p14.1	30252563	30256808
ENSG00000205642	3437	VCX3B	X	p22.31	8432871	8434551
ENSG00000105549	2188	THEG	19	p13.3	362059	376009
ENSG00000102230	3437	PCYT1B	X	p22.11	24576204	24690794
ENSG00000108423	3667	TUBD1	17	q23.1	57936851	57970296
ENSG00000073146	4178	MOV10L1	22	q13.33	50528435	50600119
ENSG00000169800	4518	RBMY1F	Y	q11.223	24314689	24329104
ENSG00000152430	1773	BOLL	2	q33.1	198591601	198651486
ENSG00000136709	1568	WDR33	2	q14.3	128458596	128568761
ENSG00000155833	3279	CYLC2	9	q31.1	105757593	105780770
ENSG00000168454	3374	TXNDC2	18	p11.22	9885766	9888156
ENSG00000072364	4376	AFF4	5	q31.1	132211071	132299354
ENSG00000143578	1721	CREB3L4	1	q21.3	153940010	153946839
ENSG00000127530	2188	OR7C1	19	p13.12	14909986	14910948
ENSG00000132780	2136	NASP	1	p34.1	46049518	46084566
ENSG00000088930	2223	XRN2	20	p11.23	21283942	21370463
ENSG00000039600	4027	SOX30	5	q33.3	157052687	157079428
ENSG00000087116	3068	ADAMTS2	5	q35.3	178537852	178772385
ENSG00000087088	2170	BAX	19	q13.33	49458117	49465052
ENSG00000092345	2588	DAZL	3	p24.3	16628299	16711813
ENSG00000114547	2282	ROPN1B	3	q21.2	125688028	125702292
ENSG00000139908	3121	TSSK4	14	q12	24674962	24677454
ENSG00000057468	2043	MSH4	1	p31.1	76262567	76378923
ENSG00000139351	2022	SYCP3	12	q23.2	102122426	102133250
ENSG00000165209	3209	STRBP	9	q33.3	125871836	126030897
ENSG00000004809	3480	SLC22A16	6	q21	110745890	110797844
ENSG00000100918	3121	REC8	14	q12	24641102	24649462
ENSG00000172352	4518	CDY1B	Y	q11.23	26191376	26194166
ENSG00000146411	3656	SLC2A12	6	q23.2	134309835	134373774
ENSG00000142920	2139	ADC	1	p35.1	33546705	33586131
ENSG00000125124	2733	BBS2	16	q12.2	56518366	56554195
ENSG00000135951	1539	TSGA10	2	q11.2	99613724	99771427
ENSG00000153046	2086	CDYL	6	p25.1	4706345	4955785
ENSG00000042980	2575	ADAM28	8	p21.2	24151580	24212726
ENSG00000187726	2283	DNAJB13	11	q13.4	73661364	73681332
ENSG00000114374	4518	USP9Y	Y	q11.221	14813160	14972764
ENSG00000129873	4518	CDY2A	Y	q11.222	19990140	19992099
ENSG00000124226	2931	RNF114	20	q13.13	48552945	48570429
ENSG00000007168	4014	PAFAH1B1	17	p13.3	2496923	2588909
ENSG00000125207	2031	PIWIL1	12	q24.33	130822614	130856872
ENSG00000142182	2843	DNMT3L	21	q22.3	45666222	45682099
ENSG00000165496	3181	RPL10L	14	q21.2	47120222	47121028
ENSG00000013297	2373	CLDN11	3	q26.2	170136653	170578169
ENSG00000162526	2139	TSSK3	1	p35.1	32827798	32829913
ENSG00000101190	2931	TCFL5	20	q13.33	61472467	61493115
ENSG00000096717	2950	SIRT1	10	q21.3	69644427	69678147
ENSG00000169059	3437	VCX3A	X	p22.31	6451659	6453159
ENSG00000173744	1777	AGFG1	2	q36.3	228336868	228425938
ENSG00000158480	2931	SPATA2	20	q13.13	48519928	48532045
ENSG00000185122	2547	HSF1	8	q24.3	145515270	145538384
ENSG00000175792	2282	RUVBL1	3	q21.3	127783625	127872757
ENSG00000134874	4336	DZIP1	13	q32.1	96230457	96296957
ENSG00000100206	4178	DMC1	22	q13.1	38914954	38966291
ENSG00000167098	2758	SPAG4L	20	q11.21	31571579	31592239
ENSG00000198021	3557	SPANXA2	X	q27.2	140671796	140673133
ENSG00000102384	3478	CENPI	X	q22.1	100353178	100418670
ENSG00000164611	4027	PTTG1	5	q33.3	159848862	159855746
ENSG00000198820	3557
ENSG00000183035	3423	CYLC1	X	q21.1	83116154	83141705
ENSG00000006047	4014	YBX2	17	p13.1	7191571	7197876
ENSG00000070770	2822	CSNK2A2	16	q21	58191811	58231782
ENSG00000122304	2768	PRM2	16	p13.13	11369493	11370337
ENSG00000125084	1927	WNT1	12	q13.12	49372236	49376396
ENSG00000117425	2136	PTCH2	1	p34.1	45285516	45308735
ENSG00000119318	3279	RAD23B	9	q31.2	110045418	110094475
ENSG00000196092	3061	PAX5	9	p13.2	36833272	37034476
ENSG00000105639	2188	JAK3	19	p13.11	17927324	17958870
ENSG00000118816	2524	CCNI	4	q21.1	77968308	77997156
ENSG00000204193	3279	TXNDC8	9	q31.3	113065801	113100127
ENSG00000107140	3061	TESK1	9	p13.3	35605367	35610038
ENSG00000064199	2916	SPA17	11	q24.2	124543740	124564685
ENSG00000204188	2018	GGNBP1	6	p21.31	33551515	33556803
ENSG00000134709	2100	HOOK1	1	p32.1	60280458	60342050
ENSG00000150967	2031	ABCB9	12	q24.31	123413541	123459752
ENSG00000100241	4178	SBF1	22	q13.33	50885184	50913464
ENSG00000205944	4518	DAZ2	Y	q11.223	25365594	25437503
ENSG00000150628	2668	SPATA4	4	q34.2	177105725	177116822
ENSG00000119772	1843	DNMT3A	2	p23.3	25455496	25565459
ENSG00000177463	2604	NR2C2	3	p25.1	14989091	15095107
ENSG00000104044	3011	OCA2	15	q13.1	28000021	28344504
ENSG00000111087	1927	GLI1	12	q13.3	57853934	57866045
ENSG00000165281	3061
ENSG00000086288	4173	TXNDC3	7	p14.1	37888199	37940003
ENSG00000011454	3209	RABGAP1	9	q33.2	125703112	125867147
ENSG00000109906	3117	ZBTB16	11	q23.2	113930315	114121395
ENSG00000025156	3430	HSF2	6	q22.31	122720691	122754264
ENSG00000137875	3070	BCL2L10	15	q21.2	52401460	52404972
ENSG00000129473	3121	BCL2L2	14	q11.2	23776026	23780968
ENSG00000143450	1721	OAZ3	1	q21.3	151735445	151743808
ENSG00000078549	4173	ADCYAP1R1	7	p14.3	31092076	31151089
ENSG00000141933	2188	C19orf20	19	p13.3	507497	519653
ENSG00000181929	1927	PRKAG1	12	q13.12	49396058	49412592
ENSG00000168692	4514
ENSG00000206011	4518
ENSG00000113916	2376	BCL6	3	q27.3	187439165	187463515
ENSG00000153807	4252	HOXA10	7	p15.2	27210210	27219880
ENSG00000141577	3672	AZI1	17	q25.3	79163393	79196799
ENSG00000118245	1788	TNP1	2	q35	217724181	217724787
ENSG00000086015	2136	MAST2	1	p34.1	46252659	46501896
ENSG00000183795	4518	BPY2B	Y	q11.23	26764151	26785354
