# Supplementary material for: A large scale survey reveals that chromosomal copy-number alterations significantly affect gene modules involved in cancer initiation and progression
Source: BMC Med Genomics. 2011 May 6;4:37. doi: 10.1186/1755-8794-4-37 (PMC3112060; doi:10.1186/1755-8794-4-37)
Supplement: Additional file 2 — ZIP file containing tab-delimited text files for GO terms. One text file for each significant GO term. Each file contains one line per gene belonging to the GO. Each line lists the Ensembl ID, the Gene Name, the number of cases in which the gene was involved in a CNA, and its location including: Chromosome, Band, Start (bp) and End (bp). [file 1755-8794-4-37-S2.ZIP › BP_del_GO_0050909_sensory perception of taste.txt]

Ensembl Gene	CNA	Gene Name	Chromosome	Cytoband	Start (bp)	End (bp)
ENSG00000185899	5075	TAS2R60	7	q35	143140546	143141502
ENSG00000121377	2504	TAS2R7	12	p13.2	10954131	10955226
ENSG00000127364	5075	TAS2R4	7	q34	141478242	141479235
ENSG00000127366	5075	TAS2R5	7	q34	141490017	141491166
ENSG00000127362	5075	TAS2R3	7	q34	141463897	141464997
ENSG00000173662	2178	TAS1R1	1	p36.31	6615241	6639817
ENSG00000137841	3066	PLCB2	15	q15.1	40580100	40600174
ENSG00000121318	2504	TAS2R10	12	p13.2	10977945	10978868
ENSG00000128519	5120	TAS2R16	7	q31.32	122634759	122635754
ENSG00000183609	5075	TAS2R38	7	q34	141672431	141673573
ENSG00000121314	2504	TAS2R8	12	p13.2	10958650	10959579
ENSG00000121381	2504	TAS2R9	12	p13.2	10961693	10962767
ENSG00000127588	2768	GNG13	16	p13.3	848041	850724
ENSG00000186136	2504	TAS2R42	12	p13.2	11338599	11339543
ENSG00000169777	2695	TAS2R1	5	p15.31	9629109	9630463
ENSG00000169962	2178	TAS1R3	1	p36.33	1266694	1270686
ENSG00000179002	2178	TAS1R2	1	p36.13	19166093	19186176
ENSG00000078369	2178	GNB1	1	p36.33	1716725	1822495
