# Supplementary material for: A large scale survey reveals that chromosomal copy-number alterations significantly affect gene modules involved in cancer initiation and progression
Source: BMC Med Genomics. 2011 May 6;4:37. doi: 10.1186/1755-8794-4-37 (PMC3112060; doi:10.1186/1755-8794-4-37)
Supplement: Additional file 2 — ZIP file containing tab-delimited text files for GO terms. One text file for each significant GO term. Each file contains one line per gene belonging to the GO. Each line lists the Ensembl ID, the Gene Name, the number of cases in which the gene was involved in a CNA, and its location including: Chromosome, Band, Start (bp) and End (bp). [file 1755-8794-4-37-S2.ZIP › BP_del_GO_0051674_localization of cell.txt]

Ensembl Gene	CNA	Gene Name	Chromosome	Cytoband	Start (bp)	End (bp)
ENSG00000161955	4014	TNFSF13	17	p13.1	7461609	7464925
ENSG00000102879	2729	CORO1A	16	p11.2	30194892	30200397
ENSG00000001617	2635	SEMA3F	3	p21.31	50192478	50226508
ENSG00000105409	2170	ATP1A3	19	q13.2	42470734	42498384
ENSG00000147081	3415	AKAP4	X	p11.22	49955406	49965664
ENSG00000169504	2178	CLIC4	1	p36.11	25071848	25170815
ENSG00000163828	2635	AC104304.2	3	p21.31	46653925	46668033
ENSG00000092421	4275	SEMA6A	5	q23.1	115779251	115910551
ENSG00000125868	2248	DSTN	20	p12.1	17550508	17588887
ENSG00000159461	2733	AMFR	16	q12.2	56395364	56459448
ENSG00000124435	2170
ENSG00000107954	3251	NEURL	10	q24.33	105253736	105352309
ENSG00000089159	2031	PXN	12	q24.31	120648251	120703563
ENSG00000105509	2170	HAS1	19	q13.41	52216365	52227237
ENSG00000111254	2504	AKAP3	12	p13.32	4724677	4754343
ENSG00000158869	1789	FCER1G	1	q23.3	161185024	161190489
ENSG00000099204	3215	ABLIM1	10	q25.3	116190872	116444414
ENSG00000117407	2136	ARTN	1	p34.1	44398992	44402912
ENSG00000162493	2178	PDPN	1	p36.21	13909960	13944452
ENSG00000187474	2170	FPR3	19	q13.41	52298416	52329442
ENSG00000133639	1997	BTG1	12	q21.33	92534074	92539673
ENSG00000196569	3430	LAMA2	6	q22.33	129204286	129837714
ENSG00000127837	1788	AAMP	2	q35	219128850	219134980
ENSG00000100644	3296	HIF1A	14	q23.2	62162119	62214976
ENSG00000154928	2286	EPHB1	3	q22.2	134316643	134979309
ENSG00000112062	2018	MAPK14	6	p21.31	35995488	36079013
ENSG00000135333	2869	EPHA7	6	q16.1	93949738	94129300
ENSG00000012171	2635	SEMA3B	3	p21.31	50304990	50314977
ENSG00000099864	2188	PALM	19	p13.3	708953	748328
ENSG00000118257	1773	NRP2	2	q33.3	206546714	206662857
ENSG00000079308	1788	TNS1	2	q35	218664512	218867718
ENSG00000181104	3696	F2R	5	q13.3	76011868	76031606
ENSG00000112902	2695	SEMA5A	5	p15.31	9035138	9546158
ENSG00000136810	3279	TXN	9	q31.3	113006091	113018920
ENSG00000141013	3006	GAS8	16	q24.3	90089008	90111383
ENSG00000196754	1721	S100A2	1	q21.3	153533584	153540366
ENSG00000185008	2174	ROBO2	3	p12.3	75955826	77699115
ENSG00000161570	3612	CCL5	17	q12	34198495	34207797
ENSG00000004848	3425	ARX	X	p21.3	25021811	25034065
ENSG00000108839	4014	ALOX12	17	p13.1	6899384	6914055
ENSG00000179593	4014	ALOX15B	17	p13.1	7942358	7952452
ENSG00000133800	2263	LYVE1	11	p15.4	10579413	10590365
ENSG00000150760	3203	DOCK1	10	q26.2	128593978	129250781
ENSG00000178403	2612	NEUROG2	4	q25	113434672	113437328
ENSG00000175544	2283	CABP4	11	q13.2	67222818	67226651
ENSG00000131236	2136	CAP1	1	p34.2	40505905	40538321
ENSG00000165025	3414	SYK	9	q22.2	93564069	93660831
ENSG00000156574	3085	NODAL	10	q22.1	72192071	72207707
ENSG00000185532	2932	PRKG1	10	q11.23	52751118	54058110
ENSG00000125538	1565	IL1B	2	q13	113587328	113594480
ENSG00000007372	2268	PAX6	11	p13	31806340	31839509
ENSG00000135903	1777	PAX3	2	q36.1	223064607	223163715
ENSG00000018625	1789	ATP1A2	1	q23.2	160085549	160113381
ENSG00000118162	2170	KPTN	19	q13.32	47978400	47987521
ENSG00000109458	2694	GAB1	4	q31.21	144257983	144395717
ENSG00000133216	2178	EPHB2	1	p36.12	23037458	23241823
ENSG00000140416	3118	TPM1	15	q22.2	63334831	63364111
ENSG00000169855	2174	ROBO1	3	p12.2	78646390	79816965
ENSG00000158092	2286	NCK1	3	q22.3	136581050	136668665
ENSG00000130669	2170	PAK4	19	q13.2	39616420	39670046
ENSG00000175745	4043	NR2F1	5	q15	92919043	92930321
ENSG00000206075	3471	SERPINB5	18	q21.33	61143994	61172318
ENSG00000135919	1777	SERPINE2	2	q36.1	224839765	224904036
ENSG00000077549	2178	CAPZB	1	p36.13	19665270	19812033
ENSG00000205299	2994
ENSG00000143869	1836	GDF7	2	p24.1	20866424	20873418
ENSG00000150093	2998	ITGB1	10	p11.22	33189247	33294720
ENSG00000162337	2283	LRP5	11	q13.2	68080108	68216739
ENSG00000017427	2022	IGF1	12	q23.2	102789645	102874423
ENSG00000171860	2504	C3AR1	12	p13.31	8210919	8218955
ENSG00000157168	2477	NRG1	8	p12	31497501	32622066
ENSG00000171862	3123	PTEN	10	q23.31	89622870	89731687
ENSG00000112245	2041	PTP4A1	6	q12	64231666	64293492
ENSG00000180871	1788	IL8RB	2	q35	218990012	219001976
ENSG00000138161	3203	CUZD1	10	q26.13	124591665	124610309
ENSG00000147065	3392	MSN	X	q12	64887537	64961792
ENSG00000148704	3203	VAX1	10	q25.3	118888032	118897812
ENSG00000128052	2421	KDR	4	q12	55944644	55991756
ENSG00000077279	3503	DCX	X	q23	110537007	110655603
ENSG00000159674	2558	SPON2	4	p16.3	1160720	1166980
ENSG00000176749	3602	CDK5R1	17	q11.2	30813637	30818274
ENSG00000173432	2263	SAA1	11	p15.1	18287772	18291526
ENSG00000125450	3672	NUP85	17	q25.1	73201597	73231854
ENSG00000050820	3006	BCAR1	16	q23.1	75262928	75301951
ENSG00000122194	3448	PLG	6	q26	161123270	161174345
ENSG00000141522	3672	ARHGDIA	17	q25.3	79825598	79829238
ENSG00000163531	2030	NFASC	1	q32.1	204797779	204991950
ENSG00000056345	3640	ITGB3	17	q21.32	45331208	45390077
ENSG00000163879	2136	DNALI1	1	p34.3	38022520	38032458
ENSG00000137575	2415	SDCBP	8	q12.1	59465728	59495418
ENSG00000087077	4978	TRIP6	7	q22.1	100464760	100471076
ENSG00000165606	2932	DRGX	10	q11.23	50572237	50603986
ENSG00000067113	2652	PPAP2A	5	q11.2	54720685	54830873
ENSG00000170315	3859	UBB	17	p11.2	16284113	16286054
ENSG00000064300	3640	NGFR	17	q21.33	47572655	47592357
ENSG00000167123	3207	CERCAM	9	q34.11	131174030	131199626
ENSG00000187122	3251	SLIT1	10	q24.1	98757795	98945683
ENSG00000154096	3117	THY1	11	q23.3	119288888	119293854
ENSG00000196470	2733	SIAH1	16	q12.1	48394442	48419361
ENSG00000070018	2504	LRP6	12	p13.2	12268963	12419811
ENSG00000091136	5120	LAMB1	7	q31.1	107564244	107643804
ENSG00000112357	3656	PEX7	6	q23.3	137143717	137235059
ENSG00000106211	4123	HSPB1	7	q11.23	75931861	75933612
ENSG00000124721	2018	DNAH8	6	p21.2	38684335	38998301
ENSG00000167193	4014	CRK	17	p13.3	1323983	1359552
ENSG00000006327	2768	TNFRSF12A	16	p13.3	3070313	3072384
ENSG00000184916	3348	JAG2	14	q32.33	105607319	105635161
ENSG00000067141	3140	NEO1	15	q24.1	73344875	73597546
ENSG00000099250	2998	NRP1	10	p11.22	33466420	33625190
ENSG00000171051	2170	FPR1	19	q13.41	52249027	52255150
ENSG00000175832	3640	ETV4	17	q21.31	41605212	41623762
ENSG00000107643	2932	MAPK8	10	q11.22	49514698	49647403
ENSG00000171055	1785	FEZ2	2	p22.2	36775508	36873230
ENSG00000171951	1777	SCG2	2	q36.1	224461658	224467221
ENSG00000143947	1696	RPS27A	2	p16.1	55459039	55462989
ENSG00000134215	1741	VAV3	1	p13.3	108113782	108507858
ENSG00000122691	4232	TWIST1	7	p21.1	19060614	19157295
ENSG00000170873	2547	MTSS1	8	q24.13	125563031	125740730
ENSG00000204490	2018	TNF	HSCHR6_MHC_COX		31530756	31533525
ENSG00000101144	2931	BMP7	20	q13.31	55743804	55841685
ENSG00000168610	3640	STAT3	17	q21.2	40465342	40540513
ENSG00000163394	2564	CCKAR	4	p15.2	26483022	26492041
ENSG00000186635	2283	ARAP1	11	q13.4	72396114	72463448
ENSG00000169398	2547	PTK2	8	q24.3	141668501	142011332
ENSG00000163399	1741	ATP1A1	1	p13.1	116915290	116952883
ENSG00000066056	2136	TIE1	1	p34.2	43766664	43788779
ENSG00000123454	3207	DBH	9	q34.2	136501482	136524466
ENSG00000108798	3640	ABI3	17	q21.32	47287589	47300587
ENSG00000118997	1716	DNAH7	2	q32.3	196602427	196935730
ENSG00000079385	2170	CEACAM1	19	q13.2	43009500	43032661
ENSG00000175294	2283	CATSPER1	11	q13.1	65784224	65793988
ENSG00000140391	3140	TSPAN3	15	q24.3	77336359	77363570
ENSG00000000003	3478	TSPAN6	X	q22.1	99883667	99894988
ENSG00000105679	2170	GAPDHS	19	q13.12	36024314	36036221
ENSG00000171049	2170	FPR2	19	q13.41	52264183	52273760
ENSG00000152377	4376	SPOCK1	5	q31.2	136310987	136835037
ENSG00000091409	1704	ITGA6	2	q31.1	173292082	173371181
ENSG00000154134	2916	ROBO3	11	q24.2	124735282	124751362
ENSG00000092969	2056	TGFB2	1	q41	218519577	218617961
ENSG00000154133	2916	ROBO4	11	q24.2	124753587	124767729
ENSG00000184144	2030	CNTN2	1	q32.1	205012415	205047144
ENSG00000126016	3503	AMOT	X	q23	112017731	112084043
ENSG00000075213	4373	SEMA3A	7	q21.11	83587659	84122040
ENSG00000183914	4014	DNAH2	17	p13.1	7623039	7737058
ENSG00000169032	3118	MAP2K1	15	q22.31	66679155	66783882
ENSG00000182636	3000	NDN	15	q11.2	23930565	23932450
ENSG00000109758	2558	HGFAC	4	p16.3	3443649	3451222
ENSG00000185551	3137	NR2F2	15	q26.2	96869157	96883492
ENSG00000176697	2275	BDNF	11	p14.1	27676440	27743605
ENSG00000073008	2170	PVR	19	q13.31	45147098	45169429
ENSG00000135046	3219	ANXA1	9	q21.13	75766673	75785309
ENSG00000113296	3866	THBS4	5	q14.1	79330991	79379110
ENSG00000131142	2188	CCL25	19	p13.2	8117651	8127534
ENSG00000196084	2188	AC016910.1	2	q22.3	144697108	144700319
ENSG00000139567	1927	ACVRL1	12	q13.13	52301202	52317145
ENSG00000196924	3557	FLNA	X	q28	153576892	153603006
ENSG00000006075	3612	CCL3	17	q12	34415602	34417515
ENSG00000123307	1927	NEUROD4	12	q13.2	55413729	55423798
ENSG00000146038	2055	DCDC2	6	p22.3	24171984	24358280
ENSG00000144619	2574	CNTN4	3	p26.3	2140497	3099645
ENSG00000116489	1741	CAPZA1	1	p13.2	113161795	113214241
ENSG00000160255	2843	ITGB2	21	q22.3	46305868	46348753
ENSG00000033327	2449	GAB2	11	q14.1	77926342	78128766
ENSG00000163206	1721	SMCP	1	q21.3	152850793	152857523
ENSG00000120063	3667	GNA13	17	q24.1	63005407	63052920
ENSG00000164050	2635	PLXNB1	3	p21.31	48445261	48471594
ENSG00000198898	5120	CAPZA2	7	q31.2	116451124	116559315
ENSG00000139197	2504	PEX5	12	p13.31	7341759	7371170
ENSG00000106683	4123	LIMK1	7	q11.23	73497263	73536855
ENSG00000137809	3116	ITGA11	15	q23	68594050	68724492
ENSG00000165527	3181	ARF6	14	q21.3	50359810	50361490
ENSG00000177664	2500
ENSG00000092850	2136	TEKT2	1	p34.3	36549676	36553876
ENSG00000182168	2547	UNC5C	4	q22.3	96083655	96470357
ENSG00000173546	3140	CSPG4	15	q24.2	75966663	76005189
ENSG00000153266	2500	FEZF2	3	p14.2	62355356	62359999
ENSG00000090776	3407	EFNB1	X	q13.1	68048840	68061990
ENSG00000134516	3068	DOCK2	5	q35.1	169064251	169510386
ENSG00000137801	3035	THBS1	15	q14	39873127	39891119
ENSG00000168621	2659	GDNF	5	p13.2	37812779	37839782
ENSG00000112769	3480	LAMA4	6	q21	112429134	112575849
ENSG00000116014	2188	KISS1R	19	p13.3	917342	921014
ENSG00000168280	1636	KIF5C	2	q23.1	149632819	149883273
ENSG00000078618	2100	NRD1	1	p32.3	52254863	52344477
ENSG00000010278	2504	CD9	12	p13.31	6308881	6347427
ENSG00000184922	3640	FMNL1	17	q21.31	43299292	43324681
ENSG00000197561	2188	ELANE	19	p13.3	852291	856242
ENSG00000150630	2668	VEGFC	4	q34.3	177604691	177713895
ENSG00000132855	2043	ANGPTL3	1	p31.3	63063158	63071830
ENSG00000035403	3085	VCL	10	q22.2	75757872	75879918
ENSG00000120332	1846	TNN	1	q25.1	175036994	175117202
ENSG00000133661	3085	SFTPD	10	q22.3	81697496	81742370
ENSG00000121966	1607	CXCR4	2	q22.1	136871919	136875735
ENSG00000137076	3061	TLN1	9	p13.3	35696945	35732392
ENSG00000152092	1846	ASTN1	1	q25.2	176826438	177134024
ENSG00000155130	3480	MARCKS	6	q21	114178541	114184648
ENSG00000169429	2439	IL8	4	q13.3	74606223	74609433
ENSG00000147869	3381	CER1	9	p22.3	14719722	14722715
ENSG00000186810	3407	CXCR3	X	q13.1	70835766	70838367
ENSG00000134369	2030	NAV1	1	q32.1	201592411	201796097
ENSG00000136944	3209	LMX1B	9	q33.3	129376722	129463311
ENSG00000010322	2635	NISCH	3	p21.1	52489134	52527087
ENSG00000130402	2170	ACTN4	19	q13.2	39138310	39222223
ENSG00000152684	2652	PELO	5	q11.2	52083774	52099880
ENSG00000189056	4978	RELN	7	q22.1	103112231	103629963
ENSG00000115170	1643	ACVR1	2	q24.1	158592958	158732374
ENSG00000160683	3117	CXCR5	11	q23.3	118754541	118766971
ENSG00000005884	3640	ITGA3	17	q21.33	48133340	48167848
ENSG00000134121	2574	CHL1	3	p26.3	238279	451090
ENSG00000111537	1983	IFNG	12	q15	68548549	68553523
ENSG00000133083	4537	DCLK1	13	q13.3	36343122	36705443
ENSG00000174059	2030	CD34	1	q32.2	208057594	208084747
ENSG00000021645	3372	NRXN3	14	q24.3	79081275	80330758
ENSG00000198788	2263	MUC2	11	p15.5	1074875	1104416
ENSG00000000457	1801	SCYL3	1	q24.2	169821804	169863408
ENSG00000170927	1927	PKHD1	6	p12.2	51480098	51952423
ENSG00000095015	2652	MAP3K1	5	q11.2	56111401	56191979
ENSG00000170558	3357	CDH2	18	q12.1	25530930	25757410
ENSG00000164093	2612	PITX2	4	q25	111538579	111563162
ENSG00000163466	1788	ARPC2	2	q35	219081817	219119079
ENSG00000114547	2282	ROPN1B	3	q21.2	125688028	125702292
ENSG00000167642	2170	AC011479.2	19	q13.2	38755202	38783108
ENSG00000112486	3415	CCR6	6	q27	167525295	167553184
ENSG00000138792	2612	ENPEP	4	q25	111397325	111484493
ENSG00000011422	2170	PLAUR	19	q13.31	44150271	44174502
ENSG00000136160	4539	EDNRB	13	q22.3	78469616	78493903
ENSG00000178188	2729	SH2B1	16	p11.2	28875078	28885533
ENSG00000138496	2282	PARP9	3	q21.1	122246806	122283424
ENSG00000132681	1789	ATP1A4	1	q23.2	160121352	160156767
ENSG00000128567	5227	PODXL	7	q32.3	131185021	131242976
ENSG00000139352	2022	ASCL1	12	q23.2	103351452	103354287
ENSG00000117472	2136	TSPAN1	1	p34.1	46640745	46651630
ENSG00000134198	1741	TSPAN2	1	p13.2	115590632	115632121
ENSG00000131096	3640	PYY	17	q21.31	42030111	42081837
ENSG00000165209	3209	STRBP	9	q33.3	125871836	126030897
ENSG00000182871	2843	COL18A1	21	q22.3	46825052	46933634
ENSG00000004809	3480	SLC22A16	6	q21	110745890	110797844
ENSG00000105372	2170	RPS19P3	19	q13.2	42363988	42375482
ENSG00000158769	1789	F11R	1	q23.3	160965001	161008752
ENSG00000136960	2547	ENPP2	8	q24.12	120569319	120651106
ENSG00000172238	2547	ATOH1	4	q22.2	94750042	94751221
ENSG00000196405	3348	EVL	14	q32.2	100438151	100610572
ENSG00000011201	3437	KAL1	X	p22.31	8496915	8700227
ENSG00000130287	2188	NCAN	19	p13.11	19322782	19363061
ENSG00000111229	2031	ARPC3	12	q24.11	110872695	110891802
ENSG00000107562	2932	CXCL12	10	q11.21	44865613	44881941
ENSG00000187957	1777	DNER	2	q36.3	230222345	230579274
ENSG00000145147	2564	SLIT2	4	p15.31	20255235	20620802
ENSG00000162068	2768	NTN3	16	p13.3	2521500	2524146
ENSG00000120318	4376	ARAP3	5	q31.3	141032968	141061788
ENSG00000162704	1846	ARPC5	1	q25.3	183592401	183604892
ENSG00000091129	5120	NRCAM	7	q31.1	107788082	108097161
ENSG00000087258	2733	GNAO1	16	q12.2	56225302	56391354
ENSG00000150594	3215	ADRA2A	10	q25.2	112836790	112840658
ENSG00000136352	3148	NKX2-1	14	q13.3	36985603	36989416
ENSG00000129277	3612	CCL4	17	q12	34431220	34433665
ENSG00000106299	5120	WASL	7	q31.32	123321989	123389121
ENSG00000072571	3273	HMMR	5	q34	162887517	162918949
ENSG00000130429	4978	ARPC1B	7	q22.1	98937605	98992424
ENSG00000172889	3207	EGFL7	9	q34.3	139553308	139567130
ENSG00000172232	2188	AZU1	19	p13.3	825097	832017
ENSG00000111348	2438	ARHGDIB	12	p12.3	15094950	15114562
ENSG00000140526	3137	ABHD2	15	q26.1	89631405	89745591
ENSG00000184166	4014	OR1D2	17	p13.3	2995352	2996290
ENSG00000161921	4014	CXCL16	17	p13.2	4636828	4643223
ENSG00000112299	3656	VNN1	6	q23.2	133002729	133035188
ENSG00000204983	5075	PRSS1	7	q34	142457319	142482416
ENSG00000136634	2030	IL10	1	q32.1	206940947	206945839
ENSG00000007168	4014	PAFAH1B1	17	p13.3	2496923	2588909
ENSG00000112290	3480	WASF1	6	q21	110421022	110501207
ENSG00000172349	3135	IL16	15	q25.1	81489219	81606399
ENSG00000123146	2188	CD97	19	p13.12	14492213	14519531
ENSG00000116147	1846	TNR	1	q25.1	175291935	175712906
ENSG00000134684	2139	YARS	1	p35.1	33240840	33283754
ENSG00000170340	1677	B3GNT1	2	p15	62423248	62451866
ENSG00000174775	2263	HRAS	11	p15.5	532242	537287
ENSG00000186625	3623	KATNA1	6	q25.1	149916009	149970108
ENSG00000053747	3335	LAMA3	18	q11.2	21269562	21535030
ENSG00000169194	4275	IL13	5	q31.1	131991955	131996802
ENSG00000187323	3471	DCC	18	q21.2	49867158	51062269
ENSG00000163697	2540	APBB2	4	p13	40812045	41216635
ENSG00000188404	1801	SELL	1	q24.2	169659808	169680839
ENSG00000181890	3672
ENSG00000196943	3121	C14orf21	14	q12	24769068	24778330
ENSG00000158486	2753	DNAH3	16	p12.3	20944433	21170762
ENSG00000122786	5086	CALD1	7	q33	134429003	134655470
ENSG00000196411	4978	EPHB4	7	q22.1	100400187	100425143
ENSG00000105877	4252	DNAH11	7	p15.3	21582833	21941457
ENSG00000111276	2504	CDKN1B	12	p13.1	12867992	12875305
ENSG00000169231	1748	THBS3	1	q22	155165379	155178842
ENSG00000168505	1772	GBX2	2	q37.2	237073879	237076652
ENSG00000105879	5120	CBLL1	7	q22.3	107384142	107400131
ENSG00000065320	4014	NTN1	17	p13.1	8924859	9147317
ENSG00000154229	3667	PRKCA	17	q24.2	64298926	64806862
ENSG00000125084	1927	WNT1	12	q13.12	49372236	49376396
ENSG00000157851	1843	DPYSL5	2	p23.3	27070615	27173219
ENSG00000164438	3068	TLX3	5	q35.1	170736288	170739137
ENSG00000164885	4979	CDK5	7	q36.1	150750899	150755617
ENSG00000128610	5120	FEZF1	7	q31.32	121941448	121950745
ENSG00000112303	3656	VNN2	6	q23.2	133065009	133084598
ENSG00000185652	2504	NTF3	12	p13.31	5541280	5604464
ENSG00000164867	4979	NOS3	7	q36.1	150688083	150711676
ENSG00000162344	2283	FGF19	11	q13.3	69513007	69519106
ENSG00000171119	2188	NRTN	19	p13.3	5823818	5828334
ENSG00000172139	2120	SLC9A10	3	q13.2	111859734	112013105
ENSG00000079482	3392	OPHN1	X	q12	67262186	67653755
ENSG00000020633	2178	RUNX3	1	p36.11	25226002	25291612
ENSG00000143549	1721	TPM3	1	q21.3	154127780	154164609
ENSG00000138834	2768	MAPK8IP3	16	p13.3	1756194	1820318
ENSG00000112333	3480	NR2E1	6	q21	108487262	108510013
ENSG00000187094	2589	CCK	3	p22.1	42299317	42307699
ENSG00000105329	2170	TGFB1	19	q13.2	41836651	41859816
ENSG00000155849	4173	ELMO1	7	p14.1	36893961	37488852
ENSG00000184347	3273	SLIT3	5	q35.1	168093072	168728133
ENSG00000115091	1568	ACTR3	2	q14.1	114647537	114720173
ENSG00000100345	4119	MYH9	22	q12.3	36677327	36784063
ENSG00000184349	4117	EFNA5	5	q21.3	106712590	107006596
ENSG00000125850	2223	OVOL2	20	p11.23	17937623	18039832
ENSG00000169554	1615	ZEB2	2	q22.3	145145568	145282147
ENSG00000146648	4032	EGFR	7	p11.2	55086714	55324313
ENSG00000188916	3203	C10orf141	10	q26.2	128933690	128994422
ENSG00000095002	1770	MSH2	2	p21	47630108	47789450
ENSG00000114204	2373	SERPINI2	3	q26.1	167156755	167196792
ENSG00000112715	2018	VEGFA	6	p21.1	43737921	43754224
ENSG00000146013	4376	GFRA3	5	q31.2	137588068	137610360
ENSG00000106799	3414	TGFBR1	9	q22.33	101867412	101916585
ENSG00000026025	3060	VIM	10	p13	17270258	17279592
ENSG00000011454	3209	RABGAP1	9	q33.2	125703112	125867147
ENSG00000119535	2136	CSF3R	1	p34.3	36931644	36948879
ENSG00000166313	2263	APBB1	11	p15.4	6413729	6440644
ENSG00000125753	2170	VASP	19	q13.32	46010688	46030236
ENSG00000170381	4373	SEMA3E	7	q21.11	82993222	83278326
ENSG00000146242	2399	TPBG	6	q14.1	83073348	83080545
ENSG00000127603	2136	MACF1	1	p34.3	39546988	39952789
ENSG00000129474	3121	JUB	14	q11.2	23440383	23451851
ENSG00000198087	1927	CD2AP	6	p12.3	47445525	47594999
ENSG00000126778	3296	SIX1	14	q23.1	61111415	61116180
ENSG00000162761	1801	LMX1A	1	q23.3	165171105	165325952
ENSG00000130592	2263	LSP1	11	p15.5	1874200	1913497
ENSG00000135622	1651	SEMA4F	2	p13.1	74881355	74909186
ENSG00000118785	2547	SPP1	4	q22.1	88896802	88904563
ENSG00000176170	3672	SPHK1	17	q25.1	74380690	74383941
ENSG00000166579	4014	NDEL1	17	p13.1	8339179	8383942
ENSG00000140835	2994	CHST4	16	q22.2	71560036	71572488
ENSG00000150991	2031	UBC	12	q24.31	125396194	125399577
ENSG00000007944	2055	MYLIP	6	p22.3	16129356	16148479
ENSG00000115232	1704	ITGA4	2	q31.3	182321619	182400914
ENSG00000072110	3372	ACTN1	14	q24.1	69340843	69446083
ENSG00000184058	4050	TBX1	22	q11.21	19744226	19771116
ENSG00000132694	1789	ARHGEF11	1	q23.1	156904632	157015162
ENSG00000128585	5227	MKLN1	7	q32.3	130794855	131181395
ENSG00000164690	4979	SHH	7	q36.3	155592680	155604967
ENSG00000164751	2464	PXMP3	8	q21.11	77892496	77912524
ENSG00000176165	3131	FOXG1B	14	q12	29235050	29239479
ENSG00000188765	1834	AC010907.4	2	p25.3	3665138	3665272
ENSG00000179242	2931	CDH4	20	q13.33	59827559	60512277
ENSG00000010810	3480	FYN	6	q21	111981535	112194655
ENSG00000140009	3296	ESR2	14	q23.2	64693753	64805268
ENSG00000118245	1788	TNP1	2	q35	217724181	217724787
ENSG00000113161	3696	HMGCR	5	q13.3	74632993	74657929
ENSG00000039139	2695	DNAH5	5	p15.2	13690437	13944589
ENSG00000149930	2729	TAOK2	16	p11.2	29985222	30003582
ENSG00000169896	2729	ITGAM	16	p11.2	31271288	31344213
ENSG00000110347	2743	MMP12	11	q22.2	102733476	102745712
ENSG00000164078	2635	MST1R	3	p21.31	49924435	49941306
ENSG00000132254	2263	ARFIP2	11	p15.4	6496928	6502666
ENSG00000005844	2729	ITGAL	16	p11.2	30483983	30534505
ENSG00000151615	2694	POU4F2	4	q31.22	147560045	147563623
ENSG00000142192	2804	APP	21	q21.3	27252861	27543446
ENSG00000205453	2729
ENSG00000163737	2439	PF4	4	q13.3	74846794	74847841
ENSG00000007174	3956	DNAH9	17	p12	11501748	11873485
ENSG00000010438	3061	PRSS3	9	p13.3	33750515	33799230
ENSG00000124171	2931	PARD6B	20	q13.13	49348081	49373332
ENSG00000160293	3207	VAV2	9	q34.2	136627016	136857726
ENSG00000173406	2100	DAB1	1	p32.1	57460451	59012406
ENSG00000162729	1789	IGSF8	1	q23.2	160061130	160068733
ENSG00000099942	4050	CRKL	22	q11.21	21271714	21308037
ENSG00000154380	2147	ENAH	1	q42.12	225677502	225840844
ENSG00000130702	2931	LAMA5	20	q13.33	60883011	60942368
ENSG00000006210	2789	CX3CL1	16	q21	57406375	57418960
ENSG00000100625	3296	SIX4	14	q23.1	61176246	61190852
ENSG00000108947	4014	EFNB3	17	p13.1	7608520	7614696
ENSG00000073756	1867	PTGS2	1	q31.1	186640923	186649559
ENSG00000118523	3656	CTGF	6	q23.2	132269316	132272513
ENSG00000165731	2932	RET	10	q11.21	43572475	43625799
ENSG00000170017	2120	ALCAM	3	q13.11	105085713	105295744
ENSG00000115414	1788	FN1	2	q35	216225163	216300895
ENSG00000100311	4178	PDGFB	22	q13.1	39619364	39640756
ENSG00000077097	2588	TOP2B	3	p24.2	25639475	25706398
ENSG00000080815	3372	PSEN1	14	q24.2	73603155	73687109
ENSG00000096968	3371	JAK2	9	p24.1	4985033	5128183
ENSG00000125492	3207	BARHL1	9	q34.13	135457993	135465640
ENSG00000116106	1777	EPHA4	2	q36.1	222282747	222438922
ENSG00000163993	2558	S100P	4	p16.1	6694796	6698896
ENSG00000169245	2524	CXCL10	4	q21.1	76942273	76944650
ENSG00000136205	4078	TNS3	7	p12.3	47314752	47622156
ENSG00000133026	4014	MYH10	17	p13.1	8377523	8534079
ENSG00000182580	2376	EPHB3	3	q27.1	184279572	184300197
ENSG00000138443	1773	ABI2	2	q33.2	204192942	204301606
ENSG00000101680	3374	LAMA1	18	p11.23	6941743	7117813
ENSG00000157005	2376	SST	3	q27.3	187386694	187388187
ENSG00000122585	4252	NPY	7	p15.3	24323782	24331484
ENSG00000183813	2610	CCR4	3	p22.3	32993066	32997841
ENSG00000113070	4376	HBEGF	5	q31.3	139712428	139726188
ENSG00000162407	2100	PPAP2B	1	p32.2	56960419	57110974
ENSG00000198802	3667
ENSG00000102755	4403	FLT1	13	q12.3	28874489	29069232
ENSG00000101384	2248	JAG1	20	p12.2	10618332	10654694
ENSG00000149557	2916	FEZ1	11	q24.2	125315657	125366206
