# Supplementary material for: A large scale survey reveals that chromosomal copy-number alterations significantly affect gene modules involved in cancer initiation and progression
Source: BMC Med Genomics. 2011 May 6;4:37. doi: 10.1186/1755-8794-4-37 (PMC3112060; doi:10.1186/1755-8794-4-37)
Supplement: Additional file 2 — ZIP file containing tab-delimited text files for GO terms. One text file for each significant GO term. Each file contains one line per gene belonging to the GO. Each line lists the Ensembl ID, the Gene Name, the number of cases in which the gene was involved in a CNA, and its location including: Chromosome, Band, Start (bp) and End (bp). [file 1755-8794-4-37-S2.ZIP › CC_del_GO_0005887_integral to plasma membrane.txt]

Ensembl Gene	CNA	Gene Name	Chromosome	Cytoband	Start (bp)	End (bp)
ENSG00000161955	4014	TNFSF13	17	p13.1	7461609	7464925
ENSG00000139626	1927	ITGB7	12	q13.13	53585110	53601000
ENSG00000168615	2441	ADAM9	8	p11.22	38854388	38962777
ENSG00000153802	2439	TMPRSS11D	4	q13.2	68687873	68749716
ENSG00000125726	2188	CD70	19	p13.3	6583311	6591163
ENSG00000161270	2170	PRODH2	19	q13.12	36290892	36342739
ENSG00000198223	3437	CSF2RA	X	p22.33	1387693	1429274
ENSG00000125304	4336	TM9SF2	13	q32.3	100153671	100215645
ENSG00000171121	2373	KCNMB3	3	q26.32	178957530	178984838
ENSG00000177769	2263
ENSG00000129450	2170	SIGLEC9	19	q13.41	51628165	51633566
ENSG00000186152	2170	LILRP1	19	q13.42	55208383	55212683
ENSG00000161638	1927	ITGA5	12	q13.13	54789047	54813050
ENSG00000100652	3372	SLC10A1	14	q24.2	70242589	70264006
ENSG00000163251	1773	FZD5	2	q33.3	208627310	208634287
ENSG00000177272	1741	KCNA3	1	p13.3	111214310	111217655
ENSG00000134545	2504	KLRK1	12	p13.2	10598642	10605947
ENSG00000163681	2500	SLMAP	3	p14.3	57741177	57914895
ENSG00000143153	1801	ATP1B1	1	q24.2	169074935	169101960
ENSG00000096996	2188	IL12RB1	19	p13.11	18170411	18197697
ENSG00000081923	3471	ATP8B1	18	q21.31	55313658	55399039
ENSG00000105388	2170	CEACAM5	19	q13.2	42212504	42327267
ENSG00000188394	3209	GPR21	9	q33.2	125795929	125797975
ENSG00000180332	4804	KCTD4	13	q14.12	45766988	45775175
ENSG00000146477	3623	SLC22A3	6	q25.3	160769300	160876014
ENSG00000155465	3121	SLC7A7	14	q11.2	23242434	23299029
ENSG00000197993	5075	KEL	7	q34	142638201	142659768
ENSG00000007216	3602	SLC13A2	17	q11.2	26800311	26824799
ENSG00000101958	3437	GLRA2	X	p22.2	14547420	14749934
ENSG00000135052	3219	GOLM1	9	q21.33	88641061	88715088
ENSG00000187714	2932	SLC18A3	10	q11.23	50818421	50820765
ENSG00000156222	3135	SLC28A1	15	q25.3	85427885	85489029
ENSG00000165215	4123	CLDN3	7	q11.23	73183328	73184600
ENSG00000105675	2170	ATP4A	19	q13.12	36041096	36054560
ENSG00000147168	3407	IL2RG	X	q13.1	70327254	70331958
ENSG00000105409	2170	ATP1A3	19	q13.2	42470734	42498384
ENSG00000132911	4027	NMUR2	5	q33.1	151771093	151784840
ENSG00000043822	3251
ENSG00000122679	4147	RAMP3	7	p13	45197390	45225901
ENSG00000081842	4376	PCDHAC1	5	q31.3	140207650	140391929
ENSG00000085514	4978	PILRA	7	q22.1	99965153	99997719
ENSG00000140749	2753	IGSF6	16	p12.2	21652609	21663981
ENSG00000135503	1927	ACVR1B	12	q13.13	52345486	52390857
ENSG00000034693	3554	PEX3	6	q24.2	143771918	143811753
ENSG00000160654	3117	CD3G	11	q23.3	118215059	118224497
ENSG00000154639	2804	CXADR	21	q21.1	18884700	18965897
ENSG00000125510	2931	OPRL1	20	q13.33	62711488	62744603
ENSG00000152822	3554	GRM1	6	q24.3	146348782	146758734
ENSG00000100739	3348	BDKRB1	14	q32.2	96722547	96731098
ENSG00000163394	2564	CCKAR	4	p15.2	26483022	26492041
ENSG00000118600	1954	TMEM5	12	q14.2	64173664	64203300
ENSG00000065618	3215	COL17A1	10	q25.1	105791044	105845760
ENSG00000180340	3640	FZD2	17	q21.31	42634925	42636907
ENSG00000077943	3118	ITGA8	10	p13	15555948	15762124
ENSG00000103222	2768	ABCC1	16	p13.11	16043434	16236931
ENSG00000108797	3640	CNTNAP1	17	q21.2	40834632	40852010
ENSG00000132334	3203	PTPRE	10	q26.2	129705325	129884119
ENSG00000152894	3430	PTPRK	6	q22.33	128289924	128841870
ENSG00000111886	2780	GABRR2	6	q15	89967239	90025018
ENSG00000149403	3117	GRIK4	11	q23.3	120530971	120857132
ENSG00000130164	2188	LDLR	19	p13.2	11200057	11244506
ENSG00000113211	4376	PCDHB6	5	q31.3	140529839	140532868
ENSG00000136636	2056	KCTD3	1	q41	215740735	215795147
ENSG00000108556	4014	CHRNE	17	p13.2	4801069	4806369
ENSG00000197471	2729	SPN	16	p11.2	29674300	29681811
ENSG00000077782	2477	FGFR1	8	p11.22	38268656	38326352
ENSG00000170775	5120	GPR37	7	q31.33	124386051	124405681
ENSG00000078668	2441	VDAC3	8	p11.21	42249346	42263411
ENSG00000180509	2843	KCNE1	21	q22.12	35818988	35884573
ENSG00000171126	1770	KCNG3	2	p21	42669157	42721237
ENSG00000102076	3557	OPN1LW	X	q28	153409698	153424507
ENSG00000167323	2263	STIM1	11	p15.4	3876932	4114439
ENSG00000109738	2671	GLRB	4	q32.1	157997277	158093242
ENSG00000090674	2188	MCOLN1	19	p13.2	7587514	7598868
ENSG00000108684	3602	ACCN1	17	q12	31340105	32483551
ENSG00000159840	5075	ZYX	7	q34	143078173	143088204
ENSG00000144648	2589	CCBP2	3	p22.1	42850906	42949597
ENSG00000205813	4014
ENSG00000169403	2139	PTAFR	1	p35.3	28473677	28520384
ENSG00000120215	3371	MLANA	9	p24.1	5890802	5910606
ENSG00000163399	1741	ATP1A1	1	p13.1	116915290	116952883
ENSG00000189430	2170	NCR1	19	q13.42	55417508	55424439
ENSG00000121634	1721	GJA8	1	q21.1	147374936	147381393
ENSG00000066056	2136	TIE1	1	p34.2	43766664	43788779
ENSG00000105383	2170	CD33	19	q13.41	51728335	51743274
ENSG00000146276	2780	GABRR1	6	q15	89887220	89940997
ENSG00000167633	2170	KIR3DL1	19	q13.42	55327923	55378662
ENSG00000102078	3541	SLC25A14	X	q26.1	129473874	129507335
ENSG00000184304	3131	PRKD1	14	q12	30045687	30396948
ENSG00000114859	2376	CLCN2	3	q27.1	184063973	184079439
ENSG00000151694	1834	ADAM17	2	p25.1	9628615	9695921
ENSG00000115221	1643	ITGB6	2	q24.2	160956177	161128399
ENSG00000120903	2575	CHRNA2	8	p21.2	27317279	27336813
ENSG00000169896	2729	ITGAM	16	p11.2	31271288	31344213
ENSG00000123146	2188	CD97	19	p13.12	14492213	14519531
ENSG00000169508	4336	GPR183	13	q32.3	99946784	99959659
ENSG00000161647	3640	MPP3	17	q21.31	41878167	41910538
ENSG00000138696	2547	BMPR1B	4	q22.3	95679119	96079592
ENSG00000169676	2558	DRD5	4	p16.1	9783258	9785632
ENSG00000079385	2170	CEACAM1	19	q13.2	43009500	43032661
ENSG00000072274	2357	TFRC	3	q29	195754054	195809060
ENSG00000184984	3035	CHRM5	15	q14	34261089	34357295
ENSG00000156738	2065	MS4A1	11	q12.2	60223282	60238225
ENSG00000171517	2043	LPAR3	1	p22.3	85277285	85358896
ENSG00000174125	2540	TLR1	4	p14	38797880	38806412
ENSG00000162009	2768	SSTR5	16	p13.3	1122756	1131437
ENSG00000142185	2843	TRPM2	21	q22.3	45770046	45862964
ENSG00000163823	2635	CCR1	3	p21.31	46243200	46249887
ENSG00000167085	3640	PHB	17	q21.33	47481414	47492233
ENSG00000142949	2136	PTPRF	1	p34.2	43990858	44089343
ENSG00000182880	4014	OR1D4	17	p13.3	2965963	2966955
ENSG00000182578	4130	CSF1R	5	q32	149432854	149492935
ENSG00000121933	1741	ADORA3	1	p13.2	112025970	112106597
ENSG00000011083	4130	SLC6A7	5	q32	149569520	149590635
ENSG00000131477	3640	RAMP2	17	q21.31	40913205	40915059
ENSG00000198515	2453	CNGA1	4	p12	47937996	47983550
ENSG00000156453	4376	PCDH1	5	q31.3	141232683	141257967
ENSG00000135124	2031	P2RX4	12	q24.31	121647664	121671907
ENSG00000178695	4539	KCTD12	13	q22.3	77454312	77460540
ENSG00000173698	3437	GPR64	X	p22.13	19007427	19140755
ENSG00000108528	4014	SLC25A11	17	p13.2	4840425	4843463
ENSG00000157542	2843	KCNJ6	21	q22.13	38996785	39288749
ENSG00000109163	2439	GNRHR	4	q13.2	68603106	68621804
ENSG00000151364	2449	KCTD14	11	q14.1	77726761	77734340
ENSG00000105509	2170	HAS1	19	q13.41	52216365	52227237
ENSG00000198121	3279	LPAR1	9	q31.3	113635543	113800738
ENSG00000164078	2635	MST1R	3	p21.31	49924435	49941306
ENSG00000198049	2030	AVPR1B	1	q32.1	206223976	206231639
ENSG00000110148	2263	CCKBR	11	p15.4	6280966	6293357
ENSG00000204580	2018	DDR1	6	p21.33	30848752	30867933
ENSG00000197479	4376	PCDHB11	5	q31.3	140579298	140581769
ENSG00000125430	3956	HS3ST3B1	17	p12	14204400	14252721
ENSG00000164363	2695	SLC6A18	5	p15.33	1225470	1246304
ENSG00000089057	2253	SLC23A2	20	p13	4833002	4990939
ENSG00000120907	2575	ADRA1A	8	p21.2	26605667	26722922
ENSG00000123612	1643	ACVR1C	2	q24.1	158388888	158485517
ENSG00000005844	2729	ITGAL	16	p11.2	30483983	30534505
ENSG00000140538	3135	NTRK3	15	q25.3	88402982	88799978
ENSG00000183715	2859	AP000843.1	11	q25	132290087	133402219
ENSG00000082556	2404	OPRK1	8	q11.23	54138276	54164194
ENSG00000124164	2931	VAPB	20	q13.32	56964178	57026157
ENSG00000118596	1954	SLC16A7	12	q14.1	60083126	60175407
ENSG00000099282	3085	TSPAN15	10	q22.1	71211229	71267425
ENSG00000158813	3407	EDA	X	q13.1	68835911	69259311
ENSG00000163406	2120	SLC15A2	3	q13.33	121612936	121662949
ENSG00000075073	3085	TACR2	10	q22.1	71163659	71176623
ENSG00000105855	4232	ITGB8	7	p21.1	20370725	20450419
ENSG00000160951	2188	PTGER1	19	p13.12	14583278	14586174
ENSG00000111700	2438	SLCO1B3	12	p12.2	20963638	21069658
ENSG00000075415	2022	SLC25A3	12	q23.1	98987403	98995775
ENSG00000167165	1772	UGT1A6	2	q37.1	234600253	234681949
ENSG00000162104	2768	ADCY9	16	p13.3	4012657	4166186
ENSG00000110651	2263	CD81	11	p15.5	2397419	2418627
ENSG00000182667	2859	OPCML	11	q25	131240373	132206716
ENSG00000111432	2031	FZD10	12	q24.33	130647032	130650284
ENSG00000119714	3348	GPR68	14	q32.11	91698877	91720224
ENSG00000136546	1643	SCN7A	2	q24.3	167260083	167350757
ENSG00000021488	2170	SLC7A9	19	q13.11	33321421	33360683
ENSG00000092068	3121	SLC7A8	14	q11.2	23594504	23652850
ENSG00000197208	4275	SLC22A4	5	q31.1	131630136	131679899
ENSG00000166006	1997	KCNC2	12	q21.1	75433896	75603511
ENSG00000158869	1789	FCER1G	1	q23.3	161185024	161190489
ENSG00000181773	2178	GPR3	1	p36.11	27719148	27722318
ENSG00000142484	4014	TM4SF5	17	p13.2	4675187	4686508
ENSG00000188338	2635	SLC38A3	3	p21.31	50242679	50258411
ENSG00000169418	1721	NPR1	1	q21.3	153651113	153666468
ENSG00000077238	2753	IL4R	16	p12.1	27325247	27376099
ENSG00000138074	1843	SLC5A6	2	p23.3	27422455	27435826
ENSG00000113205	4376	PCDHB3	5	q31.3	140480234	140483406
ENSG00000189013	2170	KIR2DL4	19	q13.42	55236002	55325972
ENSG00000197465	2694	GYPE	4	q31.21	144792020	144826716
ENSG00000119139	3219	TJP2	9	q21.11	71766562	71870120
ENSG00000076706	3117	MCAM	11	q23.3	119179234	119187840
ENSG00000205809	2504	KLRC2	12	p13.2	10583210	10588592
ENSG00000168412	2664	MTNR1A	4	q35.2	187454814	187476721
ENSG00000105642	2188	KCNN1	19	p13.11	18062111	18109930
ENSG00000182500	2031	ORAI1	12	q24.31	122064455	122079946
ENSG00000102290	3423	PCDH11X	X	q21.31	91034304	91878229
ENSG00000151617	2694	EDNRA	4	q31.22	148401907	148466106
ENSG00000162493	2178	PDPN	1	p36.21	13909960	13944452
ENSG00000091409	1704	ITGA6	2	q31.1	173292082	173371181
ENSG00000167850	3672	CD300C	17	q25.1	72537247	72542282
ENSG00000137204	2018	SLC22A7	6	p21.1	43263432	43273276
ENSG00000099957	4050	P2RX6	22	q11.21	21369316	21383119
ENSG00000170482	4376	SLC23A1	5	q31.2	138702885	138719039
ENSG00000135517	1927	MIP	12	q13.3	56843884	56848429
ENSG00000109158	2453	GABRA4	4	p12	46920917	46996424
ENSG00000197081	3623	IGF2R	6	q25.3	160390131	160534539
ENSG00000188517	2612	COL25A1	4	q25	109731877	110223799
ENSG00000158488	1789	CD1E	1	q23.1	158323254	158327319
ENSG00000177098	3117	SCN4B	11	q23.3	118004092	118023630
ENSG00000121743	4403	GJA3	13	q12.11	20712394	20735188
ENSG00000203737	1846	GPR52	1	q25.1	174417212	174418683
ENSG00000196126	2018	HLA-DRB1	6	p21.32	32546546	32578053
ENSG00000112759	2018	SLC29A1	6	p21.1	44187242	44201888
ENSG00000169704	2282	GP9	3	q21.3	128779645	128781253
ENSG00000089356	2170	FXYD3	19	q13.12	35607166	35615227
ENSG00000122420	2043	PTGFR	1	p31.1	78769568	79005434
ENSG00000185070	3344	FLRT2	14	q31.3	85996488	86094269
ENSG00000058668	2030	ATP2B4	1	q32.1	203595689	203713209
ENSG00000116218	1846	NPHS2	1	q25.2	179519674	179545087
ENSG00000142192	2804	APP	21	q21.3	27252861	27543446
ENSG00000120457	2916	KCNJ5	11	q24.3	128761313	128787949
ENSG00000144285	1643	SCN1A	2	q24.3	166845670	166930149
ENSG00000117335	2030	CD46	1	q32.2	207925402	207968858
ENSG00000019169	1568	MARCO	2	q14.2	119699742	119752236
ENSG00000135898	1772	GPR55	2	q37.1	231772033	231825781
ENSG00000157227	3121	MMP14	14	q11.2	23305772	23316970
ENSG00000187323	3471	DCC	18	q21.2	49867158	51062269
ENSG00000104853	2170	CLPTM1	19	q13.32	45458638	45496598
ENSG00000167601	2170	AXL	19	q13.2	41725108	41767670
ENSG00000148053	3219	NTRK2	9	q21.33	87283466	87638505
ENSG00000023839	3251	ABCC2	10	q24.2	101542489	101611949
ENSG00000150045	2504	KLRF1	12	p13.31	9980077	9997601
ENSG00000166736	3117	HTR3A	11	q23.2	113845830	113861031
ENSG00000117400	2136	MPL	1	p34.2	43803475	43818443
ENSG00000162399	2100	BSND	1	p32.3	55464606	55474656
ENSG00000162975	1834	KCNF1	2	p25.1	11052063	11054350
ENSG00000165646	3203	SLC18A2	10	q25.3	119000604	119038941
ENSG00000010704	2055	HFE	6	p22.2	26087509	26098571
ENSG00000102195	3557	GPR50	X	q28	150345125	150349937
ENSG00000124568	2055	SLC17A1	6	p22.2	25783125	25832287
ENSG00000147246	3503	HTR2C	X	q23	113818551	114144624
ENSG00000089041	2031	P2RX7	12	q24.31	121570678	121623856
ENSG00000172116	1572	CD8B	2	p11.2	87042462	87089047
ENSG00000064989	1716	CALCRL	2	q32.1	188207856	188313187
ENSG00000163235	1651	TGFA	2	p13.3	70674412	70781325
ENSG00000184144	2030	CNTN2	1	q32.1	205012415	205047144
ENSG00000131042	2170	LILRB2	19	q13.42	54777675	54785039
ENSG00000083457	4014	ITGAE	17	p13.2	3617923	3704544
ENSG00000188778	2477	ADRB3	8	p11.23	37820516	37824184
ENSG00000115884	1836	SDC1	2	p24.1	20400558	20425194
ENSG00000124493	2018	GRM4	6	p21.31	33989628	34123167
ENSG00000185896	4255	LAMP1	13	q34	113951556	113977987
ENSG00000183775	4376	KCTD16	5	q31.3	143586278	143853677
ENSG00000110195	2283	FOLR1	11	q13.4	71900602	71907342
ENSG00000187266	2188	EPOR	19	p13.2	11488475	11495019
ENSG00000185897	2170	AC002511.1	19	q13.12	35849488	35851387
ENSG00000171094	1843	ALK	2	p23.1	29415640	30144432
ENSG00000143590	1748	EFNA3	1	q22	155036300	155060014
ENSG00000180245	2612	RRH	4	q25	110749150	110765760
ENSG00000183024	4014	OR1G1	17	p13.3	3029904	3030959
ENSG00000134538	2438	SLCO1B1	12	p12.2	21284136	21392728
ENSG00000160179	2843	ABCG1	21	q22.3	43619799	43720714
ENSG00000013725	2065	CD6	11	q12.2	60739115	60787846
ENSG00000165125	5075	TRPV6	7	q34	142568956	142583507
ENSG00000168575	2441	SLC20A2	8	p11.21	42274016	42397068
ENSG00000186297	3011	GABRA5	15	q12	27112058	27194349
ENSG00000170348	3372	TMED10	14	q24.3	75598173	75643349
ENSG00000056736	2635	IL17RB	3	p21.1	53880607	53899827
ENSG00000110881	1927	ACCN2	12	q13.12	50451487	50477393
ENSG00000188404	1801	SELL	1	q24.2	169659808	169680839
ENSG00000149418	2916	ST14	11	q24.3	130029682	130080256
ENSG00000173402	2635	DAG1	3	p21.31	49506146	49573044
ENSG00000145623	2659	OSMR	5	p13.1	38846136	38935743
ENSG00000179934	2589	CCR8	3	p22.2	39371197	39375002
ENSG00000184408	5120	KCND2	7	q31.31	119913722	120390385
ENSG00000135404	1927	CD63	12	q13.2	56119233	56122910
ENSG00000158481	1789	CD1C	1	q23.1	158259563	158264564
ENSG00000174640	2286	SLCO2A1	3	q22.2	133651540	133771028
ENSG00000168418	3006	KCNG4	16	q24.1	84255816	84273356
ENSG00000196943	3121	C14orf21	14	q12	24769068	24778330
ENSG00000124564	2055	SLC17A3	6	p22.2	25833294	25882514
ENSG00000174437	2031	ATP2A2	12	q24.11	110719032	110788893
ENSG00000134873	4336	CLDN10	13	q32.1	96085858	96231906
ENSG00000140030	3344	GPR65	14	q31.3	88471505	88478422
ENSG00000150048	2504	CLEC1A	12	p13.2	10222154	10251584
ENSG00000083454	4014	P2RX5	17	p13.2	3575748	3599649
ENSG00000198743	2843	SLC5A3	21	q22.11	35445870	35478559
ENSG00000138741	2631	TRPC3	4	q27	122800182	122872909
ENSG00000151490	2438	PTPRO	12	p12.3	15475451	15750335
ENSG00000160013	2170	PTGIR	19	q13.32	47123726	47128354
ENSG00000158748	2178	HTR6	1	p36.13	19991780	20006055
ENSG00000184990	3348	SIVA1	14	q32.33	105219470	105225990
ENSG00000026508	2268	CD44	11	p13	35160417	35253946
ENSG00000008710	2768	PKD1	16	p13.3	2138711	2185899
ENSG00000140443	3137	IGF1R	15	q26.3	99192200	99507759
ENSG00000099864	2188	PALM	19	p13.3	708953	748328
ENSG00000198851	3117	CD3E	11	q23.3	118175295	118186886
ENSG00000177575	2504	CD163	12	p13.31	7623414	7656286
ENSG00000138079	1770	SLC3A1	2	p21	44502599	44548633
ENSG00000184292	2100	TACSTD2	1	p32.1	59041099	59043166
ENSG00000181790	2547	BAI1	8	q24.3	143545377	143626346
ENSG00000126010	3437	GRPR	X	p22.2	16141679	16171144
ENSG00000106113	4173	CRHR2	7	p14.3	30692200	30739745
ENSG00000139292	1997	LGR5	12	q21.1	71833575	71978622
ENSG00000136011	2022	STAB2	12	q23.3	103981051	104160505
ENSG00000149295	3117	DRD2	11	q23.2	113280318	113346001
ENSG00000157551	2843	KCNJ15	21	q22.13	39628663	39673748
ENSG00000110719	2283	TCIRG1	11	q13.2	67806483	67818365
ENSG00000133961	3372	NUMB	14	q24.3	73741918	73822477
ENSG00000183023	1785	SLC8A1	2	p22.1	40339286	40838193
ENSG00000185313	2589	SCN10A	3	p22.2	38738293	38835501
ENSG00000075429	3667	CACNG5	17	q24.2	64873391	64881395
ENSG00000198400	1789	NTRK1	1	q23.1	156785448	156851642
ENSG00000092445	3066	TYRO3	15	q15.1	41851232	41871536
ENSG00000179603	5120	GRM8	7	q31.33	126078652	126893348
ENSG00000173638	2843	SLC19A1	21	q22.3	46913486	46964314
ENSG00000163288	2453	GABRB1	4	p12	47033377	47428461
ENSG00000196411	4978	EPHB4	7	q22.1	100400187	100425143
ENSG00000027644	1789	INSRR	1	q23.1	156809855	156828810
ENSG00000106952	3209	TNFSF8	9	q32	117656003	117692697
ENSG00000181104	3696	F2R	5	q13.3	76011868	76031606
ENSG00000196184	1789	OR10J8P	1	q23.2	159320883	159410511
ENSG00000105492	2170	SIGLEC6	19	q13.41	52020951	52035110
ENSG00000155093	4979	PTPRN2	7	q36.3	157331750	158380480
ENSG00000164794	2509	KCNV1	8	q23.2	110979235	110986959
ENSG00000141434	3357	MEP1B	18	q12.1	29769987	29800364
ENSG00000088812	2253	ATRN	20	p13	3451665	3631769
ENSG00000121797	2635	CCRL2	3	p21.31	46448654	46451014
ENSG00000130706	2931	ADRM1	20	q13.33	60877149	60883918
ENSG00000187244	2170	BCAM	19	q13.32	45312338	45324677
ENSG00000198626	2117	RYR2	1	q43	237205505	237997288
ENSG00000175591	2283	P2RY2	11	q13.4	72929344	72947393
ENSG00000180616	3672	SSTR2	17	q25.1	71161160	71168060
ENSG00000138039	1696	LHCGR	2	p16.3	48859428	48982880
ENSG00000160683	3117	CXCR5	11	q23.3	118754541	118766971
ENSG00000136235	4252	GPNMB	7	p15.3	23275586	23314727
ENSG00000130303	2188	BST2	19	p13.11	17502497	17516457
ENSG00000204301	2018	NOTCH4	6	p21.32	32162620	32191844
ENSG00000174130	2540	TLR6	4	p14	38828223	38858438
ENSG00000113555	4376	PCDH12	5	q31.3	141323150	141338627
ENSG00000105426	2188	PTPRS	19	p13.3	5205519	5340814
ENSG00000204969	4376	PCDHA2	5	q31.3	140174444	140177062
ENSG00000005884	3640	ITGA3	17	q21.33	48133340	48167848
ENSG00000086548	2170	CEACAM6	19	q13.2	42259329	42276113
ENSG00000173482	3374	PTPRM	18	p11.23	7567817	8406859
ENSG00000127780	4014	OR1E2	17	p13.2	3336164	3337135
ENSG00000100365	4119	NCF4	22	q12.3	37257030	37274059
ENSG00000096264	2018	NCR2	6	p21.1	41303393	41318625
ENSG00000141469	3357	SLC14A1	18	q12.3	43304092	43332485
ENSG00000131398	2170	KCNC3	19	q13.33	50815194	50836772
ENSG00000127533	2188	F2RL3	19	p13.11	16999826	17002830
ENSG00000056291	2439	NPFFR2	4	q13.3	72897521	73013918
ENSG00000153246	1643	PLA2R1	2	q24.2	160788519	160919121
ENSG00000101890	3478	GUCY2F	X	q23	108616135	108725301
ENSG00000116678	2043	LEPR	1	p31.3	65886335	66107242
ENSG00000171596	1772	NMUR1	2	q37.1	232387871	232395206
ENSG00000173338	2283	KCNK7	11	q13.1	65360327	65363467
ENSG00000171659	3415	GPR34	X	p11.4	41548226	41556526
ENSG00000163599	1773	CTLA4	2	q33.2	204732509	204738683
ENSG00000099337	2170	KCNK6	19	q13.2	38810482	38819640
ENSG00000128271	4050	ADORA2A	22	q11.23	24813847	24838328
ENSG00000168028	2589	RPSA	3	p22.1	39448180	39454030
ENSG00000169760	2373	NLGN1	3	q26.31	173114074	174004434
ENSG00000063127	2170	SLC6A16	19	q13.33	49792897	49828474
ENSG00000162989	1643	KCNJ3	2	q24.1	155554811	155714863
ENSG00000105281	2170	SLC1A5	19	q13.32	47278140	47291851
ENSG00000162736	1789	NCSTN	1	q23.2	160313054	160328742
ENSG00000162769	2030	FLVCR1	1	q32.3	213031597	213072705
ENSG00000172005	1539	MAL	2	q11.1	95691422	95719737
ENSG00000153707	3371	PTPRD	9	p23	8314246	10612723
ENSG00000076716	3561	GPC4	X	q26.2	132434131	132549518
ENSG00000119899	2301	SLC17A5	6	q13	74303102	74363878
ENSG00000183840	1607	GPR39	2	q21.2	133174147	133404132
ENSG00000183783	2473	KCTD8	4	p13	44175926	44450824
ENSG00000162896	2030	PIGR	1	q32.1	207101863	207119811
ENSG00000168124	2768	OR1F1	16	p13.3	3254247	3255188
ENSG00000154721	2804	JAM2	21	q21.3	27011584	27089874
ENSG00000136156	4804	ITM2B	13	q14.2	48807294	48837063
ENSG00000112077	1927	RHAG	6	p12.3	49572871	49604587
ENSG00000077585	2147	GPR137B	1	q42.3	236305832	236385165
ENSG00000185499	1748	MUC1	1	q22	155158300	155162707
ENSG00000148175	3209	STOM	9	q33.2	124101355	124132531
ENSG00000183527	2843	PSMG1	21	q22.2	40546695	40555777
ENSG00000133083	4537	DCLK1	13	q13.3	36343122	36705443
ENSG00000011677	3557	GABRA3	X	q28	151334706	151620337
ENSG00000085117	2129	CD82	11	p11.2	44587141	44641313
ENSG00000101204	2931	CHRNA4	20	q13.33	61974665	62009753
ENSG00000135643	1983	KCNMB4	12	q15	70760062	70824978
ENSG00000117971	3135	CHRNB4	15	q25.1	78916461	78933587
ENSG00000120436	3415	GPR31	6	q27	167569759	167571817
ENSG00000198691	2042	ABCA4	1	p22.1	94458393	94586688
ENSG00000021645	3372	NRXN3	14	q24.3	79081275	80330758
ENSG00000170175	4014	CHRNB1	17	p13.1	7348380	7361026
ENSG00000183098	4372	GPC6	13	q31.3	93879095	95055812
ENSG00000070019	2504	GUCY2C	12	p12.3	14765570	14849519
ENSG00000137642	3117	SORL1	11	q24.1	121322961	121504471
ENSG00000069493	2504	CLEC2D	12	p13.31	9809270	9852039
ENSG00000149452	2065	SLC22A8	11	q12.3	62760297	62783311
ENSG00000163485	2030	ADORA1	1	q32.1	203059782	203136533
ENSG00000101180	2931	HRH3	20	q13.33	60790026	60795323
ENSG00000157103	2604	SLC6A1	3	p25.3	11034410	11080933
ENSG00000155729	1773	KCTD18	2	q33.1	201353675	201384507
ENSG00000171385	1741	KCND3	1	p13.2	112313284	112531777
ENSG00000165240	3423	ATP7A	X	q21.1	77166194	77305892
ENSG00000160801	2635	PTH1R	3	p21.31	46919236	46951581
ENSG00000186265	2120	BTLA	3	q13.2	112182815	112218408
ENSG00000164342	2664	TLR3	4	q35.1	186990309	187006250
ENSG00000174417	2509	TRHR	8	q23.1	110099724	110131813
ENSG00000125657	2188	TNFSF9	19	p13.3	6531010	6535939
ENSG00000130035	2504	GALNT8	12	p13.32	4829752	4881892
ENSG00000204305	2018	AGER	6	p21.32	32148745	32152101
ENSG00000163347	2357	CLDN1	3	q28	190023490	190040264
ENSG00000164647	4373	STEAP1	7	q21.13	89779220	89794143
ENSG00000140199	3035	SLC12A6	15	q14	34522197	34630265
ENSG00000164023	2612	SGMS2	4	q25	108745719	108836203
ENSG00000163817	2635	SLC6A20	3	p21.31	45796942	45838186
ENSG00000184156	2547	KCNQ3	8	q24.22	133139193	133493200
ENSG00000054356	1788	PTPRN	2	q35	220154345	220174370
ENSG00000182631	2659	RXFP3	5	p13.2	33936489	33938342
ENSG00000169908	2361	TM4SF1	3	q25.1	149086809	149095652
ENSG00000070729	2789	CNGB1	16	q21	57916244	58005020
ENSG00000165409	3344	TSHR	14	q31.1	81421775	81612646
ENSG00000168356	2589	SCN11A	3	p22.2	38887260	38992052
ENSG00000109991	2065	P2RX3	11	q12.1	57105949	57137549
ENSG00000116032	2188	GRIN3B	19	p13.3	1000437	1009721
ENSG00000137860	3070	SLC28A2	15	q21.1	45544433	45568133
ENSG00000081237	1867	PTPRC	1	q31.3	198607801	198726545
ENSG00000154122	2695	ANKH	5	p15.2	14704913	14871887
ENSG00000147100	3407	SLC16A2	X	q13.2	73640638	73753752
ENSG00000130037	2504	KCNA5	12	p13.32	5153085	5155949
ENSG00000185231	3374	MC2R	18	p11.21	13882043	13915535
ENSG00000176956	2547	LY6H	8	q24.3	144239331	144242128
ENSG00000132329	1772	RAMP1	2	q37.3	238767536	238820756
ENSG00000162733	1789	DDR2	1	q23.3	162601163	162750237
ENSG00000171885	3335	AQP4	18	q11.2	24432002	24445749
ENSG00000110848	2504	CD69	12	p13.31	9905082	9913497
ENSG00000165682	2504	CLEC1B	12	p13.2	10145664	10151899
ENSG00000130962	3425	PRRG1	X	p21.1	37208528	37316548
ENSG00000022355	3273	GABRA1	5	q34	161274197	161326965
ENSG00000135569	3656	TAAR5	6	q23.2	132909812	132911222
ENSG00000147955	3061	SIGMAR1	9	p13.3	34634719	34637806
ENSG00000133116	4537	KL	13	q13.1	33590571	33640282
ENSG00000125384	3276	PTGER2	14	q22.1	52781113	52795324
ENSG00000088386	4336	SLC15A1	13	q32.3	99336898	99404929
ENSG00000178342	3479	KCNG2	18	q23	77623668	77659816
ENSG00000174175	1801	SELP	1	q24.2	169558037	169599380
ENSG00000151651	3203	ADAM8	10	q26.3	135075907	135090372
ENSG00000121281	2733	ADCY7	16	q12.1	50300478	50352046
ENSG00000151079	2504	KCNA6	12	p13.32	4918342	4960277
ENSG00000103249	2768	CLCN7	16	p13.3	1494935	1525085
ENSG00000118432	2780	CNR1	6	q15	88849583	88875666
ENSG00000145863	3273	GABRA6	5	q34	161112721	161129112
ENSG00000135587	3480	SMPD2	6	q21	109761966	109765122
ENSG00000144785	1927	CNPY2	12	q13.3	56704217	56710120
ENSG00000126895	3557	AVPR2	X	q28	153167985	153172620
ENSG00000054277	2117	OPN3	1	q43	241753404	241840678
ENSG00000183454	2768	GRIN2A	16	p13.2	9847261	10276611
ENSG00000114739	2589	ACVR2B	3	p22.2	38495342	38524948
ENSG00000148925	2263	BTBD10	11	p15.2	13409558	13484838
ENSG00000108846	3640	ABCC3	17	q21.33	48712218	48769062
ENSG00000101856	3532	PGRMC1	X	q24	118370216	118378429
ENSG00000108947	4014	EFNB3	17	p13.1	7608520	7614696
ENSG00000139644	1927	TMBIM6	12	q13.12	50135293	50174322
ENSG00000086159	1927	AQP6	12	q13.12	50360977	50370922
ENSG00000174669	2283	SLC29A2	11	q13.2	66129993	66139291
ENSG00000160791	2635	CCR5	3	p21.31	46411633	46417697
ENSG00000182324	2170	KCNJ14	19	q13.33	48958766	48969367
ENSG00000140519	3137	RHCG	15	q26.1	90014638	90039815
ENSG00000138435	1704	CHRNA1	2	q31.1	175612320	175629200
ENSG00000116329	2139	OPRD1	1	p35.3	29138654	29190208
ENSG00000103569	3070	AQP9	15	q21.3	58430502	58478110
ENSG00000198598	2031	MMP17	12	q24.33	132312938	132336316
ENSG00000196277	2574	GRM7	3	p26.1	6811688	7783215
ENSG00000138031	1843	ADCY3	2	p23.3	25042038	25142708
ENSG00000147402	3557	GABRQ	X	q28	151806637	151825999
ENSG00000044524	2060	EPHA3	3	q11.1	89156674	89531284
ENSG00000104848	2170	KCNA7	19	q13.33	49570675	49576198
ENSG00000100156	4178	SLC16A8	22	q13.1	38474141	38480100
ENSG00000168594	2668	ADAM29	4	q34.1	175839509	175899331
ENSG00000158445	2931	KCNB1	20	q13.13	47984946	48099184
ENSG00000036828	2282	CASR	3	q21.1	121902530	122005343
ENSG00000114948	1773	ADAM23	2	q33.3	207308263	207485851
ENSG00000181634	3209	TNFSF15	9	q32	117551600	117568406
ENSG00000123191	4804	ATP7B	13	q14.3	52506809	52585630
ENSG00000204962	4376	PCDHA8	5	q31.3	140220812	140223387
ENSG00000007312	3667	CD79B	17	q23.3	62006100	62009714
ENSG00000139567	1927	ACVRL1	12	q13.13	52301202	52317145
ENSG00000171365	3415	CLCN5	X	p11.23	49687225	49863892
ENSG00000068078	2558	FGFR3	4	p16.3	1795034	1810598
ENSG00000159961	4014	OR3A3	17	p13.2	3323862	3324827
ENSG00000075461	3667	CACNG4	17	q24.2	64961013	65029518
ENSG00000177301	1741	KCNA2	1	p13.3	111136202	111174096
ENSG00000078549	4173	ADCYAP1R1	7	p14.3	31092076	31151089
ENSG00000197901	2065	SLC22A6	11	q12.3	62744069	62752469
ENSG00000178623	1772	GPR35	2	q37.3	241544848	241570676
ENSG00000181072	5086	CHRM2	7	q33	136553399	136705002
ENSG00000047936	3430	ROS1	6	q22.1	117609463	117747018
ENSG00000164129	2671	NPY5R	4	q32.2	164265091	164273084
ENSG00000185436	2178	IL28RA	1	p36.11	24480647	24514449
ENSG00000102468	4804	HTR2A	13	q14.2	47407513	47470173
ENSG00000136732	1568	GYPC	2	q14.3	127413509	127454246
ENSG00000112486	3415	CCR6	6	q27	167525295	167553184
ENSG00000181819	3478	AL391071.1	X	q22.3	104650318	104651094
ENSG00000198822	4373	GRM3	7	q21.11	86273224	86494200
ENSG00000172725	2283	CORO1B	11	q13.2	67205519	67211263
ENSG00000165970	2263	SLC6A5	11	p15.1	20620946	20676610
ENSG00000164128	2671	NPY1R	4	q32.2	164245117	164253748
ENSG00000204963	4376	PCDHA7	5	q31.3	140213969	140216338
ENSG00000151577	2120	DRD3	3	q13.31	113847499	113918254
ENSG00000144724	2500	PTPRG	3	p14.2	61547243	62283288
ENSG00000138792	2612	ENPEP	4	q25	111397325	111484493
ENSG00000121361	2438	KCNJ8	12	p12.1	21917889	21927747
ENSG00000165794	3121	SLC39A2	14	q11.2	21467449	21470030
ENSG00000168447	2753	SCNN1B	16	p12.2	23313591	23392620
ENSG00000168924	2558	LETM1	4	p16.3	1813206	1857974
ENSG00000125255	4265	SLC10A2	13	q33.1	103696350	103719196
ENSG00000164506	3554	STXBP5	6	q24.3	147525508	147708707
ENSG00000007314	3667	SCN4A	17	q23.3	62015914	62050278
ENSG00000121858	2373	TNFSF10	3	q26.31	172223298	172241297
ENSG00000136160	4539	EDNRB	13	q22.3	78469616	78493903
ENSG00000149575	3117	SCN2B	11	q23.3	118036187	118047241
ENSG00000168329	2589	CX3CR1	3	p22.2	39304985	39323186
ENSG00000132164	2604	SLC6A11	3	p25.3	10857885	10982419
ENSG00000197150	4979	ABCB8	7	q36.1	150725510	150744869
ENSG00000132681	1789	ATP1A4	1	q23.2	160121352	160156767
ENSG00000070961	1997	ATP2B1	12	q21.33	89981828	90049844
ENSG00000121807	2635	CCR2	3	p21.31	46395225	46402419
ENSG00000101188	2931	NTSR1	20	q13.33	61340189	61394123
ENSG00000104756	2575	KCTD9	8	p21.2	25285366	25315983
ENSG00000204964	4376
ENSG00000164220	3696	F2RL2	5	q13.3	75911328	75919238
ENSG00000102996	2789	MMP15	16	q21	58059470	58080805
ENSG00000173585	2635	CCR9	3	p21.31	45927996	45944667
ENSG00000166073	3035	GPR176	15	q15.1	40091223	40213093
ENSG00000139514	4403	SLC7A1	13	q12.3	30083547	30169721
ENSG00000104998	2188	IL27RA	19	p13.12	14142262	14164026
ENSG00000113749	3068	HRH2	5	q35.2	175085031	175113245
ENSG00000120156	3266	TEK	9	p21.2	27109147	27230173
ENSG00000128567	5227	PODXL	7	q32.3	131185021	131242976
ENSG00000100385	4178	IL2RB	22	q12.3	37515126	37571094
ENSG00000112078	2018	KCTD20	6	p21.31	36410544	36458920
ENSG00000006638	2188	TBXA2R	19	p13.3	3594504	3606658
ENSG00000157873	2178	TNFRSF14	1	p36.32	2487078	2497061
ENSG00000187730	2178	GABRD	1	p36.33	1950780	1962192
ENSG00000169903	2361	TM4SF4	3	q25.1	149191761	149221068
ENSG00000180090	4014	OR3A1	17	p13.3	3194929	3195894
ENSG00000185149	2671	NPY2R	4	q32.1	156129781	156138227
ENSG00000173391	2504	OLR1	12	p13.2	10310904	10324790
ENSG00000114770	2376	ABCC5	3	q27.1	183637722	183735803
ENSG00000159197	2843	KCNE2	21	q22.11	35736323	35743440
ENSG00000134817	2065	APLNR	11	q11	57001054	57004726
ENSG00000170017	2120	ALCAM	3	q13.11	105085713	105295744
ENSG00000187688	3859	TRPV2	17	p11.2	16318888	16340317
ENSG00000081818	4376	PCDHB4	5	q31.3	140501581	140505201
ENSG00000070915	2789	SLC12A3	16	q13	56899119	56949760
ENSG00000016490	2042	CLCA1	1	p22.3	86934051	86965972
ENSG00000204965	4376	PCDHA5	5	q31.3	140201361	140203811
ENSG00000183150	2504	GPR19	12	p13.1	12813995	12849121
ENSG00000136531	1643	SCN2A	2	q24.3	166095912	166248818
ENSG00000171840	2504	NINJ2	12	p13.33	673462	772907
ENSG00000132470	3672	ITGB4	17	q25.1	73717516	73753898
ENSG00000165272	3266	AQP3	9	p13.3	33441152	33447609
ENSG00000159279	4376
ENSG00000196083	2357	IL1RAP	3	q28	190231840	190375843
ENSG00000154269	3656	ENPP3	6	q23.2	131949582	132068553
ENSG00000106327	4978	TFR2	7	q22.1	100218039	100240402
ENSG00000137507	2283	LRRC32	11	q13.5	76368568	76381791
ENSG00000123384	1927	LRP1	12	q13.3	57522276	57607123
ENSG00000144668	2589	ITGA9	3	p22.2	37493606	37865005
ENSG00000115194	1843	SLC30A3	2	p23.3	27476552	27498685
ENSG00000106125	4173	FAM188B	7	p14.3	30811033	30963244
ENSG00000164161	2694	HHIP	4	q31.21	145567173	145659887
ENSG00000101425	2758	BPI	20	q11.23	36888551	36965907
ENSG00000188822	2178	CNR2	1	p36.11	24197016	24239852
ENSG00000106991	3207	ENG	9	q34.11	130577291	130617035
ENSG00000109756	2671	RAPGEF2	4	q32.1	160188998	160281297
ENSG00000134352	2652	IL6ST	5	q11.2	55230923	55290772
ENSG00000104755	2441	ADAM2	8	p11.22	39601257	39695779
ENSG00000145244	2453	CORIN	4	p12	47596015	47840059
ENSG00000151704	2916	KCNJ1	11	q24.3	128707915	128737268
ENSG00000080293	1568	SCTR	2	q14.2	120197419	120282070
ENSG00000204967	4376	PCDHA4	5	q31.3	140186514	140189252
ENSG00000145864	3273	GABRB2	5	q34	160715436	160975130
ENSG00000129048	2286	CCRL1	3	q22.1	132316081	132321059
ENSG00000105143	2188	SLC1A6	19	p13.12	15060991	15087839
ENSG00000118804	2524	STBD1	4	q21.1	77227179	77232283
ENSG00000163785	2286	RYK	3	q22.2	133794023	133969494
ENSG00000075275	4178	CELSR1	22	q13.31	46755733	46933067
ENSG00000100368	4119	CSF2RB	22	q12.3	37309670	37336491
ENSG00000113504	2695	SLC12A7	5	p15.33	1050491	1112172
ENSG00000080815	3372	PSEN1	14	q24.2	73603155	73687109
ENSG00000135823	1846	STX6	1	q25.3	180941861	180992047
ENSG00000184908	2178	CLCNKB	1	p36.13	16370247	16383803
ENSG00000166225	1983	FRS2	12	q15	69864129	69973559
ENSG00000184845	3068	DRD1	5	q35.2	174867675	174871163
ENSG00000170190	3672	SLC16A5	17	q25.1	73084055	73102246
ENSG00000156113	3085	KCNMA1	10	q22.3	78629360	79398353
ENSG00000137462	2694	TLR2	4	q31.3	154624015	154627238
ENSG00000007062	2564	PROM1	4	p15.32	15965287	16085668
ENSG00000181856	4014	SLC2A4	17	p13.1	7185053	7191576
ENSG00000111181	2504	SLC6A12	12	p13.33	299243	323689
ENSG00000113600	2659	C9	5	p13.1	39284364	39388954
ENSG00000133800	2263	LYVE1	11	p15.4	10579413	10590365
ENSG00000112038	3623	OPRM1	6	q25.2	154331636	154568001
ENSG00000149809	2283	TM7SF2	11	q13.1	64879341	64883706
ENSG00000129159	2263	KCNC1	11	p15.1	17757495	17804602
ENSG00000138449	1716	SLC40A1	2	q32.2	190425305	190448484
ENSG00000113327	3273	GABRG2	5	q34	161494546	161582545
ENSG00000189184	2634	PCDH18	4	q28.3	138440072	138453629
ENSG00000186354	3414	C9orf47	9	q22.1	91605778	91611055
ENSG00000153208	1565	MERTK	2	q13	112656056	112787138
ENSG00000132670	2253	PTPRA	20	p13	2844830	3019320
ENSG00000135622	1651	SEMA4F	2	p13.1	74881355	74909186
ENSG00000117586	1846	TNFSF4	1	q25.1	173152873	173176452
ENSG00000129925	2768	TMEM8A	16	p13.3	420773	437113
ENSG00000132671	2223	SSTR4	20	p11.21	23016057	23017314
ENSG00000150086	2504	GRIN2B	12	p13.1	13714144	14133053
ENSG00000030304	3279	MUSK	9	q31.3	113431051	113563859
ENSG00000127329	1983	PTPRB	12	q15	70910630	71031210
ENSG00000141505	4014	ASGR1	17	p13.1	7076750	7082883
ENSG00000011600	2170	TYROBP	19	q13.12	36395312	36399186
ENSG00000183473	4178	SSTR3	22	q13.1	37600278	37608362
ENSG00000184216	3557	IRAK1	X	q28	153275951	153285431
ENSG00000168135	4178	KCNJ4	22	q13.1	38822332	38851205
ENSG00000126861	3602	OMG	17	q11.2	29621665	29624349
ENSG00000169860	2361	P2RY1	3	q25.2	152553550	152555208
ENSG00000138448	1716	ITGAV	2	q32.1	187454792	187545628
ENSG00000204217	1773	BMPR2	2	q33.1	203241050	203432474
ENSG00000159113	2843
ENSG00000055118	4979	KCNH2	7	q36.1	150642049	150675403
ENSG00000180901	3672	KCTD2	17	q25.1	73043279	73061979
ENSG00000121764	2139	HCRTR1	1	p35.2	32083287	32098119
ENSG00000147650	2522	LRP12	8	q22.3	105501467	105601220
ENSG00000170128	2030	GPR25	1	q32.1	200842083	200843306
ENSG00000184185	3859	KCNJ12	17	p11.2	21279699	21320404
ENSG00000159110	2843	IFNAR2	21	q22.11	34602206	34656082
ENSG00000116106	1777	EPHA4	2	q36.1	222282747	222438922
ENSG00000153563	1572	CD8A	2	p11.2	87011729	87035519
ENSG00000169359	2361	SLC33A1	3	q25.31	155544305	155572218
ENSG00000130876	2170	SLC7A10	19	q13.11	33699570	33716756
ENSG00000196689	4014	TRPV1	17	p13.2	3468743	3500336
ENSG00000173653	2283	RCE1	11	q13.2	66610883	66614003
ENSG00000184916	3348	JAG2	14	q32.33	105607319	105635161
ENSG00000100170	4119	SLC5A1	22	q12.3	32439019	32509016
ENSG00000111262	2504	KCNA1	12	p13.32	5019073	5027422
ENSG00000063660	1772	GPC1	2	q37.3	241375088	241407493
ENSG00000160712	1748	IL6R	1	q21.3	154377669	154441926
ENSG00000139874	3181	SSTR1	14	q21.1	38677204	38682268
ENSG00000087128	2439	TMPRSS11E2	4	q13.2	69313167	69363322
ENSG00000142511	2170	GPR32	19	q13.33	51273721	51274989
ENSG00000099783	2188	HNRNPM	19	p13.2	8509651	8553885
ENSG00000112499	3623	SLC22A2	6	q25.3	160592093	160698670
ENSG00000204523	2018
ENSG00000143127	1721	ITGA10	1	q21.1	145524891	145543868
ENSG00000168384	2018	HLA-DPA1	HSCHR6_MHC_MCF		33065822	33082016
ENSG00000108405	4014	P2RX1	17	p13.2	3799891	3819960
ENSG00000125848	2248	FLRT3	20	p12.1	14303634	14318262
ENSG00000079950	3656	STX7	6	q23.2	132778663	132834337
ENSG00000156486	2522	KCNS2	8	q22.2	99439250	99445076
ENSG00000106018	4979	VIPR2	7	q36.3	158820866	158937649
ENSG00000134824	2065	FADS2	11	q12.2	61583749	61634825
ENSG00000170745	1836	KCNS3	2	p24.2	18059114	18542882
ENSG00000169242	1748	EFNA1	1	q22	155099936	155107333
ENSG00000002586	3437	CD99	X	p22.33	2609220	2659350
ENSG00000162572	2178	SCNN1D	1	p36.33	1215852	1227409
ENSG00000086205	2129	FOLH1	11	p11.12	49168188	49230222
ENSG00000152661	3430	GJA1	6	q22.31	121756838	121770873
ENSG00000083857	2664	FAT1	4	q35.2	187508938	187644987
ENSG00000027697	3656	IFNGR1	6	q23.3	137518621	137540586
ENSG00000136960	2547	ENPP2	8	q24.12	120569319	120651106
ENSG00000120659	4804	TNFSF11	13	q14.11	43136872	43182149
ENSG00000204713	2055	TRIM27	6	p22.1	28870779	28891768
ENSG00000019102	2916	VSIG2	11	q24.2	124617368	124622134
ENSG00000146039	2055	SLC17A4	6	p22.2	25754927	25781419
ENSG00000149489	2065	ROM1	11	q12.3	62380213	62382590
ENSG00000126460	2170	PRRG2	19	q13.33	50084587	50094265
ENSG00000138760	2524	SCARB2	4	q21.1	77079890	77135046
ENSG00000185760	2301	KCNQ5	6	q13	73331520	73908574
ENSG00000115365	1782	LANCL1	2	q34	211295973	211342376
ENSG00000004948	4373	CALCR	7	q21.3	93053799	93204042
ENSG00000108639	3672	SYNGR2	17	q25.3	76164671	76169009
ENSG00000103375	2753	AQP8	16	p12.1	25228242	25240261
ENSG00000069849	2307	ATP1B3	3	q23	141594966	141645356
ENSG00000080493	2439	SLC4A4	4	q13.3	72053003	72437804
ENSG00000105376	2188	ICAM5	19	p13.2	10400655	10407452
ENSG00000117425	2136	PTCH2	1	p34.1	45285516	45308735
ENSG00000091972	2120	CD200	3	q13.2	112051915	112081659
ENSG00000124557	2055	BTN1A1	6	p22.2	26501449	26510650
ENSG00000169684	3135	CHRNA5	15	q25.1	78857862	78887611
ENSG00000003056	2504	M6PR	12	p13.31	9092976	9102252
ENSG00000169442	2178	CD52	1	p36.11	26644448	26647014
ENSG00000108960	3667	MMD	17	q22	53469974	53499341
ENSG00000183671	1773	GPR1	2	q33.3	207040040	207082771
ENSG00000075673	4403	ATP12A	13	q12.12	25254695	25285918
ENSG00000168676	2994	KCTD19	16	q22.1	67323393	67360661
ENSG00000101000	2758	PROCR	20	q11.22	33758727	33765165
ENSG00000175344	3031	CHRNA7	15	q13.3	32322701	32464722
ENSG00000124089	2931	MC3R	20	q13.2	54823788	54824871
ENSG00000079112	2522	CDH17	8	q22.1	95139394	95229531
ENSG00000137975	2042	CLCA2	1	p22.3	86889769	86922241
ENSG00000139211	1927	AMIGO2	12	q13.11	47469490	47473734
ENSG00000177697	2263	CD151	11	p15.5	832843	838834
ENSG00000167825	2053	OR5I1	11	q11	55702932	55703876
ENSG00000136867	3259	SLC31A2	9	q32	115913222	115926421
ENSG00000132975	4403	GPR12	13	q12.13	27331923	27334922
ENSG00000100372	4178	SLC25A17	22	q13.2	41165634	41215403
ENSG00000175538	2283	KCNE3	11	q13.4	74165886	74178600
ENSG00000067141	3140	NEO1	15	q24.1	73344875	73597546
ENSG00000136720	1568	HS6ST1	2	q14.3	128994290	129076151
ENSG00000112964	2585	GHR	5	p12	42424026	42721979
ENSG00000185920	3414	PTCH1	9	q22.32	98205262	98279339
ENSG00000076662	2188	ICAM3	19	p13.2	10444454	10450345
ENSG00000198553	4804	KCNRG	13	q14.2	50589390	50595058
ENSG00000115705	1834	TPO	2	p25.3	1377995	1547483
ENSG00000135750	2147	KCNK1	1	q42.2	233749750	233808258
ENSG00000164136	2694	IL15	4	q31.21	142557752	142654612
ENSG00000185825	3557	BCAP31	X	q28	152965947	152990152
ENSG00000160716	1748	CHRNB2	1	q21.3	154540257	154552502
ENSG00000204632	2055	HLA-G	6	p22.1	29794744	29798902
ENSG00000134160	3031	TRPM1	15	q13.3	31293264	31393910
ENSG00000157219	4979	HTR5A	7	q36.2	154862034	154877459
ENSG00000124882	2439	EREG	4	q13.3	75230860	75254468
ENSG00000198211	3006	TUBB3	16	q24.3	89985667	90002505
ENSG00000169439	2522	SDC2	8	q22.1	97505882	97624037
ENSG00000162139	2283	NEU3	11	q13.4	74699179	74718741
ENSG00000113441	4043	LNPEP	5	q15	96271168	96373219
ENSG00000204174	2932	PPYR1	10	q11.22	47083534	47088320
ENSG00000102524	4265	TNFSF13B	13	q33.3	108903588	108959385
ENSG00000116815	1741	CD58	1	p13.1	117057157	117113715
ENSG00000067445	3415	TRO	X	p11.21	54946895	54957864
ENSG00000105374	2170	NKG7	19	q13.41	51874874	51875960
ENSG00000170961	2547	HAS2	8	q24.13	122625271	122653630
ENSG00000019505	2129	SYT13	11	p11.2	45261853	45307884
ENSG00000132718	1748	SYT11	1	q22	155829300	155854990
ENSG00000104290	2575	FZD3	8	p21.1	28351773	28431788
ENSG00000205155	2170	PSENEN	19	q13.12	36236494	36237903
ENSG00000149150	2065	SLC43A1	11	q12.1	57252010	57283159
ENSG00000072182	1788	ACCN4	2	q35	220378892	220403494
ENSG00000169071	3414	ROR2	9	q22.31	94325373	94712444
ENSG00000010379	2504	SLC6A13	12	p13.33	329788	372002
ENSG00000132677	1789	RHBG	1	q22	156339003	156355011
ENSG00000137252	1927	HCRTR2	6	p12.1	55039050	55147418
ENSG00000103044	2994	HAS3	16	q22.1	69140160	69152622
ENSG00000102245	3561	CD40LG	X	q26.3	135730352	135742549
ENSG00000174837	2188	EMR1	19	p13.3	6887582	6940463
ENSG00000170214	4027	ADRA1B	5	q33.3	159343790	159399551
ENSG00000182255	2275	KCNA4	11	p14.1	30031765	30038488
ENSG00000197965	1801	MPZL1	1	q24.2	167690429	167761156
ENSG00000164707	5086	SLC13A4	7	q33	135365985	135412952
ENSG00000164251	3696	F2RL1	5	q13.3	76114853	76131140
ENSG00000060656	2139	PTPRU	1	p35.3	29563028	29653313
ENSG00000136869	3209	TLR4	9	q33.1	120466610	120479149
ENSG00000165029	3279	ABCA1	9	q31.1	107543283	107690518
ENSG00000187010	2178	RHD	1	p36.11	25598981	25656936
ENSG00000148680	3123	HTR7	10	q23.31	92500580	92617455
ENSG00000160255	2843	ITGB2	21	q22.3	46305868	46348753
ENSG00000114573	2120	ATP6V1A	3	q13.2	113465866	113530903
ENSG00000171873	2253	ADRA1D	20	p13	4201329	4229721
ENSG00000120088	3640	CRHR1	17	q21.31	43861646	43913193
ENSG00000125498	2170	KIR2DL1	19	q13.42	55281263	55295498
ENSG00000169887	4978
ENSG00000151729	2664	SLC25A4	4	q35.1	186064395	186068425
ENSG00000115474	1772	KCNJ13	2	q37.1	233631174	233641278
ENSG00000169851	2564	PCDH7	4	p15.1	30722037	31144471
ENSG00000204882	2547	GPR20	8	q24.3	142366585	142377365
ENSG00000091129	5120	NRCAM	7	q31.1	107788082	108097161
ENSG00000136868	3259	SLC31A1	9	q32	115983842	116029217
ENSG00000176136	3374	MC5R	18	p11.21	13825543	13826861
ENSG00000135902	1772	CHRND	2	q37.1	233390703	233401377
ENSG00000072041	1997	SLC6A15	12	q21.31	85253267	85306606
ENSG00000102287	3557	GABRE	X	q28	151121596	151143152
ENSG00000182070	2263	OR52A1	11	p15.4	5172239	5207612
ENSG00000115232	1704	ITGA4	2	q31.3	182321619	182400914
ENSG00000101307	2253	SIRPB1	20	p13	1544167	1600689
ENSG00000117560	1846	FASLG	1	q24.3	172628154	172636014
ENSG00000150594	3215	ADRA2A	10	q25.2	112836790	112840658
ENSG00000166160	3557	OPN1MW2	X	q28	153485225	153498755
ENSG00000126353	3640	CCR7	17	q21.2	38710021	38721724
ENSG00000178307	3859	TMEM11	17	p11.2	21101263	21117908
ENSG00000144407	1782	PTH2R	2	q34	209224438	209719227
ENSG00000182580	2376	EPHB3	3	q27.1	184279572	184300197
ENSG00000018625	1789	ATP1A2	1	q23.2	160085549	160113381
ENSG00000163581	2373	SLC2A2	3	q26.2	170714137	170744539
ENSG00000073464	3437	CLCN4	X	p22.2	10125024	10205700
ENSG00000147257	3561	GPC3	X	q26.2	132669773	133119922
ENSG00000180772	3503	AGTR2	X	q23	115301975	115306225
ENSG00000168679	1741	SLC16A4	1	p13.3	110905482	110933670
ENSG00000203710	2030	CR1	1	q32.2	207669473	207815109
ENSG00000104783	2170	KCNN4	19	q13.31	44270685	44285409
ENSG00000196090	2888	PTPRT	20	q13.11	40701392	41818610
ENSG00000109667	2558	SLC2A9	4	p16.1	9827848	10042012
ENSG00000163519	2120	TRAT1	3	q13.13	108541545	108573852
ENSG00000164082	2635	GRM2	3	p21.2	51741081	51752629
ENSG00000100321	4178	SYNGR1	22	q13.1	39745930	39781593
ENSG00000186510	2178	CLCNKA	1	p36.13	16345330	16360545
ENSG00000185245	4014	GP1BA	17	p13.2	4835592	4838325
ENSG00000143801	2147	PSEN2	1	q42.13	227058264	227083806
ENSG00000130821	3557	SLC6A8	X	q28	152953554	152962048
ENSG00000147255	3561	IGSF1	X	q26.2	130407480	130533677
ENSG00000011105	2504	TSPAN9	12	p13.33	3186521	3395725
ENSG00000179913	2188	B3GNT3	19	p13.11	17905919	17924385
ENSG00000145451	2668	GLRA3	4	q34.1	175558065	175750465
ENSG00000109099	3956	PMP22	17	p12	15133095	15168644
ENSG00000115850	1607	LCT	2	q21.3	136545410	136594750
ENSG00000188672	2178	RHCE	1	p36.11	25688741	25756683
ENSG00000168065	2283	SLC22A11	11	q13.1	64323090	64340347
ENSG00000127561	2768	SYNGR3	16	p13.3	2039946	2044276
ENSG00000043591	3215	ADRB1	10	q25.3	115803806	115806667
ENSG00000106537	4232	TSPAN13	7	p21.1	16793160	16824161
ENSG00000110448	2065	CD5	11	q12.2	60869930	60895319
ENSG00000115353	1604	TACR1	2	p12	75276231	75426826
ENSG00000008283	3667	CYB561	17	q23.3	61509668	61523722
ENSG00000102057	3415	KCND1	X	p11.23	48818639	48827976
ENSG00000147380	3557	OPN1MW	X	q28	153448107	153461633
ENSG00000196517	2136	SLC6A9	1	p34.1	44462155	44497134
ENSG00000185737	3123	NRG3	10	q23.1	83634806	84746933
ENSG00000153143	2694
ENSG00000172209	4978	GPR22	7	q22.3	107110463	107116098
ENSG00000127412	5075	TRPV5	7	q34	142605267	142630905
ENSG00000150995	2574	ITPR1	3	p26.1	4535034	4889286
ENSG00000102174	3437	PHEX	X	p22.11	22050559	22269427
ENSG00000144891	2327	AGTR1	3	q24	148415571	148460795
ENSG00000127324	1983	TSPAN8	12	q21.1	71518869	71835678
ENSG00000171631	2283	P2RY6	11	q13.4	72975570	73009644
ENSG00000163975	2357	MFI2	3	q29	196715492	196756687
ENSG00000135312	2399	HTR1B	6	q14.1	78171922	78173181
ENSG00000186431	2170	FCAR	19	q13.42	55385549	55401838
ENSG00000117091	1789	CD48	1	q23.3	160648536	160681641
ENSG00000196218	2170	RYR1	19	q13.2	38924340	39078204
ENSG00000176076	3503	KCNE1L	X	q23	108866929	108868393
ENSG00000186912	3407	P2RY4	X	q13.1	69478016	69479654
ENSG00000131183	3068	SLC34A1	5	q35.3	176811445	176825849
ENSG00000129744	2263	ART1	11	p15.4	3666361	3685646
ENSG00000135424	1927	ITGA7	12	q13.2	56078373	56106089
ENSG00000169432	1643	SCN9A	2	q24.3	167051695	167232503
ENSG00000173578	2635	XCR1	3	p21.31	46058516	46069234
ENSG00000125266	4265	EFNB2	13	q33.3	107142093	107187462
ENSG00000170989	1845	S1PR1	1	p21.2	101702444	101707074
ENSG00000152413	3866	HOMER1	5	q14.1	78668459	78810040
ENSG00000134765	3357	DSC1	18	q12.1	28709199	28742819
ENSG00000134853	2421	PDGFRA	4	q12	55095457	55164414
ENSG00000136099	4804	PCDH8	13	q14.3	53418109	53422775
ENSG00000169855	2174	ROBO1	3	p12.2	78646390	79816965
ENSG00000164171	2652	ITGA2	5	q11.2	52285183	52390609
ENSG00000100379	4119	KCTD17	22	q12.3	37447779	37459430
ENSG00000154165	2063	GPR15	3	q11.2	98250855	98251994
ENSG00000119737	1696	GPR75	2	p16.2	54080050	54087126
ENSG00000196549	2361	MME	3	q25.2	154741913	154901518
ENSG00000112149	2093	CD83	6	p23	14117872	14137149
ENSG00000181754	1741	AMIGO1	1	p13.3	110046797	110052360
ENSG00000008282	4978	SYPL1	7	q22.3	105730949	105753022
ENSG00000178394	2822	HTR1A	5	q12.3	63256278	63257546
ENSG00000185862	3602	EVI2B	17	q11.2	29630790	29641123
ENSG00000173525	5016
ENSG00000136856	3207	SLC2A8	9	q33.3	130159421	130170703
ENSG00000072657	1997	TRHDE	12	q21.1	72666463	73059421
ENSG00000145740	3696	SLC30A5	5	q13.1	68389788	68426896
ENSG00000174951	2170	FUT1	19	q13.33	49251268	49258647
ENSG00000198719	3415	DLL1	6	q27	170591294	170599697
ENSG00000128617	5227	OPN1SW	7	q32.1	128412545	128415844
ENSG00000135387	2268	CAPRIN1	11	p13	34073230	34124157
ENSG00000183625	2635	CCR3	3	p21.31	46205096	46308111
ENSG00000171105	2188	INSR	19	p13.2	7112266	7294011
ENSG00000198838	3035	RYR3	15	q14	33603177	34158299
ENSG00000110852	2504	CLEC2B	12	p13.31	10004977	10022458
ENSG00000112818	1927	MEP1A	6	p12.3	46761127	46807515
ENSG00000018280	1788	SLC11A1	2	q35	219246752	219261617
ENSG00000183813	2610	CCR4	3	p22.3	32993066	32997841
ENSG00000115902	1664	SLC1A4	2	p14	65215579	65250999
ENSG00000105464	2170	GRIN2D	19	q13.33	48898132	48948187
ENSG00000113070	4376	HBEGF	5	q31.3	139712428	139726188
ENSG00000176130	2188
ENSG00000135535	3480	CD164	6	q21	109687717	109703762
ENSG00000182393	2170	IL29	19	q13.2	39786965	39789312
ENSG00000119973	3203	PRLHR	10	q26.11	120352916	120355160
ENSG00000179399	4372	GPC5	13	q31.3	92050929	93519490
ENSG00000135452	1954	TSPAN31	12	q14.1	58138784	58142004
ENSG00000156886	2729	ITGAD	16	p11.2	31404633	31437826
ENSG00000153885	2170	KCTD15	19	q13.11	34287751	34306668
ENSG00000182674	2449	KCNB2	8	q13.3	73479970	73850326
ENSG00000127990	4373	SGCE	7	q21.3	94214538	94285521
ENSG00000196639	2604	HRH1	3	p25.3	11178779	11305243
ENSG00000176884	3207	GRIN1	9	q34.3	140032842	140063207
ENSG00000168263	3371	KCNV2	9	p24.2	2717239	2730037
ENSG00000155850	4130	SLC26A2	5	q32	149340300	149366968
ENSG00000074621	3118	SLC24A1	15	q22.31	65914270	65948598
ENSG00000138297	2932	TIMM23	10	q11.23	51592080	51623365
ENSG00000164050	2635	PLXNB1	3	p21.31	48445261	48471594
ENSG00000138622	3140	HCN4	15	q24.1	73612200	73661605
ENSG00000184166	4014	OR1D2	17	p13.3	2995352	2996290
ENSG00000168995	2170	SIGLEC7	19	q13.41	51645558	51656783
ENSG00000128285	4178	MCHR1	22	q13.2	41074754	41078818
ENSG00000103546	2733	SLC6A2	16	q12.2	55671012	55739184
ENSG00000087916	3503	SLC6A14	X	q23	115567747	115592625
ENSG00000054219	1643	LY75	2	q24.2	160628362	160761260
ENSG00000112337	2055	SLC17A2	6	p22.2	25912982	25930839
ENSG00000186318	3117	BACE1	11	q23.3	117156417	117186972
ENSG00000004939	3640	SLC4A1	17	q21.31	42325753	42345509
ENSG00000136928	3414	GABBR2	9	q22.33	101050391	101471479
ENSG00000110375	3117	UPK2	11	q23.3	118827026	118829268
ENSG00000198542	4265	ITGBL1	13	q33.1	102104966	102371145
ENSG00000148600	3123	PCDH21	10	q23.1	85954410	85979377
ENSG00000124134	2931	KCNS1	20	q13.12	43720951	43729753
ENSG00000147155	3415	EBP	X	p11.23	48379546	48387104
ENSG00000156219	2524	ART3	4	q21.1	76932337	77033954
ENSG00000158473	1789	CD1D	1	q23.1	158149737	158154686
ENSG00000102755	4403	FLT1	13	q12.3	28874489	29069232
ENSG00000144230	1568	GPR17	2	q14.3	128403569	128412554
ENSG00000049249	2178	TNFRSF9	1	p36.23	7979907	8000926
ENSG00000142166	2843	IFNAR1	21	q22.11	34696782	34732168
ENSG00000171551	1772	ECEL1	2	q37.1	233344537	233352538
ENSG00000120328	4376	PCDHB12	5	q31.3	140588291	140591696
ENSG00000187486	2263	KCNJ11	11	p15.1	17406798	17410206
ENSG00000179097	2060	HTR1F	3	q11.1	88039846	88042919
ENSG00000125966	2758	MMP24	20	q11.22	33814457	33864801
ENSG00000133019	2117	CHRM3	1	q43	239549865	240078750
ENSG00000172940	2589	SLC22A13	3	p22.2	38307298	38319806
ENSG00000173198	3423	CYSLTR1	X	q21.1	77526961	77583048
ENSG00000166206	3011	GABRB3	15	q12	26788693	27018924
ENSG00000101384	2248	JAG1	20	p12.2	10618332	10654694
ENSG00000108852	3640	MPP2	17	q21.31	41952725	41985113
ENSG00000099365	2729	STX1B	16	p11.2	31000577	31021824
ENSG00000153283	2120	CD96	3	q13.13	111260926	111384597
ENSG00000161509	3672	GRIN2C	17	q25.1	72838162	72856966
ENSG00000204475	2018	NCR3	6	p21.33	31556672	31560762
ENSG00000156103	2464	MMP16	8	q21.3	89049464	89339717
ENSG00000053918	2263	KCNQ1	11	p15.5	2466221	2870221
ENSG00000113594	2659	LIFR	5	p13.1	38475065	38595506
ENSG00000139190	2504	VAMP1	12	p13.31	6571406	6580065
ENSG00000143119	1741	CD53	1	p13.3	111415722	111442558
ENSG00000170412	3672	GPRC5C	17	q25.1	72427052	72446719
ENSG00000148604	3123	RGR	10	q23.1	86004809	86019716
ENSG00000180914	2604	OXTR	3	p25.3	8792094	8811314
ENSG00000104921	2188	FCER2	19	p13.2	7753663	7766997
ENSG00000110876	2031	SELPLG	12	q24.11	109015686	109027670
ENSG00000012124	2170	CD22	19	q13.12	35820079	35838262
ENSG00000101017	2931	CD40	20	q13.12	44746911	44758502
ENSG00000178732	2357	GP5	3	q29	194115550	194119995
ENSG00000158477	1789	CD1A	1	q23.1	158223927	158228059
ENSG00000175003	3623	SLC22A1	6	q25.3	160542805	160579750
ENSG00000090269	5075	CLEC5A	7	q34	141627157	141646807
ENSG00000138185	3251	ENTPD1	10	q24.1	97454774	97637023
ENSG00000104894	2170	CD37	19	q13.33	49838677	49843859
ENSG00000137809	3116	ITGA11	15	q23	68594050	68724492
ENSG00000168830	2780	HTR1E	6	q14.3	87647024	87726401
ENSG00000081985	2043	IL12RB2	1	p31.3	67773047	67862583
ENSG00000150625	2668	GPM6A	4	q34.2	176554089	176923648
ENSG00000075043	2931	KCNQ2	20	q13.33	62037542	62103993
ENSG00000062524	3066	LTK	15	q15.1	41795836	41806085
ENSG00000173208	1880	ABCD2	12	q12	39945035	40013843
ENSG00000117013	2136	KCNQ4	1	p34.2	41249684	41306124
ENSG00000124334	3557	IL9R	X	q28	155227246	155251689
ENSG00000172215	2635	CXCR6	3	p21.31	45982425	45989845
ENSG00000150093	2998	ITGB1	10	p11.22	33189247	33294720
ENSG00000164850	4216	GPER	7	p22.3	1121844	1133451
ENSG00000174600	2022	CMKLR1	12	q23.3	108681821	108733094
ENSG00000116176	2768	TPSG1	16	p13.3	1271651	1275254
ENSG00000139193	2504	CD27	12	p13.31	6554051	6560884
ENSG00000112763	2055	BTN2A1	6	p22.2	26458150	26476849
ENSG00000099822	2188	HCN2	19	p13.3	589893	617157
ENSG00000100345	4119	MYH9	22	q12.3	36677327	36784063
ENSG00000108622	3667	ICAM2	17	q23.3	62079956	62097994
ENSG00000146729	4032	GBAS	7	p11.2	56019486	56067874
ENSG00000126262	2170	FFAR2	19	q13.12	35940617	35941609
ENSG00000115840	1704	SLC25A12	2	q31.1	172640880	172864766
ENSG00000130830	3557	MPP1	X	q28	154006959	154049282
ENSG00000103429	2768	BFAR	16	p13.12	14726672	14763093
ENSG00000123096	2438	SSPN	12	p12.1	26348269	26387706
ENSG00000171860	2504	C3AR1	12	p13.31	8210919	8218955
ENSG00000186827	2178	TNFRSF4	1	p36.33	1146706	1149518
ENSG00000072315	3503	TRPC5	X	q23	111017543	111326004
ENSG00000143543	1721	JTB	1	q21.3	153946745	153950164
ENSG00000082781	2282	ITGB5	3	q21.2	124480795	124606674
ENSG00000169006	1834	NTSR2	2	p25.1	11798304	11810290
ENSG00000073060	2031	SCARB1	12	q24.31	125262186	125348519
ENSG00000105974	5120	CAV1	7	q31.2	116164839	116201233
ENSG00000157168	2477	NRG1	8	p12	31497501	32622066
ENSG00000142319	2695	SLC6A3	5	p15.33	1392905	1445543
ENSG00000144191	1539	CNGA3	2	q11.2	98962618	99015064
ENSG00000102539	4804	MLNR	13	q14.2	49794474	49796513
ENSG00000124067	2994	SLC12A4	16	q22.1	67978230	68002555
ENSG00000174358	2695	SLC6A19	5	p15.33	1201710	1225228
ENSG00000107521	3251	HPS1	10	q24.2	100175955	100206709
ENSG00000135577	3554	NMBR	6	q24.1	142379467	142409936
ENSG00000171303	1843	KCNK3	2	p23.3	26915619	26956288
ENSG00000143324	1846	XPR1	1	q25.3	180601140	180859387
ENSG00000108516	3859	AC003958.3	17	q21.2	39490884	39491985
ENSG00000177464	2170	GPR4	19	q13.32	46093025	46105466
ENSG00000080511	2188	RDH8	19	p13.2	10123925	10132954
ENSG00000180871	1788	IL8RB	2	q35	218990012	219001976
ENSG00000171189	2804	GRIK1	21	q21.3	30909254	31312351
ENSG00000184012	2843	TMPRSS2	21	q22.3	42836478	42903043
ENSG00000120586	3060	MRC1	10	p12.33	18098352	18200091
ENSG00000105976	5120	MET	7	q31.2	116312248	116438440
ENSG00000197405	2170	C5AR1	19	q13.32	47813104	47825327
ENSG00000173546	3140	CSPG4	15	q24.2	75966663	76005189
ENSG00000124469	2170	CEACAM8	19	q13.2	43084393	43099082
ENSG00000090339	2188	ICAM1	19	p13.2	10381517	10397291
ENSG00000144935	2307	TRPC1	3	q23	142440016	142526730
ENSG00000169836	2577	TACR3	4	q24	104507188	104640973
ENSG00000105971	5120	CAV2	7	q31.2	115927434	116148595
ENSG00000126266	2170	FFAR1	19	q13.12	35842455	35843357
ENSG00000110911	1927	SLC11A2	12	q13.12	51375509	51422008
ENSG00000135914	1772	HTR2B	2	q37.1	231972944	231989832
ENSG00000137101	3061	CD72	9	p13.3	35609530	35646807
ENSG00000171680	2178	PLEKHG5	1	p36.31	6526152	6580121
ENSG00000113262	3068	GRM6	5	q35.3	178392096	178421945
ENSG00000168398	3348	BDKRB2	14	q32.2	96671135	96710666
ENSG00000090776	3407	EFNB1	X	q13.1	68048840	68061990
ENSG00000112655	2018	PTK7	6	p21.1	43044006	43129457
ENSG00000117362	1721	APH1A	1	q21.2	150237799	150241980
ENSG00000179546	2178	HTR1D	1	p36.12	23516993	23521222
ENSG00000089692	2504	LAG3	12	p13.31	6881670	6887619
ENSG00000143473	2030	KCNH1	1	q32.2	210856555	211307457
ENSG00000073734	1704	ABCB11	2	q31.1	169778564	169887832
ENSG00000106636	4147	YKT6	7	p13	44240567	44253893
ENSG00000128052	2421	KDR	4	q12	55944644	55991756
ENSG00000173535	2575	TNFRSF10C	8	p21.3	22941868	22974950
ENSG00000080031	2170	PTPRH	19	q13.42	55692616	55720842
ENSG00000145888	4027	GLRA1	5	q33.1	151202168	151304403
ENSG00000170289	2464	CNGB3	8	q21.3	87586161	87755901
ENSG00000038945	2591	MSR1	8	p22	15965387	16050300
ENSG00000106688	3371	SLC1A1	9	p24.2	4490444	4587469
ENSG00000104321	2449	TRPA1	8	q13.3	72933486	72987819
ENSG00000196876	1927	SCN8A	12	q13.13	51985020	52202297
ENSG00000114812	2589	VIPR1	3	p22.1	42530791	42579065
ENSG00000154710	4123	RABGEF1	7	q11.21	66094052	66276446
ENSG00000149305	3117	HTR3B	11	q23.2	113775519	113817282
ENSG00000091181	2574	IL5RA	3	p26.2	3111233	3168297
ENSG00000177663	4050	IL17RA	22	q11.1	17565844	17596583
ENSG00000137731	3117	FXYD2	11	q23.3	117690790	117698807
ENSG00000010278	2504	CD9	12	p13.31	6308881	6347427
ENSG00000142627	2178	EPHA2	1	p36.13	16450832	16482582
ENSG00000143620	1748
ENSG00000143167	1801	GPA33	1	q24.1	167022073	167059868
ENSG00000152208	2547	GRID2	4	q22.1	93225808	94695707
ENSG00000174943	2729	KCTD13	16	p11.2	29917657	29937549
ENSG00000184730	2729	AC138894.3	16	p11.2	28505993	28510242
ENSG00000166828	2753	SCNN1G	16	p12.2	23194036	23228204
ENSG00000143753	2147	DEGS1	1	q42.11	224363458	224381143
ENSG00000158887	1789	MPZ	1	q23.3	161274525	161279762
ENSG00000171587	2843	DSCAM	21	q22.2	41382926	42219065
ENSG00000118308	2438	LRMP	12	p12.1	25205241	25261268
ENSG00000082482	2056	KCNK2	1	q41	215179118	215410436
ENSG00000067182	2504	TNFRSF1A	12	p13.31	6437924	6451261
ENSG00000137070	3061	IL11RA	9	p13.3	34652182	34661884
ENSG00000105707	2170	HPN	19	q13.12	35531410	35557475
ENSG00000109079	3602	TNFAIP1	17	q11.2	26662730	26674035
ENSG00000111319	2504	SCNN1A	12	p13.31	6456015	6484715
ENSG00000146904	5075	EPHA1	7	q35	143087382	143105985
ENSG00000078902	2263	TOLLIP	11	p15.5	1295601	1330852
ENSG00000125910	2188	S1PR4	19	p13.3	3178766	3180329
ENSG00000151834	2453	GABRA2	4	p12	46251584	46391945
ENSG00000149534	2065	MS4A2	11	q12.1	59856137	59866017
ENSG00000005471	4373	ABCB4	7	q21.12	87031013	87109751
ENSG00000005022	3532	SLC25A5	X	q24	118602363	118605282
ENSG00000016602	2042	CLCA4	1	p22.3	87012759	87046437
ENSG00000157765	2564	SLC34A2	4	p15.2	25657466	25680370
ENSG00000167977	2768	KCTD5	16	p13.3	2732498	2759031
ENSG00000152689	1785	RASGRP3	2	p22.3	33656569	33789817
ENSG00000115594	1539	IL1R1	2	q11.2	102681004	102796334
ENSG00000178726	2223	THBD	20	p11.21	23026270	23030378
ENSG00000163069	2404	SGCB	4	q12	52886872	52904465
ENSG00000178568	1782	ERBB4	2	q34	212240446	213403565
ENSG00000103269	2768	RHBDL1	16	p13.3	725666	728268
ENSG00000026559	2931	KCNG1	20	q13.13	49620193	49639666
ENSG00000106278	5120	PTPRZ1	7	q31.32	121513143	121702090
ENSG00000114923	1788	SLC4A3	2	q35	220492049	220506702
ENSG00000009694	3541	ODZ1	X	q25	123509753	124097666
ENSG00000135218	4373	CD36	7	q21.11	79998891	80308593
ENSG00000121989	1615	ACVR2A	2	q22.3	148602086	148688393
ENSG00000164414	2780	SLC35A1	6	q15	88180341	88222054
ENSG00000164270	4130	HTR4	5	q32	147830595	148033741
ENSG00000189143	4123	CLDN4	7	q11.23	73213872	73247014
ENSG00000163873	2136	GRIK3	1	p34.3	37261128	37499730
ENSG00000204681	2055	GABBR1	6	p22.1	29523406	29601753
ENSG00000131389	2604	SLC6A6	3	p25.1	14444076	14530857
ENSG00000124145	2931	SDC4	20	q13.12	43953928	43977064
ENSG00000108932	3667	SLC16A6	17	q24.2	66264338	66287407
ENSG00000153253	1643	SCN3A	2	q24.3	165944032	166060577
ENSG00000128242	4119	GAL3ST1	22	q12.2	30950622	30970574
ENSG00000037280	3068	FLT4	5	q35.3	180028506	180076624
ENSG00000106799	3414	TGFBR1	9	q22.33	101867412	101916585
ENSG00000140678	2729	ITGAX	16	p11.2	31366509	31394318
ENSG00000197106	1741	SLC6A17	1	p13.3	110693108	110744824
ENSG00000183873	2589	SCN5A	3	p22.2	38589548	38691164
ENSG00000126251	2170	FFAR3	19	q13.12	35861831	35863855
ENSG00000165269	3266	AQP7	9	p13.3	33384948	33402517
ENSG00000160932	2547	LY6E	8	q24.3	144099902	144103825
ENSG00000170425	3956	ADORA2B	17	p12	15848231	15879060
ENSG00000182442	2031
ENSG00000141458	3335	NPC1	18	q11.2	21111401	21166470
ENSG00000164626	2018	KCNK5	6	p21.2	39156749	39197226
ENSG00000123338	1927	NCKAP1L	12	q13.13	54891495	54936898
ENSG00000126500	2283	FLRT1	11	q13.1	63871362	63886645
ENSG00000204444	2018	APOM	6	p21.33	31620193	31625987
ENSG00000072818	4014	ACAP1	17	p13.1	7239848	7254797
ENSG00000147145	3423	LPAR4	X	q21.1	78010301	78012572
ENSG00000116396	1741	KCNC4	1	p13.3	110753965	110776666
ENSG00000159128	2843	IFNGR2	21	q22.11	34757299	34851655
ENSG00000188997	2449	KCTD21	11	q14.1	77882303	77899664
ENSG00000150637	3483	CD226	18	q22.2	67528097	67624160
ENSG00000130368	3623	MAS1	6	q25.3	160327974	160329108
ENSG00000100433	3344	KCNK10	14	q31.3	88646454	88793256
ENSG00000134250	1546	NOTCH2	1	p12	120454176	120612274
ENSG00000205336	2789	GPR56	16	q21	57662419	57698944
ENSG00000089558	3640	KCNH4	17	q21.2	40308913	40333296
ENSG00000156298	3415	TSPAN7	X	p21.1	37208583	38548169
ENSG00000144671	2589	SLC22A14	3	p22.2	38323785	38360066
ENSG00000165168	3415	CYBB	X	p11.4	37639264	37672714
ENSG00000056345	3640	ITGB3	17	q21.32	45331208	45390077
ENSG00000184451	3640	CCR10	17	q21.2	40830907	40833861
ENSG00000178562	1773	CD28	2	q33.2	204571198	204602557
ENSG00000164930	2522	FZD6	8	q22.3	104311100	104345087
ENSG00000064547	2188	LPAR2	19	p13.11	19734468	19739039
ENSG00000135973	1543	GPR45	2	q12.1	105858200	105859924
ENSG00000119535	2136	CSF3R	1	p34.3	36931644	36948879
ENSG00000146360	3480	GPR6	6	q21	110299979	110301921
ENSG00000043355	4336	ZIC2	13	q32.3	100634026	100639018
ENSG00000137078	3061	SIT1	9	p13.3	35649292	35650937
ENSG00000170310	4014	STX8	17	p13.1	9153789	9479275
ENSG00000137575	2415	SDCBP	8	q12.1	59465728	59495418
ENSG00000160867	3068	FGFR4	5	q35.2	176513887	176525145
ENSG00000132518	4014	GUCY2D	17	p13.1	7905988	7923658
ENSG00000114631	2282	PODXL2	3	q21.3	127348024	127391652
ENSG00000184933	2263	OR6A2	11	p15.4	6815756	6817128
ENSG00000168539	2065	CHRM1	11	q12.3	62676152	62689012
ENSG00000087077	4978	TRIP6	7	q22.1	100464760	100471076
ENSG00000187513	2136	GJA4	1	p34.3	35258599	35261348
ENSG00000204276	2018	HLA-DQA2	HSCHR6_MHC_COX		32632816	32638891
ENSG00000010327	2635	STAB1	3	p21.1	52529354	52558511
ENSG00000104938	2188	CLEC4M	19	p13.2	7828035	7834490
ENSG00000149177	2129	PTPRJ	11	p11.2	48002110	48192393
ENSG00000147434	2441	CHRNA6	8	p11.21	42607782	42623619
ENSG00000150337	1721	FCGR1A	1	q21.2	149754227	149764074
ENSG00000004864	4373	SLC25A13	7	q21.3	95749532	95951448
ENSG00000057019	2063	DCBLD2	3	q12.1	98514785	98620533
ENSG00000161798	1927	AQP5	12	q13.12	50355279	50359459
ENSG00000163914	2282	RHO	3	q22.1	129247482	129254177
ENSG00000080644	3135	CHRNA3	15	q25.1	78885394	78913637
ENSG00000105352	2170	CEACAM4	19	q13.2	42125344	42133442
ENSG00000116824	1741	CD2	1	p13.1	117297007	117311850
ENSG00000196811	1772	CHRNG	2	q37.1	233404437	233411113
ENSG00000166148	1954	AVPR1A	12	q14.2	63540216	63546590
ENSG00000114646	2635	CSPG5	3	p21.31	47603729	47622282
ENSG00000197584	2373	KCNMB2	3	q26.32	177990720	178562217
ENSG00000064651	4275	SLC12A2	5	q23.3	127419458	127525380
ENSG00000204970	4376	PCDHA1	5	q31.3	140165876	140168299
ENSG00000160410	2170	SHKBP1	19	q13.2	41082757	41097301
ENSG00000067113	2652	PPAP2A	5	q11.2	54720685	54830873
ENSG00000186810	3407	CXCR3	X	q13.1	70835766	70838367
ENSG00000147432	2441	CHRNB3	8	p11.21	42552562	42592209
ENSG00000110906	2031	KCTD10	12	q24.11	109886460	109915155
ENSG00000169252	4130	ADRB2	5	q32	148206156	148208188
ENSG00000003989	2591	SLC7A2	8	p22	17354597	17428082
ENSG00000111729	2504	CLEC4A	12	p13.31	8276226	8291203
ENSG00000141526	3672	SLC16A3	17	q25.3	80186293	80197369
ENSG00000183542	2504	KLRC4	12	p13.2	10559983	10562356
ENSG00000179639	1789	FCER1A	1	q23.2	159259504	159278014
ENSG00000064300	3640	NGFR	17	q21.33	47572655	47592357
ENSG00000134504	3335	KCTD1	18	q11.2	24034874	24209206
ENSG00000162511	2139	LAPTM5	1	p35.2	31205316	31230683
ENSG00000103064	2994	SLC7A6	16	q22.1	68298423	68335722
ENSG00000122025	4403	FLT3	13	q12.2	28577411	28674729
ENSG00000166825	3137	ANPEP	15	q26.1	90328120	90358094
ENSG00000196776	2120	CD47	3	q13.12	107761941	107809935
ENSG00000168899	1572	VAMP5	2	p11.2	85811531	85820535
ENSG00000115598	1539	IL1RL2	2	q12.1	102803433	102856462
ENSG00000154096	3117	THY1	11	q23.3	119288888	119293854
ENSG00000185483	2043	ROR1	1	p31.3	64239693	64647181
ENSG00000177455	2729	CD19	16	p11.2	28943260	28950663
ENSG00000115525	1572	ST3GAL5	2	p11.2	86066267	86116137
ENSG00000168301	2500	KCTD6	3	p14.3	58477841	58488087
ENSG00000131724	3532	IL13RA1	X	q24	117861535	117928502
ENSG00000163064	1568	EN1	2	q14.2	119599766	119605759
ENSG00000134640	2650	MTNR1B	11	q14.3	92702789	92715948
ENSG00000126258	2170
ENSG00000164418	2869	GRIK2	6	q16.3	101846664	102517958
ENSG00000183134	2065	GPR44	11	q12.2	60618398	60623444
ENSG00000196352	2030	CD55	1	q32.2	207494817	207534311
ENSG00000177807	1789	KCNJ10	1	q23.2	160007257	160040038
ENSG00000168959	2449	GRM5	11	q14.3	88237745	88799134
ENSG00000152684	2652	PELO	5	q11.2	52083774	52099880
ENSG00000143105	1741	KCNA10	1	p13.3	111059839	111061797
ENSG00000146242	2399	TPBG	6	q14.1	83073348	83080545
ENSG00000013588	2504	GPRC5A	12	p13.1	13043956	13066598
ENSG00000188037	5075	CLCN1	7	q34	143013219	143049176
ENSG00000065361	1927	ERBB3	12	q13.2	56473892	56497128
ENSG00000112852	4376	PCDHB2	5	q31.3	140474237	140476962
ENSG00000115170	1643	ACVR1	2	q24.1	158592958	158732374
ENSG00000204968	4376	PCDHA3	5	q31.3	140180783	140183257
ENSG00000050628	2043	PTGER3	1	p31.1	71318036	71513491
ENSG00000113248	4376	PCDHB15	5	q31.3	140624981	140627742
ENSG00000066294	1789	CD84	1	q23.3	160510888	160549294
ENSG00000108576	3602	SLC6A4	17	q11.2	28521337	28562715
ENSG00000101892	3532	ATP1B4	X	q24	119495967	119516226
ENSG00000130643	3203	CALY	10	q26.3	135138927	135150475
ENSG00000005961	3640	ITGA2B	17	q21.31	42449550	42466873
