# Supplementary material for: A large scale survey reveals that chromosomal copy-number alterations significantly affect gene modules involved in cancer initiation and progression
Source: BMC Med Genomics. 2011 May 6;4:37. doi: 10.1186/1755-8794-4-37 (PMC3112060; doi:10.1186/1755-8794-4-37)
Supplement: Additional file 2 — ZIP file containing tab-delimited text files for GO terms. One text file for each significant GO term. Each file contains one line per gene belonging to the GO. Each line lists the Ensembl ID, the Gene Name, the number of cases in which the gene was involved in a CNA, and its location including: Chromosome, Band, Start (bp) and End (bp). [file 1755-8794-4-37-S2.ZIP › CC_del_GO_0044430_cytoskeletal part.txt]

Ensembl Gene	CNA	Gene Name	Chromosome	Cytoband	Start (bp)	End (bp)
ENSG00000126756	3415	UXT	X	p11.23	47511197	47518560
ENSG00000177938	2438	CAPZA3	12	p12.3	18891045	18892121
ENSG00000054523	2178	KIF1B	1	p36.22	10270764	10441661
ENSG00000142945	2136	KIF2C	1	p34.1	45205490	45233439
ENSG00000164109	2631	MAD2L1	4	q27	120980577	120988229
ENSG00000104833	2188	TUBB4	19	p13.3	6494331	6502330
ENSG00000197653	2031	DNAH10	12	q24.31	124247042	124420265
ENSG00000144635	2610	DYNC1LI1	3	p22.3	32567463	32612366
ENSG00000198898	5120	CAPZA2	7	q31.2	116451124	116559315
ENSG00000147573	2449	TRIM55	8	q13.1	67039278	67087716
ENSG00000106665	4123	CLIP2	7	q11.23	73703805	73820273
ENSG00000140854	2789	KATNB1	16	q21	57769642	57791162
ENSG00000157483	3118	MYO1E	15	q22.2	59428169	59665070
ENSG00000107796	3123	ACTA2	10	q23.31	90694831	90751147
ENSG00000118194	2030	TNNT2	1	q32.1	201328136	201346808
ENSG00000128881	3066	TTBK2	15	q15.2	43036550	43213007
ENSG00000186975	2843
ENSG00000159023	2139	EPB41	1	p35.3	29213628	29446958
ENSG00000171431	3640	KRT20	17	q21.2	39030852	39041479
ENSG00000166963	3066	MAP1A	15	q15.3	43803156	43823818
ENSG00000129250	4014	KIF1C	17	p13.2	4901243	4931696
ENSG00000156876	1845	SASS6	1	p21.2	100549119	100598511
ENSG00000072864	2768	NDE1	16	p13.11	15737124	15820210
ENSG00000166866	1927	MYO1A	12	q13.3	57422301	57444982
ENSG00000088986	2031	DYNLL1	12	q24.31	120907660	120936297
ENSG00000138182	3123	KIF20B	10	q23.31	91461367	91534700
ENSG00000100246	4178	DNAL4	22	q13.1	39174513	39190203
ENSG00000113368	4275	LMNB1	5	q23.2	126112315	126172712
ENSG00000168397	1772	ATG4B	2	q37.3	242576628	242613272
ENSG00000138594	3070	TMOD3	15	q21.2	52121845	52204335
ENSG00000127824	1788	TUBA1	2	q35	220114433	220142892
ENSG00000136286	4147	MYO1G	7	p13	45002261	45018697
ENSG00000143549	1721	TPM3	1	q21.3	154127780	154164609
ENSG00000186977	2843	KRTAP19-5	21	q22.11	31873975	31874435
ENSG00000134709	2100	HOOK1	1	p32.1	60280458	60342050
ENSG00000198707	1997	CEP290	12	q21.32	88442791	88535084
ENSG00000104892	2170	KLC3	19	q13.32	45843998	45854778
ENSG00000101367	2758	MAPRE1	20	q11.21	31407699	31438211
ENSG00000077549	2178	CAPZB	1	p36.13	19665270	19812033
ENSG00000170037	4014	CNTROB	17	p13.1	7835473	7852895
ENSG00000094804	3640	CDC6	17	q21.2	38443885	38459171
ENSG00000163669	2500
ENSG00000149557	2916	FEZ1	11	q24.2	125315657	125366206
ENSG00000116852	2030	KIF21B	1	q32.1	200938518	200992828
ENSG00000108819	3640	PPP1R9B	17	q21.33	48211104	48227877
ENSG00000130294	1772	KIF1A	2	q37.3	241653181	241759637
ENSG00000204472	2018	AIF1	6	p21.33	31582961	31584798
ENSG00000186970	2843	KRTAP15-1	21	q22.11	31812624	31813187
ENSG00000196535	3602	MYO18A	17	q11.2	27401498	27493958
ENSG00000182923	2286	CEP63	3	q22.2	134204575	134293853
ENSG00000188681	4518	AC134878.1	Y	q11.21	13309478	13370683
ENSG00000186049	1927	KRT73	12	q13.13	53001355	53012343
ENSG00000186852	3640
ENSG00000184928	3640
ENSG00000125864	2248	BFSP1	20	p12.1	17474550	17549865
ENSG00000196596	3640
ENSG00000101844	3478	ATG4A	X	q22.3	107334898	107397901
ENSG00000186971	2843	KRTAP13-4	21	q22.11	31802572	31803216
ENSG00000138758	2524	SEPT11	4	q21.1	77870895	77959767
ENSG00000167916	3640	KRT24	17	q21.2	38854243	38860002
ENSG00000169679	1565	BUB1	2	q13	111395409	111435691
ENSG00000096696	2083	DSP	6	p24.3	7541870	7586946
ENSG00000141577	3672	AZI1	17	q25.3	79163393	79196799
ENSG00000118193	2030	KIF14	1	q32.1	200520628	200589862
ENSG00000148798	3251	INA	10	q24.33	105036920	105050108
ENSG00000165175	3415	MID1IP1	X	p11.4	38660685	38665790
ENSG00000103540	2753	AC012621.2	16	p12.3	19535208	19564730
ENSG00000115091	1568	ACTR3	2	q14.1	114647537	114720173
ENSG00000108759	3640	KRT32	17	q21.2	39616063	39623681
ENSG00000133454	4119	MYO18B	22	q12.1	26138120	26427007
ENSG00000074935	3480	TUBE1	6	q21	112391861	112408716
ENSG00000182591	2843	KRTAP11-1	21	q22.11	32252966	32253874
ENSG00000188229	3207	TUBB2C	9	q34.3	140135665	140138159
ENSG00000132912	4027	DCTN4	5	q33.1	150088002	150138671
ENSG00000007168	4014	PAFAH1B1	17	p13.3	2496923	2588909
ENSG00000184724	2843	KRTAP6-1	21	q22.11	31985750	31986249
ENSG00000184786	3415	TCTE3	6	q27	170140210	170151655
ENSG00000196604	1607	A26C1B	2	q21.1	130831108	130886795
ENSG00000171396	3640	KRTAP4-4	17	q21.2	39315910	39316983
ENSG00000109063	4014	MYH3	17	p13.1	10531844	10559465
ENSG00000100345	4119	MYH9	22	q12.3	36677327	36784063
ENSG00000084764	1843	MAPRE3	2	p23.3	27193480	27250064
ENSG00000197183	2758	C20orf112	20	q11.21	31030862	31172876
ENSG00000187766	2843	KRTAP10-8	21	q22.3	46031996	46032871
ENSG00000177664	2500
ENSG00000137804	3066	NUSAP1	15	q15.1	41624926	41673245
ENSG00000186923	2843
ENSG00000066629	3348	EML1	14	q32.2	100259745	100408393
ENSG00000111057	1927	KRT18P19	12	q13.13	53342655	53346684
ENSG00000010017	2093	RANBP9	6	p23	13621730	13711953
ENSG00000039139	2695	DNAH5	5	p15.2	13690437	13944589
ENSG00000168589	3006	DYNLRB2	16	q23.2	80574854	80584541
ENSG00000108244	3640	KRT23	17	q21.2	39078948	39093836
ENSG00000121083	3667	DYNLL2	17	q22	56160799	56166811
ENSG00000158560	4373	DYNC1I1	7	q21.3	95401818	95727736
ENSG00000092850	2136	TEKT2	1	p34.3	36549676	36553876
ENSG00000196224	2263	KRTAP5-3	11	p15.5	1628311	1643354
ENSG00000135443	1927	KRT85	12	q13.13	52753790	52761309
ENSG00000101871	3437	MID1	X	p22.2	10413596	10851773
ENSG00000197616	3121	MYH6	14	q11.2	23851049	23877482
ENSG00000077327	3060	SPAG6	10	p12.2	22634399	22743153
ENSG00000137171	2018	KLC4	6	p21.1	43008515	43042837
ENSG00000125868	2248	DSTN	20	p12.1	17550508	17588887
ENSG00000104722	2575	NEFM	8	p21.2	24770525	24776606
ENSG00000197879	4014	MYO1C	17	p13.3	1367480	1395995
ENSG00000122545	4173	SEPT7	7	p14.2	35840542	35944917
ENSG00000115073	1539	ACTR1B	2	q11.2	98272431	98280570
ENSG00000168172	2441	HOOK3	8	p11.21	42752033	42885671
ENSG00000138160	3123	KIF11	10	q23.33	94353043	94415150
ENSG00000106631	4147	MYL7	7	p13	44178463	44180931
ENSG00000118997	1716	DNAH7	2	q32.3	196602427	196935730
ENSG00000109061	4014	MYH1	17	p13.1	10395624	10421860
ENSG00000137285	2086	TUBB2B	6	p25.2	3224517	3231964
ENSG00000168807	2994	SNTB2	16	q22.1	69221032	69342955
ENSG00000117650	2030	NEK2	1	q32.3	211836114	211848960
ENSG00000198390	2843	KRTAP13-1	21	q22.11	31768392	31769136
ENSG00000152086	1607	TUBA3E	2	q21.1	130949318	130956034
ENSG00000079819	3656	EPB41L2	6	q23.2	131160487	131384462
ENSG00000137807	3116	KIF23	15	q23	69706688	69745160
ENSG00000141200	3638	KIF2B	17	q22	51900301	51902554
ENSG00000095637	3251	SORBS1	10	q24.1	97071528	97321171
ENSG00000131023	3623	LATS1	6	q25.1	149982051	150039392
ENSG00000101608	3374	MYL12A	18	p11.31	3247528	3256234
ENSG00000130396	3415	MLLT4	6	q27	168227671	168372703
ENSG00000160999	4978	SH2B2	7	q22.1	101928452	101962178
ENSG00000186638	3061	KIF24	9	p13.3	34252379	34329198
ENSG00000140859	2789	KIFC3	16	q21	57792129	57836439
ENSG00000054282	2113	SDCCAG8	1	q43	243419320	243663394
ENSG00000204843	1651	DCTN1	2	p13.1	74588281	74619214
ENSG00000137497	2283	NUMA1	11	q13.4	71713911	71791573
ENSG00000159251	3035	ACTC1	15	q14	35080296	35087911
ENSG00000116584	1748	ARHGEF2	1	q22	155916645	155966129
ENSG00000062725	3667	APPBP2	17	q23.2	58520520	58603580
ENSG00000137100	3061	DCTN3	9	p13.3	34613548	34620478
ENSG00000183640	2843	KRTAP8-1	21	q22.11	32185016	32185570
ENSG00000198033	4403	TUBA3C	13	q12.11	19747910	19755992
ENSG00000141048	4014	MYH4	17	p13.1	10346607	10372876
ENSG00000006059	3640	KRT33A	17	q21.2	39502344	39507064
ENSG00000077279	3503	DCX	X	q23	110537007	110655603
ENSG00000089159	2031	PXN	12	q24.31	120648251	120703563
ENSG00000144821	2120	MYH15	3	q13.13	108099216	108248169
ENSG00000164078	2635	MST1R	3	p21.31	49924435	49941306
ENSG00000104725	2575	NEFL	8	p21.2	24808468	24814624
ENSG00000186925	2843	KRTAP19-6	21	q22.11	31913854	31933608
ENSG00000185069	1927	KRT76	12	q13.13	53161940	53171105
ENSG00000101335	2758	MYL9	20	q11.23	35169887	35178228
ENSG00000136108	4804	CKAP2	13	q14.3	53029495	53050485
ENSG00000034677	2522	RNF19A	8	q22.2	101269288	101322327
ENSG00000106723	3414	SPIN1	9	q22.1	91003334	91093609
ENSG00000168280	1636	KIF5C	2	q23.1	149632819	149883273
ENSG00000012048	3640	BRCA1	17	q21.31	41196312	41277500
ENSG00000135720	2994	DYNC1LI2	16	q22.1	66754796	66785701
ENSG00000137177	2055	KIF13A	6	p22.3	17760585	17987799
ENSG00000075886	1607	TUBA3D	2	q21.1	132233666	132240507
ENSG00000143862	2030	ARL8A	1	q32.1	202102532	202113869
ENSG00000204897	3640	KRT25	17	q21.2	38904272	38911584
ENSG00000197892	2477	KIF13B	8	p12	28924796	29120610
ENSG00000042493	1572	CAPG	2	p11.2	85621871	85645555
ENSG00000188126	3672	MYO15B	17	q25.1	73592471	73616761
ENSG00000186924	2843	KRTAP22-1	21	q22.11	31973414	31973612
ENSG00000131711	3696	MAP1B	5	q13.2	71403118	71502853
ENSG00000168530	1782	MYL1	2	q34	211154874	211179914
ENSG00000105254	2170	TBCB	19	q13.12	36605888	36616847
ENSG00000160299	2843	PCNT	21	q22.3	47744036	47865682
ENSG00000137822	3066	TUBGCP4	15	q15.3	43663293	43698238
ENSG00000163539	2610	CLASP2	3	p22.3	33537737	33759848
ENSG00000165115	3219	KIF27	9	q21.32	86451613	86536342
ENSG00000075218	4178	GTSE1	22	q13.31	46692638	46729593
ENSG00000160695	3117	VPS11	11	q23.3	118938493	118952333
ENSG00000198443	3640	KRTAP4-1	17	q21.2	39340354	39341594
ENSG00000170423	1927	KRT78	12	q13.13	53232746	53242778
ENSG00000135476	1927	ESPL1	12	q13.13	53662083	53687427
ENSG00000158352	3415	SHROOM4	X	p11.22	50334415	50557044
ENSG00000173683	3137
ENSG00000075624	4216	ACTB	7	p22.1	5566782	5603415
ENSG00000136653	2030	RASSF5	1	q32.1	206680879	206762616
ENSG00000182816	2843	KRTAP13P2	21	q22.11	31720393	31798230
ENSG00000037042	3640	TUBG2	17	q21.2	40811266	40819021
ENSG00000198864	2283
ENSG00000130479	2188	MAP1S	19	p13.11	17830291	17845322
ENSG00000168386	2063	FILIP1L	3	q12.1	99548985	99833357
ENSG00000186966	2843
ENSG00000115306	1696	SPTBN1	2	p16.2	54683422	54896812
ENSG00000105255	2188	FSD1	19	p13.3	4304668	4323833
ENSG00000068903	2170	SIRT2	19	q13.2	39369197	39390502
ENSG00000172886	2283
ENSG00000197102	3348	DYNC1H1	14	q32.31	102430865	102517135
ENSG00000068796	2822	KIF2A	5	q12.1	61601989	61683241
ENSG00000101004	2223	NINL	20	p11.21	25433341	25566153
ENSG00000164114	2671	MAP9	4	q32.1	156263810	156298122
ENSG00000130177	4255	CDC16	13	q34	115000362	115038198
ENSG00000141933	2188	C19orf20	19	p13.3	507497	519653
ENSG00000145555	2695	MYO10	5	p15.1	16662019	16936385
ENSG00000084731	1843	KIF3C	2	p23.3	26149471	26205618
ENSG00000128833	3070	MYO5C	15	q21.2	52484519	52587970
ENSG00000160789	1748	LMNA	1	q22	156052369	156109880
ENSG00000168385	1772	SEPT2	2	q37.3	242254515	242293442
ENSG00000170296	4014	GABARAP	17	p13.1	7143333	7145772
ENSG00000196465	1927	MYL6	12	q13.2	56546335	56551771
ENSG00000170421	1927	KRT8P9	12	q13.13	53290971	53298868
ENSG00000125409	3956	TEKT3	17	p12	15207128	15244958
ENSG00000186868	3640	MAPT	17	q21.31	43971750	44105700
ENSG00000186965	2843	KRTAP19-2	21	q22.11	31859376	31859755
ENSG00000183386	2136	FHL3	1	p34.3	38462442	38471278
ENSG00000171530	3866	TBCA	5	q14.1	76987071	77072185
ENSG00000114841	2635	DNAH1	3	p21.1	52350335	52434507
ENSG00000102781	4403	KATNAL1	13	q12.3	30776767	30881621
ENSG00000184732	4027
ENSG00000180628	3123	PCGF5	10	q23.32	92979908	93044088
ENSG00000156983	2604	BRPF1	3	p25.3	9773413	9789702
ENSG00000138587	3070	MNS1	15	q21.3	56720929	56757335
ENSG00000188694	2843	KRTAP24-1	21	q22.11	31653629	31655276
ENSG00000111245	2031	MYL2	12	q24.11	111348628	111358404
ENSG00000127688	3006	GAN	16	q23.2	81348575	81413940
ENSG00000131236	2136	CAP1	1	p34.2	40505905	40538321
ENSG00000137821	3116	LRRC49	15	q23	71174891	71342434
ENSG00000186393	3640	KRT26	17	q21.2	38922490	38928414
ENSG00000150457	4403	LATS2	13	q12.11	21547171	21635718
ENSG00000204888	3640
ENSG00000176619	2188	LMNB2	19	p13.3	2428164	2456994
ENSG00000108423	3667	TUBD1	17	q23.1	57936851	57970296
ENSG00000167767	1927	KRT80	12	q13.13	52562780	52585784
ENSG00000186847	3640	KRT14	17	q21.2	39738531	39743173
ENSG00000127914	4373	AKAP9	7	q21.2	91570181	91739989
ENSG00000128641	1716	MYO1B	2	q32.3	192109911	192290115
ENSG00000171346	3640	KRT15	17	q21.2	39669995	39678781
ENSG00000161149	4050	AC002472.2	22	q11.21	21357184	21368581
ENSG00000166579	4014	NDEL1	17	p13.1	8339179	8383942
ENSG00000006788	4014	MYH13	17	p13.1	10204183	10276322
ENSG00000095397	3259	DFNB31	9	q32	117164360	117267736
ENSG00000125450	3672	NUP85	17	q25.1	73201597	73231854
ENSG00000103313	2768	MEFV	16	p13.3	3292028	3306627
ENSG00000142192	2804	APP	21	q21.3	27252861	27543446
ENSG00000129991	2170	TNNI3	19	q13.42	55663138	55669100
ENSG00000134108	2574	ARL8B	3	p26.1	5163905	5222596
ENSG00000169469	1721	SPRR1B	1	q21.3	153003678	153005376
ENSG00000100503	3276	NIN	14	q22.1	51186481	51297848
ENSG00000105538	2170	RASIP1	19	q13.33	49223843	49243970
ENSG00000178053	2361	MLF1	3	q25.32	158288952	158325041
ENSG00000186625	3623	KATNA1	6	q25.1	149916009	149970108
ENSG00000178462	3120	TUBAL3	10	p15.1	5435061	5446795
ENSG00000088325	2758	TPX2	20	q11.21	30327074	30389608
ENSG00000149923	2729	PPP4C	16	p11.2	30087311	30096698
ENSG00000092054	3121	MYH7	14	q11.2	23881947	23904927
ENSG00000186395	3640	KRT10	17	q21.2	38974369	38978847
ENSG00000148498	2998	PARD3	10	p11.21	34398489	35104249
ENSG00000041515	4265	MYO16	13	q33.3	109248500	109860355
ENSG00000170484	1927	KRT74	12	q13.13	52959603	52967609
ENSG00000171403	3640	KRT9	17	q21.2	39722096	39728310
ENSG00000174527	2031	MYO1H	12	q24.11	109826488	109886178
ENSG00000170523	1927	KRT83	12	q13.13	52708085	52715182
ENSG00000196156	3640	KRTAP4-3	17	q21.2	39323484	39324424
ENSG00000101000	2758	PROCR	20	q11.22	33758727	33765165
ENSG00000127831	1788	VIL1	2	q35	219283815	219318018
ENSG00000112062	2018	MAPK14	6	p21.31	35995488	36079013
ENSG00000111229	2031	ARPC3	12	q24.11	110872695	110891802
ENSG00000145029	2635	NICN1	3	p21.31	49459766	49466759
ENSG00000189182	1927	KRT77	12	q13.13	53083410	53097247
ENSG00000146950	3437	SHROOM2	X	p22.2	9754496	9917483
ENSG00000026025	3060	VIM	10	p13	17270258	17279592
ENSG00000186583	2547	SPATC1	8	q24.3	145086582	145102014
ENSG00000196586	2399	MYO6	6	q14.1	76458909	76629254
ENSG00000125971	2758	DYNLRB1	20	q11.22	33104214	33128762
ENSG00000154328	2593	NEIL2	8	p23.1	11627172	11644854
ENSG00000204434	1607	POTEK	2	q21.1	132349325	132385088
ENSG00000170454	1927	KRT75	12	q13.13	52817983	52828309
ENSG00000130779	2031	CLIP1	12	q24.31	122755981	122907116
ENSG00000100941	3181	PNN	14	q21.1	39644425	39652422
ENSG00000198211	3006	TUBB3	16	q24.3	89985667	90002505
ENSG00000130734	2188	ATG4D	19	p13.2	10654593	10664093
ENSG00000117676	2178	RPS6KA1	1	p36.11	26856258	26901521
ENSG00000171401	3640	KRT13	17	q21.2	39657233	39661849
ENSG00000162012	2768
ENSG00000099901	4050	RANBP1	22	q11.21	20103461	20114878
ENSG00000092841	1927	MYL6	12	q13.2	56552100	56555366
ENSG00000002079	4978	AC004834.1	7	q22.1	98836417	98908753
ENSG00000175203	1927	DCTN2	12	q13.3	57924094	57940992
ENSG00000101460	2758	MAP1LC3A	20	q11.22	33134658	33148149
ENSG00000187026	2843	KRTAP21-2	21	q22.11	32119112	32119551
ENSG00000164627	2018	KIF6	6	p21.2	39297766	39693181
ENSG00000197683	2843	KRTAP26-1	21	q22.11	31691452	31692607
ENSG00000002822	4216	MAD1L1	7	p22.3	1855383	2272878
ENSG00000180386	3640	KRTAP9-7	17	q21.2	39431911	39432949
ENSG00000170486	1927	KRT72	12	q13.13	52979373	52995292
ENSG00000204633	2283
ENSG00000140575	3137	IQGAP1	15	q26.1	90931450	91045475
ENSG00000169220	3068	RGS14	5	q35.3	176784844	176799598
ENSG00000162849	2113	KIF26B	1	q44	245318287	245866556
ENSG00000186080	3279
ENSG00000007237	4014	GAS7	17	p13.1	9813926	10101868
ENSG00000153060	2768	TEKT5	16	p13.13	10721358	10788802
ENSG00000155130	3480	MARCKS	6	q21	114178541	114184648
ENSG00000131899	3859	LLGL1	17	p11.2	18128901	18148189
ENSG00000186930	2843	KRTAP6-2	21	q22.11	31970909	31971221
ENSG00000116489	1741	CAPZA1	1	p13.2	113161795	113214241
ENSG00000135406	1927	PRPH	12	q13.12	49687485	49692465
ENSG00000182866	2139	LCK	1	p35.1	32716840	32751766
ENSG00000142347	2188	MYO1F	19	p13.2	8585689	8642461
ENSG00000011454	3209	RABGAP1	9	q33.2	125703112	125867147
ENSG00000007174	3956	DNAH9	17	p12	11501748	11873485
ENSG00000133026	4014	MYH10	17	p13.1	8377523	8534079
ENSG00000139437	2031	TCHP	12	q24.11	110338079	110355873
ENSG00000138100	1843	TRIM54	2	p23.3	27505330	27530307
ENSG00000162704	1846	ARPC5	1	q25.3	183592401	183604892
ENSG00000004897	3640	CDC27	17	q21.32	45195310	45266665
ENSG00000089685	3672	BIRC5	17	q25.3	76210277	76221715
ENSG00000151849	4403	CENPJ	13	q12.12	25457171	25497085
ENSG00000091536	3859	MYO15A	17	p11.2	18012020	18083116
ENSG00000070182	3296	SPTB	14	q23.3	65213001	65289866
ENSG00000186081	1927	KRT5	12	q13.13	52908363	52914243
ENSG00000050405	1927	LIMA1	12	q13.12	50569565	50677353
ENSG00000162946	2147	DISC1	1	q42.2	231762561	232177018
ENSG00000104142	3066	VPS18	15	q15.1	41186627	41196173
ENSG00000127589	2664	AF146191.1	4	q35.2	190903678	190906026
ENSG00000078814	2758	MYH7B	20	q11.22	33563206	33590240
ENSG00000180209	2729	MYLPF	16	p11.2	30386112	30389312
ENSG00000163879	2136	DNALI1	1	p34.3	38022520	38032458
ENSG00000047849	2635	MAP4	3	p21.31	47892182	48130769
ENSG00000165169	3415	DYNLT3	X	p11.4	37696010	37706890
ENSG00000196230	2018	TUBB	6	p21.33	30687978	30693203
ENSG00000160460	2170	SPTBN4	19	q13.2	40973126	41082364
ENSG00000186442	1927	KRT3	12	q13.13	53183470	53189892
ENSG00000175084	1788	DES	2	q35	220283099	220291461
ENSG00000205420	1927	KRT6A	12	q13.13	52880958	52887181
ENSG00000077522	2117	ACTN2	1	q43	236849808	236927931
ENSG00000094796	3640	KRT31	17	q21.2	39549976	39553844
ENSG00000106976	3207	DNM1	9	q34.11	130965658	131017527
ENSG00000170465	1927	KRT6C	12	q13.13	52862307	52867569
ENSG00000173327	2283	MAP3K11	11	q13.1	65365226	65381720
ENSG00000167858	4014	TEKT1	17	p13.1	6701312	6735080
ENSG00000131462	3640	TUBG1	17	q21.2	40761694	40767247
ENSG00000135596	3480	MICAL1	6	q21	109765265	109777190
ENSG00000126787	3276	DLGAP5	14	q22.3	55614848	55658396
ENSG00000133392	2768	MYH11	16	p13.11	15796992	15950890
ENSG00000113758	3068	DBN1	5	q35.3	176883609	176900742
ENSG00000181890	3672
ENSG00000125337	3415	KIF25	6	q27	168418553	168445769
ENSG00000132283	2263
ENSG00000186860	3640	KRTAP17-1	17	q21.2	39471173	39471947
ENSG00000204197	2018	KIFC1	HSCHR6_MHC_QBL		33288143	33306509
ENSG00000197769	2117	MAP1LC3C	1	q43	242158792	242162375
ENSG00000204881	3640
ENSG00000066735	3348	KIF26A	14	q32.33	104605060	104647235
ENSG00000163060	1539	TEKT4	2	q11.1	95537178	95542574
ENSG00000087586	2931	AURKA	20	q13.2	54944445	54967393
ENSG00000152240	3471	HAUS1	18	q21.1	43684298	43708299
ENSG00000170312	2950	CDC2	10	q21.2	62538101	62554610
ENSG00000140368	3140	PSTPIP1	15	q24.3	77287465	77329671
ENSG00000198901	3137	PRC1	15	q26.1	91509275	91537804
ENSG00000126016	3503	AMOT	X	q23	112017731	112084043
ENSG00000137267	2086	TUBB2A	6	p25.2	3153903	3157760
ENSG00000140416	3118	TPM1	15	q22.2	63334831	63364111
ENSG00000170819	2286	BFSP2	3	q22.1	133118790	133194056
ENSG00000137814	3066	HAUS2	15	q15.1	42841008	42862192
ENSG00000128159	4178	TUBGCP6	22	q13.33	50656118	50683421
ENSG00000140463	3140	BBS4	15	q24.1	72978528	73030817
ENSG00000153575	3000	TUBGCP5	15	q11.2	22833395	22873892
ENSG00000077080	4978	ACTL6B	7	q22.1	100240720	100254084
ENSG00000163554	1789	SPTA1	1	q23.1	158580278	158656488
ENSG00000153179	1954	RASSF3	12	q14.2	65004293	65089192
ENSG00000108055	3215	SMC3	10	q25.2	112327449	112364394
ENSG00000144451	1782	SPAG16	2	q34	214149113	215275225
ENSG00000157741	5075	UBN2	7	q34	138912200	138992982
ENSG00000167768	1927	KRT1	12	q13.13	53068520	53074191
ENSG00000090273	2178	NUDC	1	p36.11	27226729	27273353
ENSG00000092820	3623	VIL2	6	q25.3	159186773	159240444
ENSG00000166851	2753	PLK1	16	p12.2	23690143	23701688
ENSG00000158528	4373	PPP1R9A	7	q21.3	94536514	94925725
ENSG00000205426	1927	KRT81	12	q13.13	52679699	52685299
ENSG00000100271	4178	TTLL1	22	q13.2	43414609	43485434
ENSG00000136883	3259	KIF12	9	q32	116848406	116861571
ENSG00000112984	4376	KIF20A	5	q31.2	137514687	137523404
ENSG00000141140	3612	MYO19	17	q12	34851488	34891263
ENSG00000123416	1927	TUBA1B	12	q13.12	49521569	49525304
ENSG00000149311	2743	ATM	11	q22.3	108093559	108239826
ENSG00000185940	2263	KRTAP5-5	11	p15.5	1651033	1652160
ENSG00000198249	3640
ENSG00000119509	3279	INVS	9	q31.1	102861538	103063282
ENSG00000136518	2373	ACTL6A	3	q26.33	179280668	179306196
ENSG00000158486	2753	DNAH3	16	p12.3	20944433	21170762
ENSG00000141556	3672	TBCD	17	q25.3	80709940	80901056
ENSG00000124214	2931	STAU1	20	q13.13	47729878	47804904
ENSG00000090889	3407	KIF4A	X	q13.1	69509895	69640682
ENSG00000078018	1782	MAP2	2	q34	210288782	210598842
ENSG00000115423	1572	DNAH6	2	p11.2	84743579	85046713
ENSG00000122735	3061	DNAI1	9	p13.3	34457412	34520982
ENSG00000198271	3640	KRTAP4-5	17	q21.2	39305178	39306054
ENSG00000116127	1651	ALMS1	2	p13.1	73612886	73837920
ENSG00000071909	1704	MYO3B	2	q31.1	171034655	171510991
ENSG00000143631	1721	FLG	1	q21.3	152274651	152297679
ENSG00000163017	1651	ACTG2	2	p13.1	74119390	74146992
ENSG00000163808	2635	KIF15	3	p21.31	44803209	44914868
ENSG00000181163	3068	NPM1	5	q35.1	170814708	170838141
ENSG00000101350	2758	KIF3B	20	q11.21	30865467	30922814
ENSG00000159247	3207	TUBBP5	9	q34.3	141069425	141071749
ENSG00000149295	3117	DRD2	11	q23.2	113280318	113346001
ENSG00000183914	4014	DNAH2	17	p13.1	7623039	7737058
ENSG00000106477	5227	TSGA14	7	q32.2	130036375	130082274
ENSG00000121621	2275	KIF18A	11	p14.1	28042163	28129746
ENSG00000133020	4014	MYH8	17	p13.1	10293639	10325267
ENSG00000130429	4978	ARPC1B	7	q22.1	98937605	98992424
ENSG00000182253	3137	SYNM	15	q26.3	99645286	99675770
ENSG00000172867	1927	KRT2	12	q13.13	53038343	53045959
ENSG00000073584	3640	SMARCE1	17	q21.2	38781214	38821393
ENSG00000163605	2362	PPP4R2	3	p13	73045936	73118350
ENSG00000111859	2083	NEDD9	6	p24.2	11183531	11382581
ENSG00000137877	3066	SPTBN5	15	q15.1	42140345	42186275
ENSG00000143632	2147	ACTA1	1	q42.13	229566992	229569845
ENSG00000105357	2170	MYH14	19	q13.33	50706885	50813799
ENSG00000198467	3061	TPM2	9	p13.3	35681989	35691017
ENSG00000047648	3437	ARHGAP6	X	p22.2	11155663	11683821
ENSG00000204885	3640
ENSG00000187017	2178	ESPN	1	p36.31	6484848	6521430
ENSG00000138107	3251	ACTR1A	10	q24.32	104238986	104262468
ENSG00000117632	2178	STMN1	1	p36.11	26212214	26233482
ENSG00000184935	3066
ENSG00000148935	2275	GAS2	11	p14.3	22688160	22834537
ENSG00000101442	2758	ACTR5	20	q11.23	37377085	37400834
ENSG00000111713	2438	GYS2	12	p12.1	21689123	21757781
ENSG00000139687	4804	RB1	13	q14.2	48877911	49056122
ENSG00000153140	3866	CETN3	5	q14.3	89688078	89705603
ENSG00000198336	3640	MYL4	17	q21.32	45286428	45301045
ENSG00000128872	3070	TMOD2	15	q21.2	52043758	52108565
ENSG00000113971	2286	NPHP3	3	q22.1	132276986	132441303
ENSG00000168061	2283	SAC3D1	11	q13.1	64808376	64812299
ENSG00000122786	5086	CALD1	7	q33	134429003	134655470
ENSG00000149503	2065	INCENP	11	q12.3	61891445	61920635
ENSG00000130402	2170	ACTN4	19	q13.2	39138310	39222223
ENSG00000184009	3672	ACTG1	17	q25.3	79476999	79479827
ENSG00000167553	1927	TUBA1C	12	q13.12	49658865	49667116
ENSG00000163526	1788	AC068946.1	2	q35	220130946	220136910
ENSG00000131738	3640	KRT33B	17	q21.2	39519746	39526052
ENSG00000124659	2018	TBCC	6	p21.1	42712219	42714558
ENSG00000186831	3640	AL353997.11	17	p11.2	18330120	18335316
ENSG00000162734	1789	PEA15	1	q23.2	160175127	160185166
ENSG00000154380	2147	ENAH	1	q42.12	225677502	225840844
ENSG00000184709	3207	LRRC26	9	q34.3	140063210	140064503
ENSG00000170759	2998	KIF5B	10	p11.22	32297938	32345359
ENSG00000206108	2843
ENSG00000075945	1801	KIFAP3	1	q24.2	169890467	170054349
ENSG00000182636	3000	NDN	15	q11.2	23930565	23932450
ENSG00000073712	3276	PLEKHC1	14	q22.1	53323986	53417815
ENSG00000184032	2843	KRTAP20-2	21	q22.11	32007555	32007938
ENSG00000155980	1927	KIF5A	12	q13.3	57943847	57978554
ENSG00000204873	3640	KRTAP9-3	17	q21.2	39388723	39389280
ENSG00000136068	2500	FLNB	3	p14.3	57994127	58157978
ENSG00000068028	2635	RASSF1	3	p21.31	50367217	50378411
ENSG00000175216	2129	CKAP5	11	p11.2	46765086	46867843
ENSG00000137474	2283	MYO7A	11	q13.5	76839310	76926286
ENSG00000167552	1927	TUBA1A	12	q13.12	49578585	49582861
ENSG00000171595	3672	DNAI2	17	q25.1	72270397	72311022
ENSG00000007001	1643	UPP2	2	q24.1	158851691	158992478
ENSG00000006715	4173	VPS41	7	p14.1	38762563	38971994
ENSG00000197079	3640	KRT35	17	q21.2	39632941	39637392
ENSG00000112029	3623	FBXO5	6	q25.2	153291664	153304714
ENSG00000140941	3006	MAP1LC3B	16	q24.2	87425406	87438385
ENSG00000142208	3348	AKT1	14	q32.33	105235689	105262080
ENSG00000134779	3357	C18orf10	18	q12.2	34376035	34409158
ENSG00000157927	4216	RADIL	7	p22.1	4836686	4923350
ENSG00000155511	4027	GRIA1	5	q33.2	152870204	153193240
ENSG00000186832	3640	KRT16	17	q21.2	39766030	39769005
ENSG00000105877	4252	DNAH11	7	p15.3	21582833	21941457
ENSG00000146425	3623	DYNLT1	6	q25.3	159057506	159065771
ENSG00000197694	3207	SPTAN1	9	q34.11	131314869	131395941
ENSG00000130640	3203	TUBGCP2	10	q26.3	135093135	135125841
ENSG00000095066	2188	HOOK2	19	p13.2	12873817	12886434
ENSG00000129116	2671	PALLD	4	q32.3	169418217	169849608
ENSG00000184445	2031	KNTC1	12	q24.31	123011809	123110947
ENSG00000125703	2043	ATG4C	1	p31.3	63249806	63331184
ENSG00000205869	2263	KRTAP5-1	11	p15.5	1605572	1606513
ENSG00000159173	2030	TNNI1	1	q32.1	201372896	201398994
ENSG00000116957	2147	TBCE	1	q42.3	235530675	235612283
ENSG00000166037	2650	CEP57	11	q21	95523642	95565854
ENSG00000139648	1927	KRT71	12	q13.13	52937694	52946931
ENSG00000186185	3640	KIF18B	17	q21.31	43003360	43025082
ENSG00000187775	3672	DNAH17	17	q25.3	76419778	76573476
ENSG00000099331	2188	MYO9B	19	p13.11	17212466	17324103
ENSG00000101470	2931	TNNC2	20	q13.12	44451853	44462384
ENSG00000198087	1927	CD2AP	6	p12.3	47445525	47594999
ENSG00000171446	3640	KRT27	17	q21.2	38933060	38938786
ENSG00000167005	2733	NUDT21	16	q12.2	56463045	56485287
ENSG00000101162	2931	TUBB1	20	q13.32	57594309	57601709
ENSG00000205439	2843	KRTAP12-3	21	q22.3	46066574	46078258
ENSG00000100285	4119	NEFH	22	q12.2	29876219	29887379
ENSG00000132688	1789	NES	1	q23.1	156638555	156647189
ENSG00000141013	3006	GAS8	16	q24.3	90089008	90111383
ENSG00000187240	2743	DYNC2H1	11	q22.3	102980160	103350591
ENSG00000204877	3640
ENSG00000078674	2591	PCM1	8	p22	17780366	17887453
ENSG00000183785	4050	TUBA8	22	q11.21	18593097	18614498
ENSG00000167967	2768	E4F1	16	p13.3	2273567	2285743
ENSG00000002834	3612	LASP1	17	q12	37026256	37078023
ENSG00000066933	3116	MYO9A	15	q23	72114632	72410422
ENSG00000109083	3602	IFT20	17	q11.2	26655353	26662495
ENSG00000135480	1927	KRT7	12	q13.13	52626954	52642709
ENSG00000176658	3602	MYO1D	17	q11.2	30819628	31203902
ENSG00000177143	3374	CETN1	18	p11.32	580367	581524
ENSG00000070501	2441	POLB	8	p11.21	42196009	42229325
ENSG00000086827	3117	ZW10	11	q23.2	113603913	113644425
ENSG00000136813	3279	KIAA0368	9	q31.3	114122972	114247025
ENSG00000104081	3066	BMF	15	q15.1	40380091	40401075
ENSG00000204875	3640
ENSG00000173898	2283	SPTBN2	11	q13.2	66452721	66488870
ENSG00000040341	2464	STAU2	8	q21.11	74332608	74659075
ENSG00000187242	3640	KRT12	17	q21.2	39017195	39023462
ENSG00000173876	3120	TUBB4Q	10	p15.3	92832	96053
ENSG00000196859	3640	KRT39	17	q21.2	39114669	39123144
ENSG00000117399	2136	CDC20	1	p34.2	43824626	43828874
ENSG00000170442	1927	KRT86	12	q13.13	52695649	52702947
ENSG00000164403	4376	SHROOM1	5	q31.1	132157833	132166590
ENSG00000198010	2593	DLGAP2	8	p23.3	1449532	1656641
ENSG00000205440	2843
ENSG00000112742	2399	TTK	6	q14.1	80714357	80752239
ENSG00000058453	2178	CROCC	1	p36.13	17222232	17299474
ENSG00000135525	3656	MAP7	6	q23.3	136663875	136871792
ENSG00000143375	1721	CGN	1	q21.3	151483863	151511168
ENSG00000143924	1770	EML4	2	p21	42396490	42559688
ENSG00000071242	3415	RPS6KA2	6	q27	166822874	167275999
ENSG00000163466	1788	ARPC2	2	q35	219081817	219119079
ENSG00000185479	1927	KRT6B	12	q13.13	52840437	52845910
ENSG00000196923	3068	PDLIM7	5	q35.3	176910395	176924607
ENSG00000117245	2178	KIF17	1	p36.12	20990507	21044510
ENSG00000205441	2843	KRTAP10-7	21	q22.3	46020497	46022091
ENSG00000076382	3602	SPAG5	17	q11.2	26904585	26926056
ENSG00000074054	1568	CLASP1	2	q14.3	122095352	122407163
ENSG00000137764	3116	MAP2K5	15	q23	67835021	68099461
ENSG00000166974	3357	MAPRE2	18	q12.1	32556892	32725381
ENSG00000125746	2170	EML2	19	q13.32	46112660	46142669
ENSG00000094631	3415	HDAC6	X	p11.23	48659784	48683392
ENSG00000139116	1880	KIF21A	12	q12	39687031	39837192
ENSG00000105146	2170	AURKC	19	q13.43	57742377	57746915
ENSG00000081277	2030	PKP1	1	q32.1	201252580	201302121
ENSG00000204878	3640
ENSG00000206102	2843	KRTAP19-8	21	q22.11	32410478	32410795
ENSG00000161849	1927	KRT84	12	q13.13	52771596	52779417
ENSG00000130595	2263	TNNT3	11	p15.5	1940792	1959936
ENSG00000204879	3640	AL603926.5	GL000223.1		2	22982
ENSG00000088727	2635	KIF9	3	p21.31	47269516	47324941
ENSG00000164649	4252	CDCA7L	7	p15.3	21940518	21985702
ENSG00000126001	2758	CEP250	20	q11.22	34042985	34099804
ENSG00000080561	3478	MID2	X	q22.3	107068985	107174867
ENSG00000147400	3557	CETN2	X	q28	151995517	151999321
ENSG00000136167	4804	LCP1	13	q14.13	46700061	46786006
ENSG00000170477	1927	KRT4	12	q13.13	53200333	53208335
ENSG00000206103	2843
ENSG00000007047	2170	MARK4	19	q13.32	45754550	45808541
ENSG00000185640	1927	KRT79	12	q13.13	53215232	53228079
ENSG00000167702	2547	KIFC2	8	q24.3	145691738	145699498
ENSG00000163157	1721	TMOD4	1	q21.3	151142462	151148547
ENSG00000176014	3374	TUBB6	18	p11.21	12308070	12326568
ENSG00000133112	4804	TPT1	13	q14.13	45911008	45915347
ENSG00000206104	2843	KRTAP20-3	21	q22.11	32015183	32015455
ENSG00000104671	2477	DCTN6	8	p12	30013813	30041059
ENSG00000131095	3640	GFAP	17	q21.31	42982993	42992914
ENSG00000141562	3672	NARF	17	q25.3	80416060	80446141
ENSG00000184640	3672	SEPT9	17	q25.2	75277492	75496674
ENSG00000167306	3471	MYO5B	18	q21.1	47349101	47721384
ENSG00000125414	4014	MYH2	17	p13.1	10424467	10453017
ENSG00000160808	2635	MYL3	3	p21.31	46899362	46923659
ENSG00000126216	4255	TUBGCP3	13	q34	113139325	113242481
ENSG00000126890	3557	CTAG2	X	q28	153880246	153881853
ENSG00000206105	2843	KRTAP20-4	21	q22.11	31992946	31993169
ENSG00000197959	1801	DNM3	1	q24.3	171810621	172387606
ENSG00000120438	3623	TCP1	6	q25.3	160199530	160210741
ENSG00000205867	2263	KRTAP5-2	11	p15.5	1618409	1619524
ENSG00000128849	3070	CGNL1	15	q21.3	57668703	57842925
ENSG00000089177	2248	KIF16B	20	p12.1	16252749	16554078
ENSG00000156970	3066	BUB1B	15	q15.1	40453210	40513378
ENSG00000205445	2843	KRTAP10-2	21	q22.3	45970240	45971388
ENSG00000169994	1568	MYO7B	2	q14.3	128293378	128395304
ENSG00000174996	2283	KLC2	11	q13.2	66024765	66035331
ENSG00000136158	4372	SPRY2	13	q31.1	80910111	80915086
ENSG00000095777	3060	MYO3A	10	p12.1	26223196	26501456
ENSG00000079616	2729	KIF22	16	p11.2	29802041	29816706
ENSG00000136997	2547	MYC	8	q24.21	128747680	128753674
ENSG00000204571	2283	KRTAP5-11	11	q13.4	71290760	71293921
ENSG00000178209	2547	PLEC1	8	q24.3	144989321	145049543
ENSG00000139112	2504	GABARAPL3	12	p13.2	10365489	10375722
ENSG00000205864	2263	KRTAP5-6	11	p15.5	1718425	1718985
ENSG00000206106	2843	KRTAP22-2	21	q22.11	31962424	31962716
ENSG00000108417	3640	KRT37	17	q21.2	39577005	39580775
ENSG00000187272	3640	KRTAP9-8	17	q21.2	39394297	39395256
ENSG00000188581	3640	KRTAP1-1	17	q21.2	39196811	39197713
ENSG00000187005	2843	KRTAP21-1	21	q22.11	32127148	32127746
ENSG00000008300	2635	CELSR3	3	p21.31	48673902	48700348
ENSG00000196169	3672	KIF19	17	q25.1	72321951	72371096
ENSG00000158022	2178	TRIM63	1	p36.11	26377795	26394927
ENSG00000138778	2577	CENPE	4	q24	104026963	104119566
ENSG00000161800	1927	RACGAP1P	12	q13.12	50382945	50419307
ENSG00000131966	3296	ACTR10	14	q23.1	58666833	58702351
ENSG00000126005	2758	RP4-614O4.1	20	q11.22	33805628	33867846
ENSG00000197535	3070	MYO5A	15	q21.2	52599480	52821247
ENSG00000126337	3640	KRT36	17	q21.2	39642388	39648798
ENSG00000119397	3209	CEP110	9	q33.2	123837141	123939888
ENSG00000011426	4173	ANLN	7	p14.2	36429415	36493400
ENSG00000131737	3640	KRT34	17	q21.2	39533902	39538655
ENSG00000206107	2843	KRTAP27-1	21	q22.11	31709331	31710012
ENSG00000184351	2843	KRTAP19-1	21	q22.11	31852018	31852663
ENSG00000080815	3372	PSEN1	14	q24.2	73603155	73687109
ENSG00000171360	3640	KRT38	17	q21.2	39593529	39597173
ENSG00000126214	3348	C14orf153	14	q32.33	104029299	104167887
ENSG00000124721	2018	DNAH8	6	p21.2	38684335	38998301
ENSG00000079805	2188	DNM2	19	p13.2	10824143	10942579
ENSG00000161850	1927	KRT82	12	q13.13	52787735	52800176
ENSG00000136861	3209	CDK5RAP2	9	q33.2	123151147	123342448
ENSG00000179051	2178	RCC2	1	p36.13	17733256	17766220
ENSG00000180576	3640
ENSG00000171345	3640	KRT19	17	q21.2	39679869	39684560
ENSG00000131437	4275	KIF3A	5	q31.1	132028323	132073330
ENSG00000077380	1704	DYNC1I2	2	q31.1	172543919	172604930
ENSG00000186967	2843	KRTAP19-4	21	q22.11	31864030	31869451
ENSG00000198090	3640	KRTAP4-6	17	q21.2	39295685	39296739
ENSG00000132670	2253	PTPRA	20	p13	2844830	3019320
