# Supplementary material for: A large scale survey reveals that chromosomal copy-number alterations significantly affect gene modules involved in cancer initiation and progression
Source: BMC Med Genomics. 2011 May 6;4:37. doi: 10.1186/1755-8794-4-37 (PMC3112060; doi:10.1186/1755-8794-4-37)
Supplement: Additional file 2 — ZIP file containing tab-delimited text files for GO terms. One text file for each significant GO term. Each file contains one line per gene belonging to the GO. Each line lists the Ensembl ID, the Gene Name, the number of cases in which the gene was involved in a CNA, and its location including: Chromosome, Band, Start (bp) and End (bp). [file 1755-8794-4-37-S2.ZIP › CC_del_GO_0044450_microtubule organizing center part.txt]

Ensembl Gene	CNA	Gene Name	Chromosome	Cytoband	Start (bp)	End (bp)
ENSG00000126756	3415	UXT	X	p11.23	47511197	47518560
ENSG00000140854	2789	KATNB1	16	q21	57769642	57791162
ENSG00000198707	1997	CEP290	12	q21.32	88442791	88535084
ENSG00000170037	4014	CNTROB	17	p13.1	7835473	7852895
ENSG00000074935	3480	TUBE1	6	q21	112391861	112408716
ENSG00000012048	3640	BRCA1	17	q21.31	41196312	41277500
ENSG00000160299	2843	PCNT	21	q22.3	47744036	47865682
ENSG00000137822	3066	TUBGCP4	15	q15.3	43663293	43698238
ENSG00000037042	3640	TUBG2	17	q21.2	40811266	40819021
ENSG00000108423	3667	TUBD1	17	q23.1	57936851	57970296
ENSG00000127914	4373	AKAP9	7	q21.2	91570181	91739989
ENSG00000125450	3672	NUP85	17	q25.1	73201597	73231854
ENSG00000182866	2139	LCK	1	p35.1	32716840	32751766
ENSG00000089685	3672	BIRC5	17	q25.3	76210277	76221715
ENSG00000151849	4403	CENPJ	13	q12.12	25457171	25497085
ENSG00000131462	3640	TUBG1	17	q21.2	40761694	40767247
ENSG00000128159	4178	TUBGCP6	22	q13.33	50656118	50683421
ENSG00000153575	3000	TUBGCP5	15	q11.2	22833395	22873892
ENSG00000153140	3866	CETN3	5	q14.3	89688078	89705603
ENSG00000175216	2129	CKAP5	11	p11.2	46765086	46867843
ENSG00000078674	2591	PCM1	8	p22	17780366	17887453
ENSG00000109083	3602	IFT20	17	q11.2	26655353	26662495
ENSG00000058453	2178	CROCC	1	p36.13	17222232	17299474
ENSG00000147400	3557	CETN2	X	q28	151995517	151999321
ENSG00000126216	4255	TUBGCP3	13	q34	113139325	113242481
ENSG00000120438	3623	TCP1	6	q25.3	160199530	160210741
