# Supplementary material for: A large scale survey reveals that chromosomal copy-number alterations significantly affect gene modules involved in cancer initiation and progression
Source: BMC Med Genomics. 2011 May 6;4:37. doi: 10.1186/1755-8794-4-37 (PMC3112060; doi:10.1186/1755-8794-4-37)
Supplement: Additional file 2 — ZIP file containing tab-delimited text files for GO terms. One text file for each significant GO term. Each file contains one line per gene belonging to the GO. Each line lists the Ensembl ID, the Gene Name, the number of cases in which the gene was involved in a CNA, and its location including: Chromosome, Band, Start (bp) and End (bp). [file 1755-8794-4-37-S2.ZIP › CC_del_GO_0045111_intermediate filament cytoskeleton.txt]

Ensembl Gene	CNA	Gene Name	Chromosome	Cytoband	Start (bp)	End (bp)
ENSG00000128881	3066	TTBK2	15	q15.2	43036550	43213007
ENSG00000186975	2843	
ENSG00000171431	3640	KRT20	17	q21.2	39030852	39041479
ENSG00000113368	4275	LMNB1	5	q23.2	126112315	126172712
ENSG00000186977	2843	KRTAP19-5	21	q22.11	31873975	31874435
ENSG00000186970	2843	KRTAP15-1	21	q22.11	31812624	31813187
ENSG00000186049	1927	KRT73	12	q13.13	53001355	53012343
ENSG00000186852	3640	
ENSG00000184928	3640	
ENSG00000125864	2248	BFSP1	20	p12.1	17474550	17549865
ENSG00000196596	3640	
ENSG00000186971	2843	KRTAP13-4	21	q22.11	31802572	31803216
ENSG00000167916	3640	KRT24	17	q21.2	38854243	38860002
ENSG00000096696	2083	DSP	6	p24.3	7541870	7586946
ENSG00000148798	3251	INA	10	q24.33	105036920	105050108
ENSG00000197996	2178	PADI6	1	p36.13	17698741	17728195
ENSG00000108759	3640	KRT32	17	q21.2	39616063	39623681
ENSG00000182591	2843	KRTAP11-1	21	q22.11	32252966	32253874
ENSG00000184724	2843	KRTAP6-1	21	q22.11	31985750	31986249
ENSG00000171396	3640	KRTAP4-4	17	q21.2	39315910	39316983
ENSG00000187766	2843	KRTAP10-8	21	q22.3	46031996	46032871
ENSG00000186923	2843	
ENSG00000111057	1927	KRT18P19	12	q13.13	53342655	53346684
ENSG00000108244	3640	KRT23	17	q21.2	39078948	39093836
ENSG00000196224	2263	KRTAP5-3	11	p15.5	1628311	1643354
ENSG00000135443	1927	KRT85	12	q13.13	52753790	52761309
ENSG00000104722	2575	NEFM	8	p21.2	24770525	24776606
ENSG00000198390	2843	KRTAP13-1	21	q22.11	31768392	31769136
ENSG00000183640	2843	KRTAP8-1	21	q22.11	32185016	32185570
ENSG00000006059	3640	KRT33A	17	q21.2	39502344	39507064
ENSG00000104725	2575	NEFL	8	p21.2	24808468	24814624
ENSG00000186925	2843	KRTAP19-6	21	q22.11	31913854	31933608
ENSG00000185069	1927	KRT76	12	q13.13	53161940	53171105
ENSG00000204897	3640	KRT25	17	q21.2	38904272	38911584
ENSG00000186924	2843	KRTAP22-1	21	q22.11	31973414	31973612
ENSG00000198443	3640	KRTAP4-1	17	q21.2	39340354	39341594
ENSG00000170423	1927	KRT78	12	q13.13	53232746	53242778
ENSG00000182816	2843	KRTAP13P2	21	q22.11	31720393	31798230
ENSG00000198864	2283	
ENSG00000186966	2843	
ENSG00000172886	2283	
ENSG00000160789	1748	LMNA	1	q22	156052369	156109880
ENSG00000170421	1927	KRT8P9	12	q13.13	53290971	53298868
ENSG00000186965	2843	KRTAP19-2	21	q22.11	31859376	31859755
ENSG00000138587	3070	MNS1	15	q21.3	56720929	56757335
ENSG00000188694	2843	KRTAP24-1	21	q22.11	31653629	31655276
ENSG00000127688	3006	GAN	16	q23.2	81348575	81413940
ENSG00000186393	3640	KRT26	17	q21.2	38922490	38928414
ENSG00000204888	3640	
ENSG00000176619	2188	LMNB2	19	p13.3	2428164	2456994
ENSG00000167767	1927	KRT80	12	q13.13	52562780	52585784
ENSG00000186847	3640	KRT14	17	q21.2	39738531	39743173
ENSG00000171346	3640	KRT15	17	q21.2	39669995	39678781
ENSG00000169469	1721	SPRR1B	1	q21.3	153003678	153005376
ENSG00000186395	3640	KRT10	17	q21.2	38974369	38978847
ENSG00000170484	1927	KRT74	12	q13.13	52959603	52967609
ENSG00000171403	3640	KRT9	17	q21.2	39722096	39728310
ENSG00000170523	1927	KRT83	12	q13.13	52708085	52715182
ENSG00000196156	3640	KRTAP4-3	17	q21.2	39323484	39324424
ENSG00000189182	1927	KRT77	12	q13.13	53083410	53097247
ENSG00000026025	3060	VIM	10	p13	17270258	17279592
ENSG00000170454	1927	KRT75	12	q13.13	52817983	52828309
ENSG00000130779	2031	CLIP1	12	q24.31	122755981	122907116
ENSG00000100941	3181	PNN	14	q21.1	39644425	39652422
ENSG00000171401	3640	KRT13	17	q21.2	39657233	39661849
ENSG00000187026	2843	KRTAP21-2	21	q22.11	32119112	32119551
ENSG00000197683	2843	KRTAP26-1	21	q22.11	31691452	31692607
ENSG00000180386	3640	KRTAP9-7	17	q21.2	39431911	39432949
ENSG00000170486	1927	KRT72	12	q13.13	52979373	52995292
ENSG00000186080	3279	
ENSG00000186930	2843	KRTAP6-2	21	q22.11	31970909	31971221
ENSG00000135406	1927	PRPH	12	q13.12	49687485	49692465
ENSG00000139437	2031	TCHP	12	q24.11	110338079	110355873
ENSG00000186081	1927	KRT5	12	q13.13	52908363	52914243
ENSG00000186442	1927	KRT3	12	q13.13	53183470	53189892
ENSG00000175084	1788	DES	2	q35	220283099	220291461
ENSG00000205420	1927	KRT6A	12	q13.13	52880958	52887181
ENSG00000094796	3640	KRT31	17	q21.2	39549976	39553844
ENSG00000170465	1927	KRT6C	12	q13.13	52862307	52867569
ENSG00000135596	3480	MICAL1	6	q21	109765265	109777190
ENSG00000186860	3640	KRTAP17-1	17	q21.2	39471173	39471947
ENSG00000204881	3640	
ENSG00000170819	2286	BFSP2	3	q22.1	133118790	133194056
ENSG00000167768	1927	KRT1	12	q13.13	53068520	53074191
ENSG00000205426	1927	KRT81	12	q13.13	52679699	52685299
ENSG00000185940	2263	KRTAP5-5	11	p15.5	1651033	1652160
ENSG00000198249	3640	
ENSG00000198271	3640	KRTAP4-5	17	q21.2	39305178	39306054
ENSG00000143631	1721	FLG	1	q21.3	152274651	152297679
ENSG00000149295	3117	DRD2	11	q23.2	113280318	113346001
ENSG00000182253	3137	SYNM	15	q26.3	99645286	99675770
ENSG00000172867	1927	KRT2	12	q13.13	53038343	53045959
ENSG00000073584	3640	SMARCE1	17	q21.2	38781214	38821393
ENSG00000204885	3640	
ENSG00000131738	3640	KRT33B	17	q21.2	39519746	39526052
ENSG00000186831	3640	AL353997.11	17	p11.2	18330120	18335316
ENSG00000184709	3207	LRRC26	9	q34.3	140063210	140064503
ENSG00000206108	2843	
ENSG00000184032	2843	KRTAP20-2	21	q22.11	32007555	32007938
ENSG00000204873	3640	KRTAP9-3	17	q21.2	39388723	39389280
ENSG00000007001	1643	UPP2	2	q24.1	158851691	158992478
ENSG00000197079	3640	KRT35	17	q21.2	39632941	39637392
ENSG00000186832	3640	KRT16	17	q21.2	39766030	39769005
ENSG00000205869	2263	KRTAP5-1	11	p15.5	1605572	1606513
ENSG00000139648	1927	KRT71	12	q13.13	52937694	52946931
ENSG00000171446	3640	KRT27	17	q21.2	38933060	38938786
ENSG00000205439	2843	KRTAP12-3	21	q22.3	46066574	46078258
ENSG00000100285	4119	NEFH	22	q12.2	29876219	29887379
ENSG00000132688	1789	NES	1	q23.1	156638555	156647189
ENSG00000204877	3640	
ENSG00000135480	1927	KRT7	12	q13.13	52626954	52642709
ENSG00000204875	3640	
ENSG00000187242	3640	KRT12	17	q21.2	39017195	39023462
ENSG00000196859	3640	KRT39	17	q21.2	39114669	39123144
ENSG00000170442	1927	KRT86	12	q13.13	52695649	52702947
ENSG00000198010	2593	DLGAP2	8	p23.3	1449532	1656641
ENSG00000205440	2843	
ENSG00000185479	1927	KRT6B	12	q13.13	52840437	52845910
ENSG00000205441	2843	KRTAP10-7	21	q22.3	46020497	46022091
ENSG00000081277	2030	PKP1	1	q32.1	201252580	201302121
ENSG00000204878	3640	
ENSG00000206102	2843	KRTAP19-8	21	q22.11	32410478	32410795
ENSG00000161849	1927	KRT84	12	q13.13	52771596	52779417
ENSG00000204879	3640	AL603926.5	GL000223.1		2	22982
ENSG00000170477	1927	KRT4	12	q13.13	53200333	53208335
ENSG00000206103	2843	
ENSG00000185640	1927	KRT79	12	q13.13	53215232	53228079
ENSG00000206104	2843	KRTAP20-3	21	q22.11	32015183	32015455
ENSG00000131095	3640	GFAP	17	q21.31	42982993	42992914
ENSG00000141562	3672	NARF	17	q25.3	80416060	80446141
ENSG00000206105	2843	KRTAP20-4	21	q22.11	31992946	31993169
ENSG00000205867	2263	KRTAP5-2	11	p15.5	1618409	1619524
ENSG00000205445	2843	KRTAP10-2	21	q22.3	45970240	45971388
ENSG00000204571	2283	KRTAP5-11	11	q13.4	71290760	71293921
ENSG00000178209	2547	PLEC1	8	q24.3	144989321	145049543
ENSG00000205864	2263	KRTAP5-6	11	p15.5	1718425	1718985
ENSG00000206106	2843	KRTAP22-2	21	q22.11	31962424	31962716
ENSG00000108417	3640	KRT37	17	q21.2	39577005	39580775
ENSG00000187272	3640	KRTAP9-8	17	q21.2	39394297	39395256
ENSG00000188581	3640	KRTAP1-1	17	q21.2	39196811	39197713
ENSG00000187005	2843	KRTAP21-1	21	q22.11	32127148	32127746
ENSG00000008300	2635	CELSR3	3	p21.31	48673902	48700348
ENSG00000126005	2758	RP4-614O4.1	20	q11.22	33805628	33867846
ENSG00000126337	3640	KRT36	17	q21.2	39642388	39648798
ENSG00000131737	3640	KRT34	17	q21.2	39533902	39538655
ENSG00000206107	2843	KRTAP27-1	21	q22.11	31709331	31710012
ENSG00000184351	2843	KRTAP19-1	21	q22.11	31852018	31852663
ENSG00000171360	3640	KRT38	17	q21.2	39593529	39597173
ENSG00000161850	1927	KRT82	12	q13.13	52787735	52800176
ENSG00000180576	3640	
ENSG00000171345	3640	KRT19	17	q21.2	39679869	39684560
ENSG00000186967	2843	KRTAP19-4	21	q22.11	31864030	31869451
ENSG00000198090	3640	KRTAP4-6	17	q21.2	39295685	39296739
