# Supplementary material for: A large scale survey reveals that chromosomal copy-number alterations significantly affect gene modules involved in cancer initiation and progression
Source: BMC Med Genomics. 2011 May 6;4:37. doi: 10.1186/1755-8794-4-37 (PMC3112060; doi:10.1186/1755-8794-4-37)
Supplement: Additional file 2 — ZIP file containing tab-delimited text files for GO terms. One text file for each significant GO term. Each file contains one line per gene belonging to the GO. Each line lists the Ensembl ID, the Gene Name, the number of cases in which the gene was involved in a CNA, and its location including: Chromosome, Band, Start (bp) and End (bp). [file 1755-8794-4-37-S2.ZIP › MF_del_GO_0004182_carboxypeptidase A activity.txt]

Ensembl Gene	CNA	Gene Name	Chromosome	Cytoband	Start (bp)	End (bp)
ENSG00000165078	2449	CPA6	8	q13.2	68334405	68658620
ENSG00000120054	3251	CPN1	10	q24.2	101801950	101841634
ENSG00000091704	5227	CPA1	7	q32.2	130020180	130027955
ENSG00000135049	3219	AGTPBP1	9	q21.33	88161457	88356877
ENSG00000165923	2129	AGBL2	11	p11.2	47681145	47736912
ENSG00000080618	4804	CPB2	13	q14.13	46627321	46679211
ENSG00000121898	3203	CPXM2	10	q26.13	125472792	125699779
ENSG00000153002	2327	CPB1	3	q24	148508889	148577974
ENSG00000128510	5227	CPA4	7	q32.2	129932993	129964019
ENSG00000205982	2593
ENSG00000158516	5227	CPA2	7	q32.2	129906667	129929638
ENSG00000109472	2671	CPE	4	q32.3	166300094	166419481
ENSG00000088882	2253	CPXM1	20	p13	2774715	2781283
ENSG00000186094	2055	AGBL4	1	p33	48998527	50489585
ENSG00000135678	1983	CPM	12	q15	69244960	69326664
ENSG00000144410	1773	CPO	2	q33.3	207804278	207834198
ENSG00000158525	5227	CPA5	7	q32.2	129984630	130008571
ENSG00000109625	2558	CPZ	4	p16.1	8594387	8621488
ENSG00000108582	3602	CPD	17	q11.2	28705942	28796730
ENSG00000146856	5086	AGBL3	7	q33	134671259	134832715
ENSG00000084693	1843	AGBL5	2	p23.3	27265232	27293490
ENSG00000163751	2327	CPA3	3	q24	148583043	148614983
ENSG00000184682	2263	C11orf89	11	p15.5	1910375	1912084
ENSG00000106624	4147	AEBP1	7	p13	44143960	44154161
ENSG00000197721	2030	CR1L	1	q32.2	207818458	207911885
