# Supplementary material for: A large scale survey reveals that chromosomal copy-number alterations significantly affect gene modules involved in cancer initiation and progression
Source: BMC Med Genomics. 2011 May 6;4:37. doi: 10.1186/1755-8794-4-37 (PMC3112060; doi:10.1186/1755-8794-4-37)
Supplement: Additional file 2 — ZIP file containing tab-delimited text files for GO terms. One text file for each significant GO term. Each file contains one line per gene belonging to the GO. Each line lists the Ensembl ID, the Gene Name, the number of cases in which the gene was involved in a CNA, and its location including: Chromosome, Band, Start (bp) and End (bp). [file 1755-8794-4-37-S2.ZIP › MF_del_GO_0004867_serine-type endopeptidase inhibitor activity.txt]

Ensembl Gene	CNA	Gene Name	Chromosome	Cytoband	Start (bp)	End (bp)
ENSG00000149131	2065	SERPING1	11	q12.1	57364860	57382326
ENSG00000197641	3471	SERPINB13	18	q21.33	61254223	61271873
ENSG00000175121	2931	WFDC5	20	q13.12	43738093	43743813
ENSG00000142192	2804	APP	21	q21.3	27252861	27543446
ENSG00000197632	3471	SERPINB2	18	q21.33	61538926	61571124
ENSG00000168703	2931	WFDC12	20	q13.12	43752066	43753106
ENSG00000057149	3471	SERPINB3	18	q21.33	61322431	61329197
ENSG00000124107	2931	SLPI	20	q13.12	43880880	43883205
ENSG00000178172	4130	SPINK6	5	q32	147582404	147594699
ENSG00000122711	3266	SPINK4	9	p13.3	33218363	33248565
ENSG00000124102	2931	PI3	20	q13.12	43803517	43805185
ENSG00000056558	3209	TRAF1	9	q33.2	123664671	123691047
ENSG00000127578	2768	WFIKKN1	16	p13.3	680932	684116
ENSG00000021355	2086	SERPINB1	6	p25.2	2832566	2842240
ENSG00000162267	2635	ITIH3	3	p21.1	52828784	52843025
ENSG00000126838	2504	PZP	12	p13.31	9301436	9360966
ENSG00000137558	2464	PI15	8	q21.11	75736772	75767264
ENSG00000124570	2086	SERPINB6	6	p25.2	2948393	2972399
ENSG00000124116	2931	WFDC3	20	q13.12	44376583	44420571
ENSG00000188488	3348	SERPINA5	14	q32.13	95047731	95059457
ENSG00000165951	3348	SERPINA2	14	q32.13	94830651	94833035
ENSG00000145879	4130	SPINK7	5	q32	147691986	147695479
ENSG00000165953	3348	SERPINA12	14	q32.13	94953621	94984181
ENSG00000100767	3372	PAPLN	14	q24.2	73704205	73741345
ENSG00000101448	2931	SPINLW1	20	q13.12	44165625	44176391
ENSG00000089220	2031	PEBP1	12	q24.23	118573870	118583387
ENSG00000101446	2931	SPINT3	20	q13.12	44141101	44144248
ENSG00000170099	3348	SERPINA6	14	q32.13	94770586	94789688
ENSG00000166634	3471	SERPINB12	18	q21.33	61223393	61234244
ENSG00000101443	2931	WFDC2	20	q13.12	44098346	44110172
ENSG00000168630	2931	SPINT2	20	q13.12	44378559	44378713
ENSG00000206075	3471	SERPINB5	18	q21.33	61143994	61172318
ENSG00000135919	1777	SERPINE2	2	q36.1	224839765	224904036
ENSG00000187483	3348	SERPINA13	14	q32.13	95107062	95113331
ENSG00000117601	1846	SERPINC1	1	q25.1	173872939	173886516
ENSG00000206073	3471	SERPINB4	18	q21.33	61304493	61311560
ENSG00000003436	1716	TFPI	2	q32.1	188328957	188430487
ENSG00000197249	3348	SERPINA1	14	q32.13	94843084	94857029
ENSG00000114270	2635	COL7A1	3	p21.31	48601506	48632700
ENSG00000114204	2373	SERPINI2	3	q26.1	167156755	167196792
ENSG00000166401	3471	SERPINB8	18	q22.1	61637159	61672278
ENSG00000106366	4978	SERPINE1	7	q22.1	100770370	100782547
ENSG00000166145	3066	SPINT1	15	q15.1	41136241	41150405
ENSG00000132386	4014	SERPINF1	17	p13.3	1665253	1680859
ENSG00000166404	3471
ENSG00000149651	2931	SPINT4	20	q13.12	44350990	44354469
ENSG00000084234	2916	APLP2	11	q24.3	129939716	130014703
ENSG00000149653	2931
ENSG00000180305	2931	WFDC10A	20	q13.12	44258165	44259835
ENSG00000163359	1772	COL6A3	2	q37.3	238232646	238323018
ENSG00000128040	2421	SPINK2	4	q12	57676027	57687897
ENSG00000123561	3478	SERPINA7	X	q22.3	105277197	105282729
ENSG00000163536	2373	SERPINI1	3	q26.1	167453031	167543356
ENSG00000102313	3415	ITIH5L	X	p11.21	54775332	54824673
ENSG00000175899	2504	A2M	12	p13.31	9220308	9268825
ENSG00000164024	2562	METAP1	4	q23	99916788	99983959
ENSG00000166396	3471	SERPINB7	18	q21.33	61420169	61472604
ENSG00000173714	3640	WFIKKN2	17	q21.33	48912011	48919707
ENSG00000123243	3119	ITIH5	10	p14	7601232	7708934
ENSG00000164266	4130	SPINK1	5	q32	147204143	147211349
ENSG00000167642	2170	AC011479.2	19	q13.2	38755202	38783108
ENSG00000149257	2283	SERPINH1	11	q13.5	75273170	75283844
ENSG00000151655	3119	ITIH2	10	p14	7745232	7791483
ENSG00000135744	2147	AGT	1	q42.2	230838269	230850043
ENSG00000105825	4373	TFPI2	7	q21.3	93514709	93520303
ENSG00000204909	4130	SPINK9	5	q32	147715122	147719412
ENSG00000100665	3348	SERPINA4	14	q32.13	95027783	95036241
ENSG00000158321	4123	AUTS2	7	q11.22	69063905	70258054
ENSG00000102109	3415	PCSK1N	X	p11.23	48689504	48694035
ENSG00000011201	3437	KAL1	X	p22.31	8496915	8700227
ENSG00000122707	3061	RECK	9	p13.3	36036430	36124448
ENSG00000158901	2931	WFDC8	20	q13.12	44179792	44207965
ENSG00000156535	2301	CD109	6	q13	74405514	74538040
ENSG00000170054	3348	SERPINA9	14	q32.13	94929060	94942670
ENSG00000139496	4403	NUPL1	13	q12.13	25875662	25923938
ENSG00000186910	3348	SERPINA11	14	q32.13	94908801	94919122
ENSG00000170542	2086	SERPINB9	6	p25.2	2887500	2903514
ENSG00000184492	3371	FOXD4L1	2	q13	114256661	114258727
ENSG00000167711	4014	SERPINF2	17	p13.3	1646130	1658560
ENSG00000150938	1785	CRIM1	2	p22.3	36583069	36778278
ENSG00000196136	3348	SERPINA3	14	q32.13	95078634	95090397
ENSG00000106927	3259	AMBP	9	q32	116822407	116840752
ENSG00000099937	4050	SERPIND1	22	q11.21	21128167	21142008
ENSG00000133710	4130	SPINK5	5	q32	147443535	147516925
ENSG00000116209	2100	TMEM59	1	p32.3	54497347	54519177
ENSG00000055955	2635	ITIH4	3	p21.1	52846991	52865495
ENSG00000103175	3006	WFDC1	16	q24.1	84328252	84363457
ENSG00000055957	2635	ITIH1	3	p21.1	52811608	52826078
ENSG00000140093	3348	SERPINA10	14	q32.13	94749652	94759608
