# Supplementary material for: A large scale survey reveals that chromosomal copy-number alterations significantly affect gene modules involved in cancer initiation and progression
Source: BMC Med Genomics. 2011 May 6;4:37. doi: 10.1186/1755-8794-4-37 (PMC3112060; doi:10.1186/1755-8794-4-37)
Supplement: Additional file 2 — ZIP file containing tab-delimited text files for GO terms. One text file for each significant GO term. Each file contains one line per gene belonging to the GO. Each line lists the Ensembl ID, the Gene Name, the number of cases in which the gene was involved in a CNA, and its location including: Chromosome, Band, Start (bp) and End (bp). [file 1755-8794-4-37-S2.ZIP › MF_del_GO_0000166_nucleotide binding.txt]

Ensembl Gene	CNA	Gene Name	Chromosome	Cytoband	Start (bp)	End (bp)
ENSG00000172340	2500	SUCLG2	3	p14.1	67410884	67705038
ENSG00000119707	3372	RBM25	14	q24.2	73525221	73588076
ENSG00000090905	2753	TNRC6A	16	p12.1	24741016	24837548
ENSG00000101782	3335	RIOK3	18	q11.2	21032787	21063104
ENSG00000142945	2136	KIF2C	1	p34.1	45205490	45233439
ENSG00000157483	3118	MYO1E	15	q22.2	59428169	59665070
ENSG00000145949	2086	MYLK4	6	p25.2	2663863	2751200
ENSG00000107796	3123	ACTA2	10	q23.31	90694831	90751147
ENSG00000161204	2376	ABCF3	3	q27.1	183903811	183911800
ENSG00000108551	3859	RASD1	17	p11.2	17397751	17399707
ENSG00000103024	2768	NME3	16	p13.3	1820321	1821710
ENSG00000100991	2758	TRPC4AP	20	q11.22	33590207	33680674
ENSG00000104450	2522	SPAG1	8	q22.2	101170263	101254130
ENSG00000091140	5120	DLD	7	q31.1	107531415	107572175
ENSG00000125863	2248	MKKS	20	p12.2	10385428	10414870
ENSG00000112739	2086	PRPF4B	6	p25.2	4021501	4065217
ENSG00000119705	3372	C14orf156	14	q24.3	78174425	78183937
ENSG00000152670	2652	DDX4	5	q11.2	55033845	55112974
ENSG00000183049	3118	CAMK1D	10	p13	12391481	12877545
ENSG00000081923	3471	ATP8B1	18	q21.31	55313658	55399039
ENSG00000035928	2540	RFC1	4	p14	39289076	39367995
ENSG00000168374	2500	ARF4	3	p14.3	57557090	57583947
ENSG00000166866	1927	MYO1A	12	q13.3	57422301	57444982
ENSG00000156345	3414	CCRK	9	q22.1	90581356	90589668
ENSG00000100302	4119	RASD2	22	q12.3	35936915	35950048
ENSG00000155876	3381	RRAGA	9	p22.1	19049372	19051019
ENSG00000166197	3251	NOLC1	10	q24.32	103911933	103923627
ENSG00000139625	1927	MAP3K12	12	q13.13	53874280	53893271
ENSG00000050748	3068	MAPK9	5	q35.3	179660594	179719071
ENSG00000094804	3640	CDC6	17	q21.2	38443885	38459171
ENSG00000105409	2170	ATP1A3	19	q13.2	42470734	42498384
ENSG00000123892	2449	RAB38	11	q14.2	87846448	87908635
ENSG00000110025	2283	SNX15	11	q13.1	64781654	64808042
ENSG00000063046	1927	EIF4B	12	q13.13	53400062	53435992
ENSG00000115875	1785	SFRS7	2	p22.1	38970741	38978636
ENSG00000110955	1927	ATP5B	12	q13.3	57031963	57039852
ENSG00000178607	3667	ERN1	17	q23.3	62120390	62207502
ENSG00000136450	3667	SFRS1	17	q22	56078284	56084707
ENSG00000151224	3085	MAT1A	10	q23.1	82031576	82049440
ENSG00000130294	1772	KIF1A	2	q37.3	241653181	241759637
ENSG00000135503	1927	ACVR1B	12	q13.13	52345486	52390857
ENSG00000172890	2283	NADSYN1	11	q13.4	71164217	71212579
ENSG00000167258	3612	CRKRS	17	q12	37617739	37690800
ENSG00000072786	3068	STK10	5	q35.1	171469074	171615346
ENSG00000120805	2022	ARL1	12	q23.2	101786923	101801572
ENSG00000126458	2170	RRAS	19	q13.33	50138552	50143400
ENSG00000178605	3437	GTPBP6	X	p22.33	220013	230956
ENSG00000159217	3640	IGF2BP1	17	q21.32	47074774	47133507
ENSG00000198931	3006	APRT	16	q24.3	88875877	88878342
ENSG00000124253	2931	PCK1	20	q13.31	56136136	56141513
ENSG00000136643	2030	RPS6KC1	1	q32.3	213224597	213448116
ENSG00000197093	4978	GAL3ST4	7	q22.1	99756866	99766373
ENSG00000085760	1696	MTIF2	2	p16.1	55463731	55496483
ENSG00000135250	4978	SRPK2	7	q22.3	104751151	105039755
ENSG00000172794	3672	RAB37	17	q25.1	72666717	72743474
ENSG00000196730	3414	DAPK1	9	q21.33	90112143	90323546
ENSG00000143156	1801	NME7	1	q24.2	169101769	169337205
ENSG00000141644	3471	MBD1	18	q21.1	47795211	47808144
ENSG00000168421	2540	RHOH	4	p14	40198570	40246268
ENSG00000159216	2843	RUNX1	21	q22.12	36160098	37357047
ENSG00000125686	3612	MED1	17	q12	37560538	37607521
ENSG00000072501	3415	SMC1A	X	p11.22	53401070	53449677
ENSG00000091436	1704	ZAK	2	q31.1	173940442	174132738
ENSG00000172348	1927	RCAN2	6	p12.3	46188475	46459709
ENSG00000124228	2931	DDX27	20	q13.13	47835884	47860614
ENSG00000169379	2008	ARL13B	3	q11.2	93698986	93774125
ENSG00000169213	2100	RAB3B	1	p32.3	52373628	52456436
ENSG00000102096	3415	PIM2	X	p11.23	48770459	48776301
ENSG00000142733	2178	MAP3K6	1	p36.11	27681670	27693383
ENSG00000065243	2042	PKN2	1	p22.2	89149905	89301938
ENSG00000065427	3006	KARS	16	q23.1	75661622	75681577
ENSG00000130299	2188	GTPBP3	19	p13.11	17448356	17453539
ENSG00000178105	2743	DDX10	11	q22.3	108535804	108811656
ENSG00000198648	1643	STK39	2	q24.3	168810530	169104651
ENSG00000139832	4255	RAB20	13	q34	111175417	111214080
ENSG00000074582	1788	BCS1L	2	q35	219523487	219528166
ENSG00000116141	2056	MARK1	1	q41	220701568	220837803
ENSG00000130270	2188	ATP8B3	19	p13.3	1782076	1812270
ENSG00000122545	4173	SEPT7	7	p14.2	35840542	35944917
ENSG00000172053	2635	QARS	3	p21.31	49133365	49142534
ENSG00000121101	3667	TEX14	17	q22	56634042	56769416
ENSG00000124160	2931	NCOA5	20	q13.12	44689624	44718591
ENSG00000141200	3638	KIF2B	17	q22	51900301	51902554
ENSG00000142731	2634	PLK4	4	q28.2	128802046	128820353
ENSG00000106344	5227	RBM28	7	q32.1	127950437	127983962
ENSG00000078269	3623	SYNJ2	6	q25.3	158402919	158520208
ENSG00000197976	3437	SFRS17A	X	p22.33	1710486	1721409
ENSG00000127980	4373	PEX1	7	q21.2	92116334	92157845
ENSG00000060558	2188	GNA15	19	p13.3	3136191	3163766
ENSG00000116754	2043	SFRS11	1	p31.1	70671365	70718735
ENSG00000111445	2031	RFC5	12	q24.23	118454508	118470038
ENSG00000196642	3207	C9orf86	9	q34.3	139694818	139735639
ENSG00000076067	1927	RBMS2P	12	q13.3	56915609	56989980
ENSG00000078177	2540	N4BP2	4	p14	40058524	40159872
ENSG00000065613	3215	SLK	10	q24.33	105726959	105788991
ENSG00000152520	4403	PAN3	13	q12.2	28713170	28869472
ENSG00000138069	1664	RAB1A	2	p14	65297835	65357240
ENSG00000123612	1643	ACVR1C	2	q24.1	158388888	158485517
ENSG00000163029	1836	SMC6	2	p24.2	17845079	17981509
ENSG00000102572	4336	STK24	13	q32.2	99102455	99230194
ENSG00000140538	3135	NTRK3	15	q25.3	88402982	88799978
ENSG00000166922	3031	SCG5	15	q13.3	32933877	32989299
ENSG00000086589	4027	RBM22	5	q33.1	150070356	150080624
ENSG00000134684	2139	YARS	1	p35.1	33240840	33283754
ENSG00000142186	2283	SCYL1	11	q13.1	65292548	65306182
ENSG00000024422	2170	EHD2	19	q13.33	48216601	48246390
ENSG00000157540	2843	DYRK1A	21	q22.13	38739236	38887680
ENSG00000065883	4173	CDC2L5	7	p14.1	39989636	40136733
ENSG00000123143	2188	PKN1	19	p13.12	14544169	14582678
ENSG00000203867	3215	RBM20	10	q25.2	112404111	112599227
ENSG00000185272	2776	RBM11	21	q11.2	15588451	15600693
ENSG00000081770	3696	NAIP	5	q13.2	70264310	70320514
ENSG00000088320	2758	REM1	20	q11.21	30063096	30072708
ENSG00000197208	4275	SLC22A4	5	q31.1	131630136	131679899
ENSG00000070756	2522	PABPCP5	8	q22.3	101715144	101734315
ENSG00000101489	3357	BRUNOL4	18	q12.2	34823010	35146000
ENSG00000169418	1721	NPR1	1	q21.3	153651113	153666468
ENSG00000100749	3348	VRK1	14	q32.2	97263684	97347950
ENSG00000104738	2404	MCM4	8	q11.21	48873494	48890068
ENSG00000177181	2136	RIMKLA	1	p34.2	42846466	42880850
ENSG00000185900	2441	AC113191.1	8	p11.1	42948657	42978323
ENSG00000058063	2373	ATP11B	3	q26.33	182511288	182639423
ENSG00000185974	4255	GRK1	13	q34	114321470	114438724
ENSG00000088538	2635	DOCK3	3	p21.2	50712672	51421629
ENSG00000175582	2283	RAB6A	11	q13.4	73386683	73472166
ENSG00000006451	4173	RALA	7	p14.1	39663082	39747723
ENSG00000198231	3667	DDX42	17	q23.3	61851560	61896676
ENSG00000168118	2147	RAB4A	1	q42.13	229406822	229441641
ENSG00000148057	3219	C9orf103	9	q21.32	86237964	86259045
ENSG00000156515	3085	HK1	10	q22.1	71029740	71161638
ENSG00000181322	2286	TXNDC6	3	q22.3	137980279	138048728
ENSG00000134533	2438	RERG	12	p12.3	15260718	15374304
ENSG00000137204	2018	SLC22A7	6	p21.1	43263432	43273276
ENSG00000174775	2263	HRAS	11	p15.5	532242	537287
ENSG00000054118	2136	THRAP3	1	p34.3	36690017	36770958
ENSG00000099957	4050	P2RX6	22	q11.21	21369316	21383119
ENSG00000160447	3207	PKN3	9	q34.11	131464802	131483197
ENSG00000162526	2139	TSSK3	1	p35.1	32827798	32829913
ENSG00000189011	4123	AC138783.5	7	q11.23	74702854	74712565
ENSG00000059758	2022	PCTK2	12	q23.1	96672040	96794223
ENSG00000170525	3120	PFKFB3	10	p15.1	6186843	6277508
ENSG00000121390	4403	PSPC1	13	q12.11	20248896	20357142
ENSG00000006788	4014	MYH13	17	p13.1	10204183	10276322
ENSG00000143674	2147	MAP3K19	1	q42.2	233463514	233520894
ENSG00000100297	4119	MCM5	22	q12.3	35796056	35820495
ENSG00000104824	2170	HNRNPL	19	q13.2	39327029	39342979
ENSG00000106615	4979	RHEB	7	q36.1	151163098	151217206
ENSG00000177646	2282	ACAD9	3	q21.3	128598333	128631956
ENSG00000163694	2540	RBM47	4	p14	40425272	40631883
ENSG00000196584	4979	XRCC2	7	q36.1	152341864	152373250
ENSG00000120539	3060	MASTL	10	p12.1	27443753	27475848
ENSG00000186625	3623	KATNA1	6	q25.1	149916009	149970108
ENSG00000178462	3120	TUBAL3	10	p15.1	5435061	5446795
ENSG00000088325	2758	TPX2	20	q11.21	30327074	30389608
ENSG00000104375	2522	AP003355.2	8	q22.2	99466861	99895984
ENSG00000157353	2994	FUK	16	q22.1	70488498	70514177
ENSG00000112062	2018	MAPK14	6	p21.31	35995488	36079013
ENSG00000108469	3672	RECQL5	17	q25.1	73622933	73663269
ENSG00000135776	2147	ABCB10	1	q42.13	229652329	229694442
ENSG00000167601	2170	AXL	19	q13.2	41725108	41767670
ENSG00000148053	3219	NTRK2	9	q21.33	87283466	87638505
ENSG00000196586	2399	MYO6	6	q14.1	76458909	76629254
ENSG00000188130	4178	MAPK12	22	q13.33	50683879	50700254
ENSG00000113966	2008	ARL6	3	q11.2	97483365	97519953
ENSG00000169057	3557	MECP2	X	q28	153287024	153402578
ENSG00000162496	2178	DHRS3	1	p36.22	12627939	12677737
ENSG00000198242	3602	RPL23A	17	q11.2	27046411	27051377
ENSG00000176105	3374	YES1	18	p11.32	721588	812327
ENSG00000072133	3423	RPS6KA6	X	q21.1	83318984	83442915
ENSG00000137825	3066	ITPKA	15	q15.1	41785591	41795749
ENSG00000156510	3085	HKDC1	10	q22.1	70980059	71027315
ENSG00000104852	2170	SNRNP70	19	q13.33	49588465	49611869
ENSG00000135409	1927	AMHR2	12	q13.13	53817641	53825312
ENSG00000125780	2253	TGM3	20	p13	2276613	2321725
ENSG00000144381	1773	HSPD1	2	q33.1	198351305	198381461
ENSG00000134452	3120	FBXO18	10	p15.1	5932194	5979556
ENSG00000162396	2100	PARS2	1	p32.3	55222571	55230187
ENSG00000135778	2147	C1orf57	1	q42.2	233086351	233114548
ENSG00000182866	2139	LCK	1	p35.1	32716840	32751766
ENSG00000073111	2282	MCM2	3	q21.3	127317066	127341276
ENSG00000177189	3437	RPS6KA3	X	p22.12	20168029	20285218
ENSG00000138801	2612	PAPSS1	4	q25	108534822	108641496
ENSG00000197275	2522	RAD54B	8	q22.1	95384188	95487310
ENSG00000154451	2042	GBP5	1	p22.2	89724633	89738544
ENSG00000134453	3120	RBM17	10	p15.1	6130949	6159420
ENSG00000114503	2357	NCBP2	3	q29	196662273	196669468
ENSG00000171094	1843	ALK	2	p23.1	29415640	30144432
ENSG00000100201	4178	DDX17	22	q13.1	38879445	38903665
ENSG00000065135	1741	GNAI3	1	p13.3	110091233	110136975
ENSG00000179869	4078	ABCA13	7	p12.3	48211055	48687092
ENSG00000168078	2575	PBK	8	p21.1	27667137	27695516
ENSG00000170004	4014	CHD3	17	p13.1	7788124	7816078
ENSG00000104960	2170	PTOV1	19	q13.33	50354138	50363990
ENSG00000106733	3219	C9orf95	9	q21.13	77668989	77703133
ENSG00000165752	3203	STK32C	10	q26.3	134020994	134145356
ENSG00000115661	1788	STK16	2	q35	220110177	220115059
ENSG00000205610	4123
ENSG00000163673	2589	DCLK3	3	p22.2	36753913	36781352
ENSG00000196230	2018	TUBB	6	p21.33	30687978	30693203
ENSG00000151806	2473	GUF1	4	p12	44680446	44702943
ENSG00000197299	3137	BLM	15	q26.1	91260558	91358692
ENSG00000105649	2188	RAB3A	19	p13.11	18307594	18314839
ENSG00000131462	3640	TUBG1	17	q21.2	40761694	40767247
ENSG00000129566	3121	TEP1	14	q11.2	20833826	20881580
ENSG00000003756	2635	RBM5	3	p21.31	50126341	50156454
ENSG00000078328	2768	A2BP1	16	p13.3	7382751	7763340
ENSG00000064703	1741	DDX20	1	p13.2	112298219	112310199
ENSG00000196943	3121	C14orf21	14	q12	24769068	24778330
ENSG00000170590	2086	C6orf88	6	p25.3	131910	144885
ENSG00000147853	3371	AK3	9	p24.1	4711155	4742043
ENSG00000135333	2869	EPHA7	6	q16.1	93949738	94129300
ENSG00000162302	2283	RPS6KA4	11	q13.1	64126625	64139687
ENSG00000077080	4978	ACTL6B	7	q22.1	100240720	100254084
ENSG00000206046	4518
ENSG00000100276	4119	RASL10A	22	q12.2	29708922	29711745
ENSG00000181359	2678	HSP90AA6P	4	q33	171502621	171526135
ENSG00000100271	4178	TTLL1	22	q13.2	43414609	43485434
ENSG00000175792	2282	RUVBL1	3	q21.3	127783625	127872757
ENSG00000135341	2780	MAP3K7	6	q15	91223292	91296764
ENSG00000035687	2113	ADSS	1	q44	244571796	244615436
ENSG00000138892	4178	TTLL8	22	q13.33	50453552	50495364
ENSG00000140443	3137	IGF1R	15	q26.3	99192200	99507759
ENSG00000115423	1572	DNAH6	2	p11.2	84743579	85046713
ENSG00000184388	3407	PABPC1L2B	X	q13.2	72223352	72225551
ENSG00000161082	2188	BRUNOL5	19	p13.3	3224701	3297071
ENSG00000117054	2043	ACADM	1	p31.1	76190036	76229364
ENSG00000100206	4178	DMC1	22	q13.1	38914954	38966291
ENSG00000067048	4518	DDX3Y	Y	q11.221	15016019	15032390
ENSG00000005189	2753	AC004381.2	16	p12.3	20817767	20860990
ENSG00000131044	2758	TTLL9	20	q11.21	30458505	30532770
ENSG00000130717	3207	UCK1	9	q34.13	134399188	134406655
ENSG00000164815	4978	ORC5L	7	q22.2	103766788	103848495
ENSG00000011376	2635	LARS2	3	p21.31	45429998	45590913
ENSG00000071626	2188	DAZAP1	19	p13.3	1407584	1435683
ENSG00000188342	4804	GTF2F2	13	q14.12	45694650	45858237
ENSG00000102128	3478	RAB40AL	X	q22.1	102192178	102193890
ENSG00000080802	5086	CNOT4	7	q33	135046549	135194851
ENSG00000116882	1546	HAO2	1	p12	119911399	119936753
ENSG00000131269	3407	ABCB7	X	q13.3	74273109	74376132
ENSG00000006062	3640	MAP3K14	17	q21.31	43340488	43394414
ENSG00000070759	2136	TESK2	1	p34.1	45809555	45956840
ENSG00000163161	1568	ERCC3	2	q14.3	128014866	128051752
ENSG00000196411	4978	EPHB4	7	q22.1	100400187	100425143
ENSG00000130254	2188	SAFB2	19	p13.3	5587011	5622938
ENSG00000140279	3070	DUOX2	15	q21.1	45384848	45406537
ENSG00000172007	2694	RAB33B	4	q31.1	140374961	140397070
ENSG00000173156	2283	RHOD	11	q13.2	66824321	66839483
ENSG00000160703	3117	NLRX1	11	q23.3	119037277	119054725
ENSG00000145214	2558	DGKQ	4	p16.3	952675	967344
ENSG00000151413	3131	NUBPL	14	q12	32030591	32330399
ENSG00000136573	2593	BLK	8	p23.1	11351510	11422113
ENSG00000154511	2042	FAM69A	1	p22.1	93307724	93427079
ENSG00000152782	3123	PANK1	10	q23.31	91342745	91405215
ENSG00000176208	3602	ATAD5	17	q11.2	29158988	29222295
ENSG00000073910	4537	FRY	13	q13.1	32605437	32870794
ENSG00000108883	3640	EFTUD2	17	q21.31	42927655	42976993
ENSG00000164543	4147	STK17A	7	p13	43622357	43666385
ENSG00000075292	1651	ZNF638	2	p13.2	71503691	71662199
ENSG00000105793	4373	GTPBP10	7	q21.13	89964537	90020769
ENSG00000173020	2283	ADRBK1	11	q13.2	67033905	67054029
ENSG00000136816	3207	TOR1B	9	q34.11	132565432	132573560
ENSG00000103966	3066	EHD4	15	q15.1	42190570	42264776
ENSG00000111271	2031	ACAD10	12	q24.12	112123857	112194910
ENSG00000004455	2139	AK2	1	p35.1	33473585	33502593
ENSG00000105877	4252	DNAH11	7	p15.3	21582833	21941457
ENSG00000004846	4232	ABCB5	7	p21.1	20654830	20816658
ENSG00000155097	2522	ATP6V1C1	8	q22.3	104033248	104085285
ENSG00000186185	3640	KIF18B	17	q21.31	43003360	43025082
ENSG00000161847	2188	RAVER1	19	p13.2	10426895	10444314
ENSG00000119408	3209	NEK6	9	q33.3	127019885	127115586
ENSG00000168404	2994	MLKL	16	q23.1	74705755	74734789
ENSG00000013441	1773	CLK1	2	q33.1	201717732	201750495
ENSG00000105287	2170	PRKD2	19	q13.32	47177574	47220384
ENSG00000099308	2188	MAST3	19	p13.11	18208603	18262499
ENSG00000142149	2843	HUNK	21	q22.11	33245628	33416946
ENSG00000165240	3423	ATP7A	X	q21.1	77166194	77305892
ENSG00000108591	3859	DRG2	17	p11.2	17991239	18011285
ENSG00000179115	2188	FARSA	19	p13.2	13033284	13044558
ENSG00000180098	2139	TRNAU1AP	1	p35.3	28879597	28905051
ENSG00000137449	2564	CPEB2	4	p15.33	15005522	15071774
ENSG00000182944	4119	EWSR1	22	q12.2	29663998	29696515
ENSG00000183785	4050	TUBA8	22	q11.21	18593097	18614498
ENSG00000125485	3207	DDX31	9	q34.13	135468384	135545788
ENSG00000153093	1565	ACOXL	2	q13	111490150	111875799
ENSG00000151414	1867	NEK7	1	q31.3	198126121	198291550
ENSG00000163932	2635	PRKCD	3	p21.1	53190025	53226733
ENSG00000183808	2522	RBM12B	8	q22.1	94743733	94753224
ENSG00000108830	3640	RND2	17	q21.31	41177258	41184057
ENSG00000143466	2030	IKBKE	1	q32.1	206643791	206670223
ENSG00000184672	2464	RALYL	8	q21.2	85618162	85834076
ENSG00000066468	3203	FGFR2	10	q26.13	123237848	123357972
ENSG00000188566	3207	NDOR1	9	q34.3	140100119	140113813
ENSG00000162733	1789	DDR2	1	q23.3	162601163	162750237
ENSG00000141338	3667	ABCA8	17	q24.2	66863433	66951533
ENSG00000112742	2399	TTK	6	q14.1	80714357	80752239
ENSG00000152953	2558	STK32B	4	p16.2	5053527	5502725
ENSG00000204344	2018	STK19	6	p21.33	31938868	31949228
ENSG00000198959	2758	TGM2	20	q11.23	36756863	36794980
ENSG00000165238	3414	WNK2	9	q22.31	95947198	96082854
ENSG00000116062	1696	MSH6	2	p16.3	48010221	48034092
ENSG00000173517	3140	AC107883.1	15	q24.3	77400471	77544873
ENSG00000067560	2635	RHOA	3	p21.31	49396578	49450431
ENSG00000164548	4252	TRA2A	7	p15.3	23544399	23571660
ENSG00000114349	2635	GNAT1	3	p21.31	50229043	50233949
ENSG00000104205	2449	SGK3	8	q13.1	67624891	67774246
ENSG00000087470	2135	DNM1L	12	p11.21	32832137	32898584
ENSG00000181004	2631	BBS12	4	q27	123653857	123666098
ENSG00000117245	2178	KIF17	1	p36.12	20990507	21044510
ENSG00000135605	2453	TEC	4	p11	48137800	48271881
ENSG00000044524	2060	EPHA3	3	q11.1	89156674	89531284
ENSG00000124608	2018	AARS2	6	p21.1	44267391	44281063
ENSG00000178340	4252
ENSG00000123191	4804	ATP7B	13	q14.3	52506809	52585630
ENSG00000010671	3478	BTK	X	q22.1	100604435	100641212
ENSG00000172939	2589	OXSR1	3	p22.2	38206580	38296979
ENSG00000163312	2524	HELQ	4	q21.23	84328496	84377012
ENSG00000167792	2283	NDUFV1	11	q13.2	67374323	67380012
ENSG00000160551	3602	TAOK1	17	q11.2	27717943	27871502
ENSG00000115137	1843	DNAJC27	2	p23.3	25166505	25194963
ENSG00000141639	3471	MAPK4	18	q21.1	48086484	48258196
ENSG00000180096	2729	SEPT1	16	p11.2	30389454	30394171
ENSG00000123064	2031	DDX54	12	q24.13	113594986	113623284
ENSG00000184702	4050	SEPT5	22	q11.21	19701987	19712295
ENSG00000086475	3118	SEPHS1	10	p13	13359424	13390297
ENSG00000167702	2547	KIFC2	8	q24.3	145691738	145699498
ENSG00000127957	4123	PMS2L3	7	q11.23	75137069	75157478
ENSG00000166226	1983	CCT2	12	q15	69979208	69995357
ENSG00000138430	1704	OLA1	2	q31.1	174937175	175113426
ENSG00000197150	4979	ABCB8	7	q36.1	150725510	150744869
ENSG00000178346	3430
ENSG00000174243	1927	DDX23	12	q13.12	49223540	49245957
ENSG00000149269	2283	PAK1	11	q14.1	77033061	77185108
ENSG00000204410	2018	MSH5	6	p21.33	31707725	31732628
ENSG00000008838	3640	MED24	17	q21.1	38175350	38210660
ENSG00000073331	2612	ALPK1	4	q25	113218499	113363762
ENSG00000125414	4014	MYH2	17	p13.1	10424467	10453017
ENSG00000031698	1741	SARS	1	p13.3	109756540	109780791
ENSG00000103356	2753	EARS2	16	p12.2	23533335	23568696
ENSG00000197959	1801	DNM3	1	q24.3	171810621	172387606
ENSG00000179674	2361	ARL14	3	q25.33	160394948	160396233
ENSG00000183684	3672	THOC4	17	q25.3	79845721	79849462
ENSG00000163938	2635	GNL3	3	p21.1	52715172	52728508
ENSG00000132622	2253	HSPA12B	20	p13	3713314	3733758
ENSG00000039123	2652	SKIV2L2	5	q11.2	54603588	54721409
ENSG00000011566	1785	MAP4K3	2	p22.1	39476407	39664453
ENSG00000183258	3068	DDX41	5	q35.3	176938578	176944002
ENSG00000126215	3348	XRCC3	14	q32.33	104163955	104181823
ENSG00000152256	1704	PDK1	2	q31.1	173420101	173463862
ENSG00000086544	2170	ITPKC	19	q13.2	41223008	41246763
ENSG00000118777	2547	ABCG2	4	q22.1	89011421	89080064
ENSG00000127955	4373	GNAI1	7	q21.11	79763271	79848718
ENSG00000132321	1772	IQCA1	2	q37.3	237232794	237416185
ENSG00000183765	4119	CHEK2	22	q12.1	29083731	29138410
ENSG00000151704	2916	KCNJ1	11	q24.3	128707915	128737268
ENSG00000108654	3667	DDX5	17	q23.3	62495740	62502407
ENSG00000093222	2589
ENSG00000122644	4232	ARL4A	7	p21.3	12726481	12730559
ENSG00000070770	2822	CSNK2A2	16	q21	58191811	58231782
ENSG00000064933	1716	PMS1	2	q32.2	190648811	190742355
ENSG00000108406	3667	DHX40	17	q23.1	57642886	57685702
ENSG00000111642	2504	CHD4	12	p13.31	6679249	6716551
ENSG00000079805	2188	DNM2	19	p13.2	10824143	10942579
ENSG00000197763	2282	TXNRD3	3	q21.3	126326337	126375056
ENSG00000084733	1843	RAB10	2	p23.3	26256976	26360323
ENSG00000131437	4275	KIF3A	5	q31.1	132028323	132073330
ENSG00000135165	4123
ENSG00000147133	3407	TAF1	X	q13.1	70586114	70752224
ENSG00000123570	3478	RAB9B	X	q22.2	103077252	103087158
ENSG00000125976	2758
ENSG00000107099	3371	DOCK8	9	p24.3	214854	465255
ENSG00000102218	3415	RP2	X	p11.23	46696375	46741793
ENSG00000136143	4804	SUCLA2	13	q14.2	48510622	48575462
ENSG00000163655	2361	GMPS	3	q25.31	155588325	155658457
ENSG00000005249	4978	PRKAR2B	7	q22.3	106685094	106802256
ENSG00000162595	2043	DIRAS3	1	p31.3	68511645	68517314
ENSG00000034713	3006	GABARAPL2	16	q23.1	75600249	75611779
ENSG00000035664	3118	DAPK2	15	q22.31	64199235	64338521
ENSG00000170390	2694	DCLK2	4	q31.23	150999426	151178583
ENSG00000165023	3414	DIRAS2	9	q22.2	93372114	93405386
ENSG00000154229	3667	PRKCA	17	q24.2	64298926	64806862
ENSG00000084731	1843	KIF3C	2	p23.3	26149471	26205618
ENSG00000180574	2504	AC068775.1	12	p13.2	10658502	10675733
ENSG00000143179	1801	UCK2	1	q24.1	165796768	165880855
ENSG00000067606	2178	PRKCZ	1	p36.33	1981909	2116834
ENSG00000171109	2373	MFN1	3	q26.33	179065480	179112719
ENSG00000100504	3276	PYGL	14	q22.1	51371937	51411234
ENSG00000169967	1568	MAP3K2	2	q14.3	128056306	128146041
ENSG00000101868	3437	POLA1	X	p22.11	24712036	25015103
ENSG00000146955	5075	RAB19	7	q34	140103843	140126050
ENSG00000077264	3503	PAK3	X	q23	110187513	110464159
ENSG00000120555	2998	RP11-291L22.1	10	p11.1	38671951	38691844
ENSG00000108405	4014	P2RX1	17	p13.2	3799891	3819960
ENSG00000115267	1643	IFIH1	2	q24.2	163123589	163175213
ENSG00000054793	2931	ATP9A	20	q13.2	50213053	50385173
ENSG00000123572	3478	NRK	X	q22.3	105066536	105202602
ENSG00000080824	3348	HSP90AA2	14	q32.31	102547073	102606086
ENSG00000119314	3259	ROD1	9	q32	114980715	115095947
ENSG00000135114	2031	OASL	12	q24.31	121458121	121477045
ENSG00000113396	4275	SLC27A6	5	q23.3	128300821	128369335
ENSG00000101210	2931	EEF1A2	20	q13.33	62119366	62130505
ENSG00000073803	2376	MAP3K13	3	q27.2	185000729	185206885
ENSG00000185386	4178	MAPK11	22	q13.33	50702142	50709196
ENSG00000080823	3348	RAGE	14	q32.31	102692622	102771531
ENSG00000165025	3414	SYK	9	q22.2	93564069	93660831
ENSG00000082146	1773	STRADB	2	q33.1	202252581	202345569
ENSG00000172432	2018	GTPBP2	6	p21.1	43573053	43596936
ENSG00000157110	2477	RBPMS	8	p12	30241944	30429734
ENSG00000100503	3276	NIN	14	q22.1	51186481	51297848
ENSG00000137251	1927	TINAG	6	p12.1	54172657	54254950
ENSG00000164885	4979	CDK5	7	q36.1	150750899	150755617
ENSG00000115687	1772	PASK	2	q37.3	242045514	242089679
ENSG00000067601	4123	AC006480.1	7	q11.21	66760595	66767894
ENSG00000102144	3423	PGK1	X	q21.1	77320685	77384793
ENSG00000074771	3623	NOX3	6	q25.3	155716504	155777037
ENSG00000009307	1741	CSDE1	1	p13.2	115259534	115300671
ENSG00000180138	4537	CSNK1A1L	13	q13.3	37677398	37679801
ENSG00000054796	2931	SPO11	20	q13.31	55904815	55919050
ENSG00000049541	4123	RFC2	7	q11.23	73645829	73668753
ENSG00000089220	2031	PEBP1	12	q24.23	118573870	118583387
ENSG00000124279	2695	FASTKD3	5	p15.31	7859272	7869122
ENSG00000198526	1615	PABPCP2	2	q22.3	147345074	147348557
ENSG00000187456	3612	RDM1	17	q12	34245070	34257780
ENSG00000170095	2671
ENSG00000090861	2994	AARS	16	q22.1	70286290	70323409
ENSG00000185532	2932	PRKG1	10	q11.23	52751118	54058110
ENSG00000125970	2758	RALY	20	q11.22	32581452	32696114
ENSG00000158417	1539	EIF5B	2	q11.2	99953816	100016728
ENSG00000122643	4173	NT5C3	7	p14.3	33053742	33102409
ENSG00000100764	3348	PSMC1	14	q32.11	90722894	90738966
ENSG00000049540	4123	ELN	7	q11.23	73442119	73484237
ENSG00000101213	2931	PTK6	20	q13.33	62159778	62168695
ENSG00000138385	1704	SSB	2	q31.1	170648443	170668574
ENSG00000185100	3348	ADSSL1	14	q32.33	105190534	105213645
ENSG00000138175	3251	ARL3	10	q24.32	104436315	104474164
ENSG00000153147	2694	SMARCA5	4	q31.21	144434616	144474566
ENSG00000188073	4123	AC004878.1	7	q11.23	74914763	74928928
ENSG00000165029	3279	ABCA1	9	q31.1	107543283	107690518
ENSG00000183421	2843	RIPK4	21	q22.3	43159529	43187266
ENSG00000197785	2178	ATAD3A	1	p36.33	1447531	1470065
ENSG00000142405	2170	NLRP12	19	q13.42	54296857	54327648
ENSG00000091536	3859	MYO15A	17	p11.2	18012020	18083116
ENSG00000130822	3557	PNCK	X	q28	152935185	152954465
ENSG00000100784	3348	RPS6KA5	14	q32.11	91337172	91526993
ENSG00000067704	2056	IARS2	1	q41	220267444	220321380
ENSG00000018625	1789	ATP1A2	1	q23.2	160085549	160113381
ENSG00000143554	1721	SLC27A3	1	q21.3	153746830	153752633
ENSG00000151276	2500	MAGI1	3	p14.1	65339200	66024509
ENSG00000172315	2931	TP53RK	20	q13.12	45313004	45318418
ENSG00000185829	3640	ARL17P1	17	q21.31	44594069	44657088
ENSG00000159792	2994	PSKH1	16	q22.1	67927175	67963581
ENSG00000158571	3415	PFKFB1	X	p11.21	54959394	55020511
ENSG00000171219	2283	CDC42BPG	11	q13.1	64590859	64612041
ENSG00000204197	2018	KIFC1	HSCHR6_MHC_QBL		33288143	33306509
ENSG00000124275	2695	MTRR	5	p15.31	7869217	7901237
ENSG00000109339	2524	MAPK10	4	q21.3	86936276	87374296
ENSG00000148408	3207	CACNA1B	9	q34.3	140772241	141019076
ENSG00000133216	2178	EPHB2	1	p36.12	23037458	23241823
ENSG00000111335	2031	OAS2	12	q24.13	113416274	113449528
ENSG00000096746	2950	HNRNPH3	10	q21.3	70090931	70102952
ENSG00000047249	2404	ATP6V1H	8	q11.23	54628116	54755850
ENSG00000160072	2178	ATAD3B	1	p36.33	1407143	1433228
ENSG00000105639	2188	JAK3	19	p13.11	17927324	17958870
ENSG00000162889	2030	MAPKAPK2	1	q32.1	206858289	206907628
ENSG00000075785	2282	RAB7A	3	q21.3	128444965	128533639
ENSG00000100320	4119	RBM9	22	q12.3	36134783	36424585
ENSG00000108504	3672	CDK3	17	q25.1	73975312	74002080
ENSG00000108055	3215	SMC3	10	q25.2	112327449	112364394
ENSG00000151923	3203	TIAL1	10	q26.11	121334199	121356541
ENSG00000076242	2589	MLH1	3	p22.2	37034823	37092409
ENSG00000136883	3259	KIF12	9	q32	116848406	116861571
ENSG00000123416	1927	TUBA1B	12	q13.12	49521569	49525304
ENSG00000175198	4336	PCCA	13	q32.3	100741337	101182686
ENSG00000148824	3203	MTG1	10	q26.3	135207598	135234811
ENSG00000164867	4979	NOS3	7	q36.1	150688083	150711676
ENSG00000188906	1880	LRRK2	12	q12	40590546	40763087
ENSG00000177728	3672	KIAA0195	17	q25.1	73452664	73496530
ENSG00000085999	2136	RAD54L	1	p34.1	46713360	46744145
ENSG00000131069	2758	ACSS2	20	q11.22	33459949	33515765
ENSG00000138769	2524	CDKL2	4	q21.1	76501704	76555721
ENSG00000050327	5016	ARHGEF5	7	q35	144052381	144077725
ENSG00000069020	2822	MAST4	5	q12.3	65892176	66465423
ENSG00000125618	1565	PAX8	2	q13	113973574	114036498
ENSG00000156414	3348	TDRD9	14	q32.33	104394799	104519002
ENSG00000171105	2188	INSR	19	p13.2	7112266	7294011
ENSG00000107140	3061	TESK1	9	p13.3	35605367	35610038
ENSG00000135905	1777	DOCK10	2	q36.2	225629807	225907330
ENSG00000111331	2031	OAS3	12	q24.13	113376157	113411050
ENSG00000130958	3414	SLC35D2	9	q22.32	99082988	99145992
ENSG00000138107	3251	ACTR1A	10	q24.32	104238986	104262468
ENSG00000147251	3532	DOCK11	X	q24	117629861	117820126
ENSG00000162654	2042	GBP4	1	p22.2	89646831	89664615
ENSG00000101442	2758	ACTR5	20	q11.23	37377085	37400834
ENSG00000138622	3140	HCN4	15	q24.1	73612200	73661605
ENSG00000154358	2147	OBSCN	1	q42.13	228395831	228566575
ENSG00000155111	3480	CDC2L6	6	q21	110931181	111137161
ENSG00000148773	3203	MKI67	10	q26.2	129894923	129924649
ENSG00000181409	3672	AATK	17	q25.3	79091095	79139872
ENSG00000130669	2170	PAK4	19	q13.2	39616420	39670046
ENSG00000185324	3006	CDK10	16	q24.3	89753076	89762772
ENSG00000064270	3006	ATP2C2	16	q24.1	84402133	84497792
ENSG00000107779	3123	BMPR1A	10	q23.2	88516396	88684945
ENSG00000177733	4376	HNRNPA0	5	q31.2	137087075	137090039
ENSG00000143882	1834	ATP6V1C2	2	p25.1	10861775	10925236
ENSG00000179978	3696	AC140134.1	5	q13.2	69388865	69407510
ENSG00000118197	2030	DDX59	1	q32.1	200593024	200639126
ENSG00000184343	3557	SRPK3	X	q28	153041867	153051185
ENSG00000131013	3623	PPIL4	6	q25.1	149825869	149867174
ENSG00000115020	1782	PIKFYVE	2	q34	209130991	209223475
ENSG00000138182	3123	KIF20B	10	q23.31	91461367	91534700
ENSG00000020633	2178	RUNX3	1	p36.11	25226002	25291612
ENSG00000152428	1773	MARS2	2	q33.1	198570087	198573109
ENSG00000078070	2376	MCCC1	3	q27.1	182733006	182833863
ENSG00000152495	4261	CAMK4	5	q22.1	110560069	110830584
ENSG00000150967	2031	ABCB9	12	q24.31	123413541	123459752
ENSG00000115484	1677	CCT4	2	p15	62095224	62115939
ENSG00000140983	2768	RHOT2	16	p13.3	718086	724174
ENSG00000171495	2659	HEATR7B2	5	p13.1	40998123	41071444
ENSG00000196535	3602	MYO18A	17	q11.2	27401498	27493958
ENSG00000185527	3672	PDE6G	17	q25.3	79617489	79623633
ENSG00000113595	2822	TRIM23	5	q12.3	64885507	64920443
ENSG00000159399	1651	HK2	2	p12	75061108	75120486
ENSG00000166173	3116	LARP6	15	q23	71123877	71146498
ENSG00000198113	3207	C9orf167	9	q34.3	140172201	140177093
ENSG00000135372	2268	NAT10	11	p13	34127111	34168457
ENSG00000080371	1997	RAB21	12	q21.1	72148658	72181150
ENSG00000159899	3061	NPR2	9	p13.3	35792151	35809729
ENSG00000118193	2030	KIF14	1	q32.1	200520628	200589862
ENSG00000119778	1836	ATAD2B	2	p23.3	23971534	24149984
ENSG00000085224	3423	ATRX	X	q21.1	76760359	77041719
ENSG00000112249	2869	ASCC3	6	q16.3	100956070	101329240
ENSG00000117602	2178	RCAN3	1	p36.11	24829387	24863506
ENSG00000088256	2188	GNA11	19	p13.3	3094408	3121452
ENSG00000115091	1568	ACTR3	2	q14.1	114647537	114720173
ENSG00000110422	2268	HIPK3	11	p13	33279133	33378569
ENSG00000148672	3123	GLUD1	10	q23.2	88810243	88854623
ENSG00000143479	2030	DYRK3	1	q32.1	206800108	206857764
ENSG00000099822	2188	HCN2	19	p13.3	589893	617157
ENSG00000074935	3480	TUBE1	6	q21	112391861	112408716
ENSG00000144867	2286	SRPRB	3	q22.1	133502877	133544616
ENSG00000101266	2253	CSNK2A1	20	p13	459307	524482
ENSG00000188229	3207	TUBB2C	9	q34.3	140135665	140138159
ENSG00000148584	2932	A1CF	10	q11.23	52566322	52645435
ENSG00000100243	4178	CYB5R3	22	q13.2	43014814	43045574
ENSG00000144566	2588	RAB5A	3	p24.3	19988571	20026667
ENSG00000115216	1843	NRBP1	2	p23.3	27650657	27665126
ENSG00000147127	3407	RAB41	X	q13.1	69502068	69504852
ENSG00000185019	2253	UBOX5	20	p13	3088219	3140842
ENSG00000109063	4014	MYH3	17	p13.1	10531844	10559465
ENSG00000183317	2136	RP4-783C10.1	1	p34.3	38179560	38230824
ENSG00000101452	2758	DHX35	20	q11.23	37590942	37668366
ENSG00000100345	4119	MYH9	22	q12.3	36677327	36784063
ENSG00000089280	2729	FUS	16	p11.2	31191445	31203127
ENSG00000131781	1721	FMO5	1	q21.1	146655885	146697230
ENSG00000188060	2139	RAB42	1	p35.3	28918712	28921955
ENSG00000166833	2263	NAV2	11	p15.1	19734881	20143144
ENSG00000104177	3070	MYEF2	15	q21.1	48431629	48470558
ENSG00000175818	3430	HS3ST5	6	q22.1	114376750	114663540
ENSG00000205944	4518	DAZ2	Y	q11.223	25365594	25437503
ENSG00000119777	1843	TMEM214	2	p23.3	27255778	27264563
ENSG00000158077	2263	NLRP14	11	p15.4	7041700	7092757
ENSG00000100490	3181	CDKL1	14	q21.3	50796310	50883179
ENSG00000104043	3070	ATP8B4	15	q21.2	50150435	50411419
ENSG00000166986	1927	MARS	12	q13.3	57881851	57910433
ENSG00000185189	2547	NRBP2	8	q24.3	144915765	144924200
ENSG00000185163	2031	DDX51	12	q24.33	132621142	132628880
ENSG00000197879	4014	MYO1C	17	p13.3	1367480	1395995
ENSG00000125351	3532	UPF3B	X	q24	118967985	118986961
ENSG00000158517	4123	NCF1	7	q11.23	74188309	74203659
ENSG00000011052	3640	NME1-NME2	17	q21.33	49230951	49249105
ENSG00000155846	4130	PPARGC1B	5	q32	149109815	149234585
ENSG00000166831	3118	RBPMS2	15	q22.31	65032097	65067786
ENSG00000008128	2178	CDC2L2	1	p36.33	1571100	1655966
ENSG00000138160	3123	KIF11	10	q23.33	94353043	94415150
ENSG00000154997	4032	SEPT14	7	p11.2	55861237	55930482
ENSG00000108439	3640	PNPO	17	q21.32	46018889	46026673
ENSG00000172409	2065	CLP1	11	q12.1	57425216	57429334
ENSG00000135912	1788	TTLL4	2	q35	219575568	219620139
ENSG00000143889	1785	HNRPLL	2	p22.1	38789120	38830728
ENSG00000109061	4014	MYH1	17	p13.1	10395624	10421860
ENSG00000148840	3251	PPRC1	10	q24.32	103892787	103910088
ENSG00000144045	1651	DQX1	2	p13.1	74745258	74753463
ENSG00000099725	4514	PRKY	Y	p11.2	7142013	7287850
ENSG00000105976	5120	MET	7	q31.2	116312248	116438440
ENSG00000159256	2843	MORC3	21	q22.12	37692487	37748944
ENSG00000152086	1607	TUBA3E	2	q21.1	130949318	130956034
ENSG00000073578	2695	SDHA	5	p15.33	218356	256815
ENSG00000135446	1954	CDK4	12	q14.1	58142005	58146164
ENSG00000143322	1846	ABL2	1	q25.2	179068462	179198819
ENSG00000180370	2357	PAK2	3	q29	196466728	196559518
ENSG00000070886	2178	EPHA8	1	p36.12	22890057	22930087
ENSG00000159251	3035	ACTC1	15	q14	35080296	35087911
ENSG00000161960	4014	EIF4A1	17	p13.1	7476024	7482324
ENSG00000127080	3414	IPPK	9	q22.31	95375466	95432547
ENSG00000162645	2042	GBP2	1	p22.2	89571815	89616139
ENSG00000171115	4979	GIMAP8	7	q36.1	150147718	150176480
ENSG00000158828	2178	PINK1	1	p36.12	20959948	20978004
ENSG00000073734	1704	ABCB11	2	q31.1	169778564	169887832
ENSG00000130758	2170	MAP3K10	19	q13.2	40697651	40721481
ENSG00000185637	3207
ENSG00000183486	2843	MX2	21	q22.3	42733870	42781317
ENSG00000198033	4403	TUBA3C	13	q12.11	19747910	19755992
ENSG00000205940	2564	AC006226.1	4	p15.33	13338103	13339926
ENSG00000185013	1836	NT5C1B	2	p24.2	18736811	18770838
ENSG00000128052	2421	KDR	4	q12	55944644	55991756
ENSG00000100519	3276	PSMC6	14	q22.1	53173890	53195305
ENSG00000089876	3203	DHX32	10	q26.2	127524906	127585005
ENSG00000113263	4027	ITK	5	q33.3	156607854	156682195
ENSG00000065526	2178	SPEN	1	p36.21	16174359	16266955
ENSG00000170289	2464	CNGB3	8	q21.3	87586161	87755901
ENSG00000135916	1772	ITM2C	2	q37.1	231729313	231743963
ENSG00000146648	4032	EGFR	7	p11.2	55086714	55324313
ENSG00000104413	2522	ESRP1	8	q22.1	95653364	95719694
ENSG00000196876	1927	SCN8A	12	q13.13	51985020	52202297
ENSG00000112339	3656	HBS1L	6	q23.3	135281516	135376036
ENSG00000143545	1721	RAB13	1	q21.3	153954127	153958834
ENSG00000205937	2768	RNPS1	16	p13.3	2303117	2318379
ENSG00000128050	2421	PAICS	4	q12	57301915	57327534
ENSG00000137177	2055	KIF13A	6	p22.3	17760585	17987799
ENSG00000042286	3085	AIFM2	10	q22.1	71857979	71892690
ENSG00000015479	4376	MATR3	5	q31.2	138609792	138667360
ENSG00000143862	2030	ARL8A	1	q32.1	202102532	202113869
ENSG00000141150	3612	RASL10B	17	q12	34058679	34070540
ENSG00000079785	1836	DDX1	2	p24.3	15731302	15771225
ENSG00000125354	3532	SEPT6	X	q24	118749687	118829533
ENSG00000197892	2477	KIF13B	8	p12	28924796	29120610
ENSG00000172497	3866	ACOT12	5	q14.1	80625824	80689962
ENSG00000154237	3137	LRRK1	15	q26.3	101459460	101610315
ENSG00000142627	2178	EPHA2	1	p36.13	16450832	16482582
ENSG00000196455	2282	PIK3R4	3	q22.1	130397779	130465696
ENSG00000055332	1785	EIF2AK2	2	p22.2	37326353	37384208
ENSG00000116473	1741	RAP1A	1	p13.2	112084840	112259313
ENSG00000170935	3478	NCBP2L	X	q22.3	107037451	107037912
ENSG00000167900	3672	TK1	17	q25.3	76170160	76183314
ENSG00000165115	3219	KIF27	9	q21.32	86451613	86536342
ENSG00000162433	2043	AK3L1	1	p31.3	65613232	65697819
ENSG00000204388	2018	HSPA1B	6	p21.33	31795688	31798031
ENSG00000160695	3117	VPS11	11	q23.3	118938493	118952333
ENSG00000127917	4373
ENSG00000087008	2558	ACOX3	4	p16.1	8368011	8442452
ENSG00000152214	3357	RIT2	18	q12.3	40323192	40695657
ENSG00000174405	4265	LIG4	13	q33.3	108859794	108870716
ENSG00000086288	4173	TXNDC3	7	p14.1	37888199	37940003
ENSG00000204389	2018	HSPA1A	6	p21.33	31783320	31785723
ENSG00000004660	4014	CAMKK1	17	p13.2	3763609	3796338
ENSG00000196329	4979	GIMAP5	7	q36.1	150419341	150447121
ENSG00000095002	1770	MSH2	2	p21	47630108	47789450
ENSG00000165280	3061	VCP	9	p13.3	35056061	35073246
ENSG00000037042	3640	TUBG2	17	q21.2	40811266	40819021
ENSG00000183943	3437	PRKX	X	p22.33	3522411	3631649
ENSG00000050030	3407	KIAA2022	X	q13.3	73952684	74145320
ENSG00000197102	3348	DYNC1H1	14	q32.31	102430865	102517135
ENSG00000005471	4373	ABCB4	7	q21.12	87031013	87109751
ENSG00000122512	4216	PMS2	7	p22.1	6012870	6048756
ENSG00000183940	3348
ENSG00000184732	4027
ENSG00000173110	1789	HSPA6	1	q23.3	161494036	161496681
ENSG00000178568	1782	ERBB4	2	q34	212240446	213403565
ENSG00000137411	2018	VARS2	6	p21.33	30876019	30894236
ENSG00000113721	4130	PDGFRB	5	q32	149493400	149535423
ENSG00000009413	3480	REV3L	6	q21	111620234	111804918
ENSG00000126254	2170	RBM42	19	q13.12	36119980	36128586
ENSG00000114956	1651	DGUOK	2	p13.1	74153953	74186088
ENSG00000128928	3066	IVD	15	q15.1	40697686	40728146
ENSG00000122566	4252	HNRNPA2B1	7	p15.2	26229547	26241149
ENSG00000166508	4978	MCM7	7	q22.1	99690351	99699563
ENSG00000139746	4372	RBM26	13	q31.1	79888876	79980612
ENSG00000013275	2170	PSMC4	19	q13.2	40477073	40487351
ENSG00000004059	5227	ARF5	7	q32.1	127228399	127231759
ENSG00000153922	4117	CHD1	5	q21.1	98190919	98262238
ENSG00000112183	2055	RBM24	6	p22.3	17281809	17294106
ENSG00000150457	4403	LATS2	13	q12.11	21547171	21635718
ENSG00000156802	2547	ATAD2	8	q24.13	124332093	124408705
ENSG00000006530	5075	AGK	7	q34	141250989	141355044
ENSG00000069431	2438	ABCC9	12	p12.1	21950323	22094336
ENSG00000198814	3425	GK	X	p21.2	30671476	30748725
ENSG00000162437	2043	RAVER2	1	p31.3	65210778	65298915
ENSG00000116254	2178	CHD5	1	p36.31	6161853	6240183
ENSG00000134597	3541	RBMX2	X	q26.1	129535943	129547317
ENSG00000161533	3672	ACOX1	17	q25.1	73937596	73975444
ENSG00000103599	3116	IQCH	15	q23	67547139	67794142
ENSG00000136021	2022	SCYL2	12	q23.1	100661549	100733912
ENSG00000164949	2522	GEM	8	q22.1	95261487	95274557
ENSG00000073146	4178	MOV10L1	22	q13.33	50528435	50600119
ENSG00000188305	2188	C19orf35	19	p13.3	2274631	2282181
ENSG00000183735	1954	TBK1	12	q14.2	64845900	64895886
ENSG00000068120	3640	COASY	17	q21.2	40714092	40718295
ENSG00000021826	1782	CPS1	2	q34	211342406	211543831
ENSG00000104936	2170	DMPK	19	q13.32	46272978	46285815
ENSG00000135090	2031	TAOK3	12	q24.23	118587609	118810750
ENSG00000037280	3068	FLT4	5	q35.3	180028506	180076624
ENSG00000110367	3117	DDX6	11	q23.3	118618475	118661972
ENSG00000106799	3414	TGFBR1	9	q22.33	101867412	101916585
ENSG00000205834	2768
ENSG00000141736	3612	ERBB2	17	q12	37844393	37884915
ENSG00000092054	3121	MYH7	14	q11.2	23881947	23904927
ENSG00000079246	1788	XRCC5	2	q35	216972187	217071026
ENSG00000101974	3557	ATP11C	X	q27.1	138808505	139027435
ENSG00000168827	2361	GFM1	3	q25.32	158362067	158410364
ENSG00000188739	2147	RBM34	1	q42.3	235294498	235324772
ENSG00000184735	3437	DDX53	X	p22.11	23018087	23020204
ENSG00000151846	4403	PABPC3	13	q12.13	25670276	25672705
ENSG00000115657	1788	ABCB6	2	q35	220074490	220083712
ENSG00000091009	4130	RBM27	5	q32	145583163	145668782
ENSG00000140992	2768	PDPK1	16	p13.3	2587965	2653189
ENSG00000100714	3296	MTHFD1	14	q23.2	64854958	64926721
ENSG00000068650	4255	ATP11A	13	q34	113344643	113541482
ENSG00000100813	3121	ACIN1	14	q11.2	23527776	23564823
ENSG00000182442	2031
ENSG00000184743	2283	ATL3	11	q13.1	63391560	63439187
ENSG00000102882	2729	MAPK3	16	p11.2	30125426	30134827
ENSG00000180206	4119
ENSG00000087095	3602	NLK	17	q11.2	26369182	26523407
ENSG00000179941	1997	BBS10	12	q21.2	76738254	76742207
ENSG00000159921	3061	GNE	9	p13.3	36214430	36277041
ENSG00000198445	4050	CESK1	22	q11.1	17071667	17073700
ENSG00000075891	3251	PAX2	10	q24.31	102505468	102589698
ENSG00000117676	2178	RPS6KA1	1	p36.11	26856258	26901521
ENSG00000163918	2376	RFC4	3	q27.3	186507669	186524847
ENSG00000104980	2188	TIMM44	19	p13.2	7991604	8008538
ENSG00000182810	2994	DDX28	16	q22.1	68055174	68057959
ENSG00000172660	3612	TAF15	17	q12	34136488	34174237
ENSG00000140694	2768	PARN	16	p13.12	14529559	14724124
ENSG00000198682	3123	PAPSS2	10	q23.2	89419370	89507462
ENSG00000134594	3541	RAB33A	X	q26.1	129305623	129318844
ENSG00000187646	3000
ENSG00000167972	2768	ABCA3	16	p13.3	2325877	2390747
ENSG00000149532	2065	CPSF7	11	q12.2	61170121	61197453
ENSG00000169800	4518	RBMY1F	Y	q11.223	24314689	24329104
ENSG00000153250	1643	RBMS1	2	q24.2	161128662	161350305
ENSG00000152213	4804	ARL11	13	q14.2	50202435	50208008
ENSG00000187848	2031	P2RX2	12	q24.33	133195403	133198972
ENSG00000164627	2018	KIF6	6	p21.2	39297766	39693181
ENSG00000162434	2043	JAK1	1	p31.3	65298912	65432187
ENSG00000173366	2635	TWF2	3	p21.2	52255097	52273183
ENSG00000126785	3296	RHOJ	14	q23.2	63671126	63759937
ENSG00000177453	2585	AC114947.2	5	p12	43192327	43280952
ENSG00000135002	3219	RFK	9	q21.13	79000433	79009444
ENSG00000144118	1568	RALB	2	q14.2	120997640	121052284
ENSG00000025039	2780	RRAGD	6	q15	90074355	90121989
ENSG00000166855	3118	CLPX	15	q22.31	65440557	65477762
ENSG00000012983	3181	MAP4K5	14	q22.1	50885249	50999376
ENSG00000128923	3070	FAM63B	15	q21.3	59063393	59149732
ENSG00000152430	1773	BOLL	2	q33.1	198591601	198651486
ENSG00000112081	2018	SFRS3	6	p21.31	36562090	36571209
ENSG00000185023	1607
ENSG00000165168	3415	CYBB	X	p11.4	37639264	37672714
ENSG00000162129	2283	CLPB	11	q13.4	72003474	72145571
ENSG00000117280	2030	RAB7L1	1	q32.1	205737114	205744610
ENSG00000105607	2188	GCDH	19	p13.2	13001974	13010782
ENSG00000160602	3602	NEK8	17	q11.2	27055832	27069784
ENSG00000180815	3437	MAP3K15	X	p22.12	19378174	19533379
ENSG00000077312	2170	SNRPA	19	q13.2	41256779	41271290
ENSG00000080224	2008	EPHA6	3	q11.2	96533430	97467545
ENSG00000185945	3478	NXF2B	X	q22.1	101615316	101718195
ENSG00000198796	3471	ALPK2	18	q21.32	56148479	56296189
ENSG00000136877	3207	FPGS	9	q34.11	130556876	130576606
ENSG00000073792	2376	IGF2BP2	3	q27.2	185361527	185542844
ENSG00000107864	3123	CPEB3	10	q23.32	93808399	94050844
ENSG00000100883	3148	SRP54	14	q13.2	35452231	35498773
ENSG00000182179	2635	UBA7	3	p21.31	49842640	49851379
ENSG00000168306	2500	ACOX2	3	p14.3	58490863	58523046
ENSG00000160867	3068	FGFR4	5	q35.2	176513887	176525145
ENSG00000100605	3348	ITPK1	14	q32.12	93403259	93582263
ENSG00000137702	3117
ENSG00000111364	2031	DDX55	12	q24.31	124086672	124105480
ENSG00000165392	2477	WRN	8	p12	30890778	31031276
ENSG00000132518	4014	GUCY2D	17	p13.1	7905988	7923658
ENSG00000128045	2421	RASL11B	4	q12	53728457	53733002
ENSG00000118046	2188	STK11	19	p13.3	1205798	1228434
ENSG00000205648	4178
ENSG00000177613	2950	CSTF2T	10	q21.1	53455247	53459355
ENSG00000106976	3207	DNM1	9	q34.11	130965658	131017527
ENSG00000107625	3085	DDX50	10	q22.1	70661034	70706603
ENSG00000067798	1997	NAV3	12	q21.2	78225069	78606790
ENSG00000181836	4572
ENSG00000185946	1845	RNPC3	1	p21.1	104068578	104097854
ENSG00000198001	1880	IRAK4	12	q12	44152747	44183346
ENSG00000077935	4178	SMC1B	22	q13.31	45739944	45809500
ENSG00000125337	3415	KIF25	6	q27	168418553	168445769
ENSG00000113013	4376	HSPA9	5	q31.2	137890571	137911133
ENSG00000070808	4130	CAMK2A	5	q32	149599054	149669854
ENSG00000140488	3116	BRUNOL6	15	q23	72577068	72612525
ENSG00000198276	2931	UCKL1	20	q13.33	62571186	62587769
ENSG00000166501	2753	PRKCB	16	p12.2	23847322	24231932
ENSG00000196296	2729	ATP2A1	16	p11.2	28889804	28915787
ENSG00000066735	3348	KIF26A	14	q32.33	104605060	104647235
ENSG00000109819	2564	PPARGC1A	4	p15.2	23793644	23891700
ENSG00000101811	3478	CSTF2	X	q22.1	100075390	100095921
ENSG00000170312	2950	CDC2	10	q21.2	62538101	62554610
ENSG00000116688	2178	MFN2	1	p36.22	12040238	12073571
ENSG00000101323	2248	HAO1	20	p12.3	7863628	7921121
ENSG00000198000	3414	NOL8	9	q22.31	95059640	95087876
ENSG00000008086	3437	CDKL5	X	p22.13	18443703	18671749
ENSG00000147206	3478	NXF3	X	q22.1	102330738	102348053
ENSG00000104140	3066	RHOV	15	q15.1	41164412	41166487
ENSG00000179144	4979	GIMAP7	7	q36.1	150211918	150218161
ENSG00000080503	3371	SMARCA2	9	p24.3	2015342	2193624
ENSG00000102317	3415	RBM3	X	p11.23	48432837	48437454
ENSG00000150753	2695	CCT5	5	p15.2	10250269	10266524
ENSG00000063244	2170	U2AF2	19	q13.42	56165416	56186081
ENSG00000114487	2120	MORC1	3	q13.13	108677086	108836989
ENSG00000182541	4119	LIMK2	22	q12.2	31608225	31676066
ENSG00000129465	3121	RIPK3	14	q12	24805227	24809242
ENSG00000125458	3672	NT5C	17	q25.1	73126324	73127877
ENSG00000143630	1748	HCN3	1	q22	155247374	155259639
ENSG00000166851	2753	PLK1	16	p12.2	23690143	23701688
ENSG00000124839	1772	RAB17	2	q37.3	238482965	238510257
ENSG00000132436	4078	FIGNL1	7	p12.1	50511831	50518088
ENSG00000142178	2843	SIK1	21	q22.3	44834395	44847008
ENSG00000141140	3612	MYO19	17	q12	34851488	34891263
ENSG00000065534	2282	MYLK	3	q21.1	123328896	123603178
ENSG00000147274	3561	RBMX	X	q26.3	135951351	135962884
ENSG00000090621	2136	PABPC4	1	p34.3	40026485	40042521
ENSG00000120694	4403	HSPH1	13	q12.3	31710762	31736502
ENSG00000183495	2031	EP400	12	q24.33	132434508	132565005
ENSG00000107815	3251	C10orf2	10	q24.31	102747124	102754158
ENSG00000165675	3541	ENOX2	X	q26.1	129757350	130037208
ENSG00000008853	2575	RHOBTB2	8	p21.3	22857092	22877712
ENSG00000163808	2635	KIF15	3	p21.31	44803209	44914868
ENSG00000182319	2593	AC068353.1	8	p23.1	8175258	8239257
ENSG00000122025	4403	FLT3	13	q12.2	28577411	28674729
ENSG00000101350	2758	KIF3B	20	q11.21	30865467	30922814
ENSG00000189369	3415	GSPT2	X	p11.22	51486497	51489029
ENSG00000159247	3207	TUBBP5	9	q34.3	141069425	141071749
ENSG00000134369	2030	NAV1	1	q32.1	201592411	201796097
ENSG00000141141	3612	DDX52	17	q12	35969826	36003493
ENSG00000079974	4178	RABL2B	22	q13.33	51205920	51222091
ENSG00000145982	2086	FARS2	6	p25.1	5261584	5771816
ENSG00000103067	2994	ESRP2	16	q22.1	68259871	68270487
ENSG00000149656	2931	C20orf69	20	q13.33	62921738	62944485
ENSG00000103319	2753	EEF2K	16	p12.2	22217616	22297954
ENSG00000196177	3203	ACADSB	10	q26.13	124768532	124817827
ENSG00000089682	3478	RBM41	X	q22.3	106307650	106362053
ENSG00000125834	2253	STK35	20	p13	2082727	2157684
ENSG00000105810	4373	CDK6	7	q21.2	92234235	92465908
ENSG00000132434	4032	LANCL2	7	p11.2	55433141	55501435
ENSG00000141959	2843	PFKL	21	q22.3	45719934	45747259
ENSG00000100354	4178	TNRC6B	22	q13.1	40440821	40757580
ENSG00000185483	2043	ROR1	1	p31.3	64239693	64647181
ENSG00000143632	2147	ACTA1	1	q42.13	229566992	229569845
ENSG00000105357	2170	MYH14	19	q13.33	50706885	50813799
ENSG00000161057	4978	PSMC2	7	q22.1	102984701	103009842
ENSG00000115825	1785	PRKD3	2	p22.2	37477645	37551951
ENSG00000144452	1788	ABCA12	2	q35	215796266	216003151
ENSG00000184935	3066
ENSG00000182010	2950	RTKN2	10	q21.2	63942794	64028466
ENSG00000197885	2588	NKIRAS1	3	p24.2	23933151	23988082
ENSG00000134046	3471	MBD2	18	q21.2	51677971	51751158
ENSG00000136383	3135	ALPK3	15	q25.3	85359911	85416713
ENSG00000205955	2376	HSP90AA5P	3	q27.1	183833140	183835686
ENSG00000108984	3667	MAP2K6	17	q24.3	67410838	67538451
ENSG00000120137	3273	PANK3	5	q34	167975500	168006600
ENSG00000177807	1789	KCNJ10	1	q23.2	160007257	160040038
ENSG00000184009	3672	ACTG1	17	q25.3	79476999	79479827
ENSG00000167553	1927	TUBA1C	12	q13.12	49658865	49667116
ENSG00000146426	3623	TIAM2	6	q25.2	155411423	155582018
ENSG00000163104	2547	SMARCAD1	4	q22.3	95128759	95212443
ENSG00000163526	1788	AC068946.1	2	q35	220130946	220136910
ENSG00000065361	1927	ERBB3	12	q13.2	56473892	56497128
ENSG00000107201	3266	DDX58	9	p21.1	32455300	32526322
ENSG00000185236	2188	RAB11B	19	p13.2	8455205	8469313
ENSG00000133422	4119	MORC2	22	q12.2	31322596	31364284
ENSG00000110047	2283	EHD1	11	q13.1	64619114	64655768
ENSG00000115170	1643	ACVR1	2	q24.1	158592958	158732374
ENSG00000105221	2170	AKT2	19	q13.2	40736224	40791302
ENSG00000170759	2998	KIF5B	10	p11.22	32297938	32345359
ENSG00000170445	4376	HARS	5	q31.3	140053489	140071447
ENSG00000058404	4147	CAMK2B	7	p13	44256749	44374176
ENSG00000164776	4032	PHKG1	7	p11.2	56148675	56160689
ENSG00000105053	2170	VRK3	19	q13.33	50479726	50528805
ENSG00000155980	1927	KIF5A	12	q13.3	57943847	57978554
ENSG00000111786	2031	SFRS9	12	q24.31	120899471	120907464
ENSG00000204590	2018	GNL1	6	p21.33	30509154	30525008
ENSG00000137193	2018	PIM1	6	p21.2	37137922	37143202
ENSG00000198208	3372	RPS6KL1	14	q24.3	75372347	75389145
ENSG00000184906	2902	AC129778.2	9	q11	42844370	42859085
ENSG00000198873	3203	GRK5	10	q26.11	120967101	121215131
ENSG00000006837	4376	CDKL3	5	q31.1	133634111	133702765
ENSG00000137474	2283	MYO7A	11	q13.5	76839310	76926286
ENSG00000167552	1927	TUBA1A	12	q13.12	49578585	49582861
ENSG00000132356	2659	PRKAA1	5	p13.1	40759481	40798476
ENSG00000083290	3859	ULK2	17	p11.2	19674143	19771249
ENSG00000071794	2327	HLTF	3	q24	148747914	148804341
ENSG00000196475	2524	GK2	4	q21.21	80327514	80329447
ENSG00000113810	2361	SMC4	3	q25.33	160117062	160152750
ENSG00000163714	2307	SR140	3	q23	142719688	142779567
ENSG00000108443	3667	RPS6KB1	17	q23.1	57970443	58027925
ENSG00000154265	3667	ABCA5	17	q24.3	67240576	67323323
ENSG00000143845	2030	ETNK2	1	q32.1	204100190	204121307
ENSG00000142208	3348	AKT1	14	q32.33	105235689	105262080
ENSG00000132153	2635	DHX30	3	p21.31	47844399	47891683
ENSG00000145375	2631	SPATA5	4	q28.1	123844225	124235809
ENSG00000027075	3296	PRKCH	14	q23.1	61788435	62017698
ENSG00000101890	3478	GUCY2F	X	q23	108616135	108725301
ENSG00000116560	2136	SFPQ	1	p34.3	35641979	35658749
ENSG00000115107	1568	STEAP3	2	q14.2	119981384	120023228
ENSG00000120899	2575	PTK2B	8	p21.2	27168999	27316903
ENSG00000205309	3859	NT5M	17	p11.2	17206649	17250977
ENSG00000101825	3437	MXRA5	X	p22.33	3226606	3264684
ENSG00000198870	3207	C9orf96	9	q34.2	136243238	136271220
ENSG00000136492	3667	BRIP1	17	q23.2	59759985	59940755
ENSG00000163788	2589	SNRK	3	p22.1	43328004	43466256
ENSG00000100167	4178	SEPT3	22	q13.2	42372276	42394225
ENSG00000167550	1927	RHEBL1	12	q13.12	49458468	49463808
ENSG00000159348	2030	CYB5R1	1	q32.1	202930997	202936408
ENSG00000065559	3956	MAP2K4	17	p12	11924141	12047140
ENSG00000133612	4979	AGAP3	7	q36.1	150782918	150841523
ENSG00000129116	2671	PALLD	4	q32.3	169418217	169849608
ENSG00000133083	4537	DCLK1	13	q13.3	36343122	36705443
ENSG00000206190	3011	ATP10A	15	q12	25923859	26110319
ENSG00000172992	3640	DCAKD	17	q21.31	43100710	43138473
ENSG00000089737	3348	DDX24	14	q32.12	94517284	94547558
ENSG00000125651	2188	GTF2F1	19	p13.3	6379580	6393291
ENSG00000163482	1788	STK36	2	q35	219536749	219567439
ENSG00000101349	2248	PAK7	20	p12.2	9518036	9819689
ENSG00000198691	2042	ABCA4	1	p22.1	94458393	94586688
ENSG00000129472	3121	RAB2B	14	q11.2	21927179	21945132
ENSG00000135297	2301	MTO1	6	q13	74171301	74218959
ENSG00000072422	2950	RHOBTB1	10	q21.2	62629196	62761198
ENSG00000099331	2188	MYO9B	19	p13.11	17212466	17324103
ENSG00000095906	2768	NUBP2	16	p13.3	1832902	1839192
ENSG00000177602	4014	GSG2	17	p13.2	3627197	3629993
ENSG00000070019	2504	GUCY2C	12	p12.3	14765570	14849519
ENSG00000135828	1846	RNASEL	1	q25.3	182542769	182558391
ENSG00000188529	2178	FUSIP1	1	p36.11	24291294	24307417
ENSG00000146109	2055	ABT1	6	p22.2	26597180	26600278
ENSG00000160633	2188	SAFB	19	p13.3	5623150	5668477
ENSG00000104129	3066	DNAJC17	15	q15.1	41060067	41099671
ENSG00000149452	2065	SLC22A8	11	q12.3	62760297	62783311
ENSG00000174885	2263	NLRP6	11	p15.5	278570	285304
ENSG00000172476	3478	RAB40A	X	q22.2	102754678	102774417
ENSG00000154263	3667	ABCA10	17	q24.3	67144148	67240987
ENSG00000119729	1770	RHOQ	2	p21	46768945	46810260
ENSG00000005882	3640	PDK2	17	q21.33	48172696	48188421
ENSG00000118515	3656	SGK1	6	q23.2	134490387	134639196
ENSG00000179950	2547	PUF60	8	q24.3	144898549	144911537
ENSG00000101162	2931	TUBB1	20	q13.32	57594309	57601709
ENSG00000132155	2604	RAF1	3	p25.2	12625100	12705725
ENSG00000000457	1801	SCYL3	1	q24.2	169821804	169863408
ENSG00000135829	1846	DHX9	1	q25.3	182808504	182856886
ENSG00000095015	2652	MAP3K1	5	q11.2	56111401	56191979
ENSG00000111737	2031	RAB35	12	q24.23	120532899	120554599
ENSG00000103723	3135	AP3B2	15	q25.2	83328034	83378635
ENSG00000108384	3667	RAD51C	17	q22	56769934	56811703
ENSG00000147507	2415	LYN	8	q12.1	56792386	56923933
ENSG00000124535	2086	WRNIP1	6	p25.2	2765648	2786927
ENSG00000102225	3415	PCTK1	X	p11.23	47077528	47089396
ENSG00000154262	3667	ABCA6	17	q24.3	67074847	67138015
ENSG00000136231	4252	IGF2BP3	7	p15.3	23349828	23510086
ENSG00000066044	2188	ELAVL1	19	p13.2	8023458	8070529
ENSG00000164647	4373	STEAP1	7	q21.13	89779220	89794143
ENSG00000170209	3117	ANKK1	11	q23.2	113258513	113271140
ENSG00000167964	2768	RAB26	16	p13.3	2198625	2204141
ENSG00000130304	2188	SLC27A1	19	p13.11	17579578	17616977
ENSG00000066933	3116	MYO9A	15	q23	72114632	72410422
ENSG00000070729	2789	CNGB1	16	q21	57916244	58005020
ENSG00000112090	2018
ENSG00000108387	3667	SEPT4	17	q22	56597616	56616574
ENSG00000110931	2031	CAMKK2	12	q24.31	121675497	121736111
ENSG00000164402	4275	SEPT8	5	q31.1	132086509	132142933
ENSG00000117523	1801	BAT2D1	1	q24.3	171454666	171562650
ENSG00000119446	3209	RBM18	9	q33.2	125001834	125027118
ENSG00000026036	2931	RTEL1	20	q13.33	62289163	62330051
ENSG00000198874	4123	TYW1	7	q11.21	66460160	66704501
ENSG00000176658	3602	MYO1D	17	q11.2	30819628	31203902
ENSG00000166394	2263	CYB5R2	11	p15.4	7686326	7694821
ENSG00000087087	4978	SRRT	7	q22.1	100472733	100486285
ENSG00000155304	2776	HSPA13	21	q11.2	15743436	15755805
ENSG00000145833	4376	DDX46	5	q31.1	134094461	134166809
ENSG00000149187	2129	CUGBP1	11	p11.2	47489946	47574688
ENSG00000112855	4376	HARS2	5	q31.3	140071018	140078889
ENSG00000141510	4014	TP53	17	p13.1	7565257	7590863
ENSG00000173876	3120	TUBB4Q	10	p15.3	92832	96053
ENSG00000116954	2136	RRAGC	1	p34.3	39303870	39325495
ENSG00000133119	4537	RFC3	13	q13.2	34392186	34540695
ENSG00000147044	3415	CASK	X	p11.4	41374187	41782716
ENSG00000113742	3068	CPEB4	5	q35.2	173315331	173388979
ENSG00000008118	2030	CAMK1G	1	q32.2	209757062	209787283
ENSG00000028116	1696	VRK2	2	p16.1	58134786	58387055
ENSG00000169813	2932	HNRNPF	10	q11.21	43881065	43904696
ENSG00000100360	4119	RABL4	22	q12.3	37154246	37172300
ENSG00000102010	3437	BMX	X	p22.2	15482369	15574652
ENSG00000165105	3219	RASEF	9	q21.32	85594500	85678092
ENSG00000163468	1789	CCT3	1	q22	156278752	156337664
ENSG00000060237	2504	WNK1	12	p13.33	862089	1020618
ENSG00000107937	3120	GTPBP4	10	p15.3	1034338	1065876
ENSG00000010219	2504	DYRK4	12	p13.32	4699486	4723030
ENSG00000156711	2018	MAPK13	6	p21.31	36095586	36107842
ENSG00000115963	1636	RND3	2	q23.3	151324709	151395525
ENSG00000149016	2065	TUT1	11	q12.3	62327075	62359649
ENSG00000114739	2589	ACVR2B	3	p22.2	38495342	38524948
ENSG00000119541	3471	VPS4B	18	q21.33	61056423	61089693
ENSG00000109971	2916	HSPA8	11	q24.1	122928203	122932844
ENSG00000108846	3640	ABCC3	17	q21.33	48712218	48769062
ENSG00000162231	2065	NXF1	11	q12.3	62559598	62572964
ENSG00000113240	3068	CLK4	5	q35.3	178029660	178054082
ENSG00000143748	2147	NVL	1	q42.11	224415036	224518089
ENSG00000092345	2588	DAZL	3	p24.3	16628299	16711813
ENSG00000108771	3640	DHX58	17	q21.2	40253422	40264751
ENSG00000071242	3415	RPS6KA2	6	q27	166822874	167275999
ENSG00000198785	3279	GRIN3A	9	q31.1	104331635	104500862
ENSG00000152332	1789	UHMK1	1	q23.3	162467633	162499400
ENSG00000088387	4336	DOCK9	13	q32.3	99445741	99738879
ENSG00000114738	2635	MAPKAPK3	3	p21.2	50648951	50686720
ENSG00000171487	2170	NLRP5	19	q13.43	56511092	56573179
ENSG00000125257	4336	ABCC4	13	q32.1	95672083	95953687
ENSG00000143374	1721	TARS2	1	q21.2	150459890	150480078
ENSG00000130413	2263	STK33	11	p15.4	8413418	8615836
ENSG00000091428	1704	RAPGEF4	2	q31.1	173600002	173917621
ENSG00000145242	2439	EPHA5	4	q13.1	66185281	66536061
ENSG00000134318	1834	ROCK2	2	p25.1	11319887	11488456
ENSG00000137764	3116	MAP2K5	15	q23	67835021	68099461
ENSG00000174292	4014	TNK1	17	p13.1	7284365	7293092
ENSG00000109519	2558	GRPEL1	4	p16.1	7061781	7069803
ENSG00000101986	3557	ABCD1	X	q28	152990323	153010216
ENSG00000139116	1880	KIF21A	12	q12	39687031	39837192
ENSG00000105146	2170	AURKC	19	q13.43	57742377	57746915
ENSG00000137275	2086	RIPK1	6	p25.2	3064092	3115421
ENSG00000104884	2170	ERCC2	19	q13.32	45854246	45873876
ENSG00000058091	4373	PFTK1	7	q21.13	90095738	90839905
ENSG00000197901	2065	SLC22A6	11	q12.3	62744069	62752469
ENSG00000047936	3430	ROS1	6	q22.1	117609463	117747018
ENSG00000130119	3415	GNL3L	X	p11.22	54553739	54591973
ENSG00000185792	2170	NLRP9	19	q13.42	56219798	56249768
ENSG00000088727	2635	KIF9	3	p21.31	47269516	47324941
ENSG00000178921	4014	PFAS	17	p13.1	8152613	8173809
ENSG00000106263	4216	EIF3B	7	p22.3	2393721	2420380
ENSG00000156976	2376	EIF4A2	3	q27.3	186500994	186507689
ENSG00000163349	1741	HIPK1	1	p13.2	114471944	114520426
ENSG00000169062	4255	UPF3A	13	q34	115047059	115071283
ENSG00000162980	1636	ARL5A	2	q23.3	152645498	152685009
ENSG00000007047	2170	MARK4	19	q13.32	45754550	45808541
ENSG00000151304	4275	SRFBP1	5	q23.1	121297656	121364295
ENSG00000137502	2449	RAB30	11	q14.1	82692479	82782884
ENSG00000204574	2018	ABCF1	6	p21.33	30539153	30564956
ENSG00000188144	3140
ENSG00000164163	2694	ABCE1	4	q31.21	146019156	146050676
ENSG00000153187	2113	HNRNPU	1	q44	245013602	245027844
ENSG00000160404	3207	TOR2A	9	q34.11	130493803	130497604
ENSG00000160145	2282	KALRN	3	q21.1	123798870	124440036
ENSG00000116830	1741	TTF2	1	p13.1	117602925	117645492
ENSG00000108774	3640	RAB5C	17	q21.2	40276998	40307022
ENSG00000132681	1789	ATP1A4	1	q23.2	160121352	160156767
ENSG00000100077	4050	ADRBK2	22	q12.1	25960816	26118601
ENSG00000106992	3207	AK1	9	q34.11	130628759	130640022
ENSG00000070961	1997	ATP2B1	12	q21.33	89981828	90049844
ENSG00000170144	1704	HNRNPA3	2	q31.2	178077291	178088685
ENSG00000013016	1843	EHD3	2	p23.1	31457203	31492313
ENSG00000136238	4216	RAC1	7	p22.1	6414126	6443608
ENSG00000186871	3407	ERCC6L	X	q13.1	71424510	71458897
ENSG00000103274	2768	NUBP1	16	p13.13	10837678	10863208
ENSG00000115541	1773	HSPE1	2	q33.1	198364718	198368181
ENSG00000120156	3266	TEK	9	p21.2	27109147	27230173
ENSG00000184640	3672	SEPT9	17	q25.2	75277492	75496674
ENSG00000167306	3471	MYO5B	18	q21.1	47349101	47721384
ENSG00000033050	4979	ABCF2	7	q36.1	150904923	150924316
ENSG00000094963	1801	FMO2	1	q24.3	171154347	171181822
ENSG00000197451	3068	HNRNPAB	5	q35.3	177631508	177638181
ENSG00000143921	1770	ABCG8	2	p21	44066103	44105605
ENSG00000197168	4804	NEK5	13	q14.3	52610605	52703238
ENSG00000103200	2768	RP11-723C11.1	7	q34	140135114	140139203
ENSG00000104814	2170	MAP4K1	19	q13.2	39078281	39108643
ENSG00000166128	3118	RAB8B	15	q22.2	63481668	63559981
ENSG00000170145	3117	SIK2	11	q23.1	111473192	111601577
ENSG00000099899	4050	TRMT2A	22	q11.21	20099389	20104915
ENSG00000155636	1704	RBM45	2	q31.2	178977151	179001531
ENSG00000175634	2283	RPS6KB2	11	q13.2	67195935	67202878
ENSG00000137760	2743	ALKBH8	11	q22.3	107373452	107436461
ENSG00000145246	2453	ATP10D	4	p12	47487305	47595503
ENSG00000117528	2042	ABCD3	1	p21.3	94883933	94984222
ENSG00000116039	1651	ATP6V1B1	2	p13.3	71163012	71192550
ENSG00000089177	2248	KIF16B	20	p12.1	16252749	16554078
ENSG00000109606	2564	DHX15	4	p15.2	24529090	24586184
ENSG00000156970	3066	BUB1B	15	q15.1	40453210	40513378
ENSG00000159131	2843	GART	21	q22.11	34870940	34915797
ENSG00000165868	3215	HSPA12A	10	q25.3	118430703	118502085
ENSG00000131003	4518
ENSG00000169994	1568	MYO7B	2	q14.3	128293378	128395304
ENSG00000111816	3430	FRK	6	q22.1	116262693	116381921
ENSG00000095777	3060	MYO3A	10	p12.1	26223196	26501456
ENSG00000134058	3696	CDK7	5	q13.2	68530700	68573250
ENSG00000079616	2729	KIF22	16	p11.2	29802041	29816706
ENSG00000112159	2780	MDN1	6	q15	90352218	90529442
ENSG00000119723	3372	COQ6	14	q24.3	74416643	74429811
ENSG00000173914	2283	RBM4B	11	q13.2	66432472	66445275
ENSG00000084072	2136	PPIE	1	p34.2	40157854	40229586
ENSG00000155961	3557	RAB39B	X	q28	154487526	154493874
ENSG00000197453	3480
ENSG00000114302	2635	PRKAR2A	3	p21.31	48782030	48885279
ENSG00000141519	3672	CCDC40	17	q25.3	78010435	78074412
ENSG00000172070	2253	SRXN1	20	p13	627259	656444
ENSG00000130414	1772	NDUFA10	2	q37.3	240831867	240964819
ENSG00000164284	4130	GRPEL2	5	q32	148724993	148734146
ENSG00000111231	2031	GPN3	12	q24.11	110890292	110906064
ENSG00000196169	3672	KIF19	17	q25.1	72321951	72371096
ENSG00000139908	3121	TSSK4	14	q12	24674962	24677454
ENSG00000105613	2188	MAST1	19	p13.2	12949348	12985765
ENSG00000124209	2931	RAB22A	20	q13.32	56884752	56942563
ENSG00000181381	2671	DDX60L	4	q32.3	169277886	169401638
ENSG00000172071	1572	EIF2AK3	2	p11.2	88856259	88927094
ENSG00000107105	3266	ELAVL2	9	p21.3	23690102	23826335
ENSG00000099246	3060	RAB18	10	p12.1	27793197	27829092
ENSG00000146731	4032	CCT6A	7	p11.2	56119323	56131682
ENSG00000111788	2504	DDX11L8	12	p13.31	9436253	9465730
ENSG00000127334	1983	DYRK2	12	q15	68042512	68056444
ENSG00000163785	2286	RYK	3	q22.2	133794023	133969494
ENSG00000057468	2043	MSH4	1	p31.1	76262567	76378923
ENSG00000167114	3207	SLC27A4	9	q34.11	131102840	131123502
ENSG00000124721	2018	DNAH8	6	p21.2	38684335	38998301
ENSG00000167540	3006
ENSG00000115361	1782	ACADL	2	q34	211052663	211090215
ENSG00000140284	3070	SLC27A2	15	q21.2	50474393	50528592
ENSG00000100983	2758	GSS	20	q11.22	33516236	33543620
ENSG00000205527	3070	HSP90AB4P	15	q21.3	58983302	58985324
ENSG00000163513	2588	TGFBR2	3	p24.1	30647994	30735634
ENSG00000167658	2188	EEF2	19	p13.3	3976055	3985461
ENSG00000112144	1927	ICK	6	p12.1	52866077	52926600
ENSG00000136447	3640	AC138688.2	HSCHR17_1		43776446	43839462
ENSG00000139168	1880	ZCRB1	12	q12	42705888	42719932
ENSG00000205751	2263
ENSG00000106100	4173	NOD1	7	p14.3	30464143	30518400
ENSG00000092199	3121	HNRNPC	14	q11.2	21677295	21737638
ENSG00000184898	1636	RBM43	2	q23.3	152104454	152118393
ENSG00000030304	3279	MUSK	9	q31.3	113431051	113563859
ENSG00000197375	4275	SLC22A5	5	q31.1	131705401	131731306
ENSG00000175414	3068	ARL10	5	q35.2	175792471	175807387
ENSG00000184216	3557	IRAK1	X	q28	153275951	153285431
ENSG00000168016	2589	LBA1	3	p22.2	36868311	36986548
ENSG00000173575	3137	CHD2	15	q26.1	93443419	93571237
ENSG00000159409	1721	TNRC4	1	q21.3	151674830	151689290
ENSG00000133706	4130	LARS	5	q32	145492590	145562294
ENSG00000111540	1927	RAB5B	12	q13.2	56367862	56388469
ENSG00000204217	1773	BMPR2	2	q33.1	203241050	203432474
ENSG00000151962	2671	RBM46	4	q32.1	155702427	155749965
ENSG00000107566	3251	ERLIN1	10	q24.31	101909848	101948091
ENSG00000166592	2994	RRAD	16	q22.1	66955582	66959547
ENSG00000157985	1772	AGAP1	2	q37.2	236402733	237035198
ENSG00000128833	3070	MYO5C	15	q21.2	52484519	52587970
ENSG00000154548	2780	RP11-63L7.1	6	q15	89805679	89827800
ENSG00000172508	2283	ATPGD1	11	q13.2	67183145	67193076
ENSG00000133561	4979	GIMAP6	7	q36.1	150322463	150329680
ENSG00000092439	3070	TRPM7	15	q21.2	50852493	50978995
ENSG00000067596	3640	DHX8	17	q21.31	41561334	41601680
ENSG00000142235	2170	LMTK3	19	q13.33	48988528	49016446
ENSG00000140105	3348	WARS	14	q32.2	100800125	100842680
ENSG00000132698	1748	RAB25	1	q22	156030951	156040295
ENSG00000100664	3348	EIF5	14	q32.32	103800493	103811359
ENSG00000085840	2100	ORC1L	1	p32.3	52838501	52870131
ENSG00000143368	1721	SF3B4	1	q21.2	149895209	149900236
ENSG00000102910	2733	LONP2	16	q12.1	48278207	48389415
ENSG00000156983	2604	BRPF1	3	p25.3	9773413	9789702
ENSG00000198431	2022	TXNRD1	12	q23.3	104609559	104744055
ENSG00000126562	3640	WNK4	17	q21.31	40932696	40949061
ENSG00000182872	3415	RBM10	X	p11.23	47004268	47046212
ENSG00000103710	3118	RASL12	15	q22.31	65345675	65368936
ENSG00000113522	4275	RAD50	5	q31.1	131891711	131979752
ENSG00000184470	4050	TXNRD2	22	q11.21	19863040	19929341
ENSG00000176170	3672	SPHK1	17	q25.1	74380690	74383941
ENSG00000099783	2188	HNRNPM	19	p13.2	8509651	8553885
ENSG00000172602	1927	RND1	12	q13.12	49250931	49259681
ENSG00000112499	3623	SLC22A2	6	q25.3	160592093	160698670
ENSG00000105514	2188	RAB3D	19	p13.2	11435094	11450321
ENSG00000198909	3667	MAP3K3	17	q23.3	61699801	61773667
ENSG00000155366	1741	RHOC	1	p13.2	113243728	113254053
ENSG00000168256	3640	NKIRAS2	17	q21.2	40169038	40177659
ENSG00000097046	2042	CDC7	1	p22.2	91966404	91991321
ENSG00000160469	2170	BRSK1	19	q13.42	55795327	55823901
ENSG00000172350	3117	ABCG4	11	q23.3	119019750	119033372
ENSG00000105723	2170	GSK3A	19	q13.2	42734338	42746777
ENSG00000168906	1572	MAT2A	2	p11.2	85766288	85772403
ENSG00000164740	2129	AC006457.1	7	q11.21	62956177	62962914
ENSG00000102241	3561	HTATSF1	X	q26.3	135579380	135594505
ENSG00000128641	1716	MYO1B	2	q32.3	192109911	192290115
ENSG00000140795	2722	MYLK3	16	q11.2	46741427	46782221
ENSG00000176668	2275
ENSG00000203914	2042	HSP90B3P	1	p22.1	92100568	92109633
ENSG00000137857	3070	DUOX1	15	q21.1	45422192	45457774
ENSG00000143515	1748	ATP8B2	1	q21.3	154298030	154323783
ENSG00000140367	3140	UBE2Q2	15	q24.2	76135622	76193419
ENSG00000133703	2438	KRAS	12	p12.1	25358182	25403854
ENSG00000106105	4173	GARS	7	p14.3	30634297	30673649
ENSG00000117266	2030	PCTK3	1	q32.1	205473723	205501921
ENSG00000069956	3070	MAPK6	15	q21.2	52311417	52358462
ENSG00000165304	3061	MELK	9	p13.2	36572859	36677503
ENSG00000121270	2733	ABCC11	16	q12.1	48200821	48281305
ENSG00000120658	4804	ENOX1	13	q14.11	43787654	44361044
ENSG00000055147	4027	FAM114A2	5	q33.2	153369688	153418479
ENSG00000179766	3061	AL133476.4	9	p13.3	35406752	35483026
ENSG00000068976	2283	PYGM	11	q13.1	64513861	64527769
ENSG00000103507	2729	BCKDK	16	p11.2	31117428	31124110
ENSG00000137513	2449	NARS2	11	q14.1	78147247	78285826
ENSG00000130589	2931	RP4-697K14.1	20	q13.33	62189439	62205592
ENSG00000041515	4265	MYO16	13	q33.3	109248500	109860355
ENSG00000132341	2031	RAN	12	q24.33	131356568	131362223
ENSG00000075673	4403	ATP12A	13	q12.12	25254695	25285918
ENSG00000110921	2031	MVK	12	q24.11	110011500	110035070
ENSG00000179843	1607
ENSG00000107929	3120	LARP4B	10	p15.3	855484	977564
ENSG00000157869	2564	RAB28	4	p15.33	13369348	13485962
ENSG00000135318	2399	NT5E	6	q14.3	86159302	86205496
ENSG00000013573	2135	DDX11	12	p11.21	31226779	31257725
ENSG00000161265	2170	U2AF1L4	19	q13.12	36233430	36236336
ENSG00000155363	1741	MOV10	1	p13.2	113215763	113243368
ENSG00000185689	2086	C6orf201	6	p25.2	4079440	4131185
ENSG00000105726	2188	ATP13A1	19	p13.11	19756007	19774502
ENSG00000100228	4050	RAB36	22	q11.22	23487513	23506537
ENSG00000116641	2043	DOCK7	1	p31.3	62920399	63153969
ENSG00000067141	3140	NEO1	15	q24.1	73344875	73597546
ENSG00000173572	2170	NLRP13	19	q13.43	56407311	56443702
ENSG00000135624	1651	CCT7	2	p13.2	73460548	73480138
ENSG00000119943	3251	PYROXD2	10	q24.2	100143322	100174941
ENSG00000169302	4130	STK32A	5	q32	146614579	146764073
ENSG00000139053	2438	PDE6H	12	p12.3	15125978	15134799
ENSG00000127616	2188	SMARCA4	19	p13.2	11071598	11172958
ENSG00000128266	4050	GNAZ	22	q11.22	23412540	23467224
ENSG00000060140	2504	STYK1	12	p13.2	10771538	10826891
ENSG00000204434	1607	POTEK	2	q21.1	132349325	132385088
ENSG00000198211	3006	TUBB3	16	q24.3	89985667	90002505
ENSG00000134183	1741	GNAT2	1	p13.3	110145889	110155679
ENSG00000087191	3667	PSMC5	17	q23.3	61904810	61909386
ENSG00000141503	4014	MINK1	17	p13.2	4736683	4801355
ENSG00000141068	3602	KSR1	17	q11.2	25799036	25953461
ENSG00000104687	2477	GSR	8	p12	30535584	30585352
ENSG00000169071	3414	ROR2	9	q22.31	94325373	94712444
ENSG00000146414	3554	SHPRH	6	q24.3	146185381	146285559
ENSG00000162571	2178	TTLL10	1	p36.33	1109283	1133315
ENSG00000162368	2055	CMPK1	1	p33	47799469	47844511
ENSG00000165695	3207	C9orf98	9	q34.13	135600965	135754164
ENSG00000185666	4119	SYN3	22	q12.3	32908539	33454358
ENSG00000166333	2263	ILK	11	p15.4	6624961	6632101
ENSG00000149091	2129	DGKZ	11	p11.2	46354739	46402104
ENSG00000162849	2113	KIF26B	1	q44	245318287	245866556
ENSG00000100226	4178	GTPBP1	22	q13.1	39101728	39134304
ENSG00000164080	2635	RAD54L2	3	p21.2	51575596	51697610
ENSG00000183227	2677
ENSG00000071575	1836	TRIB2	2	p24.3	12857015	12882860
ENSG00000166598	2022	HSP90B1	12	q23.3	104324160	104341679
ENSG00000132591	3602	ERAL1	17	q11.2	27182020	27188085
ENSG00000183977	2588	C3orf48	3	p24.3	20021453	20053822
ENSG00000114573	2120	ATP6V1A	3	q13.2	113465866	113530903
ENSG00000142347	2188	MYO1F	19	p13.2	8585689	8642461
ENSG00000174720	2612	LARP7	4	q25	113558251	113578742
ENSG00000138669	2524	PRKG2	4	q21.21	82009837	82136188
ENSG00000197442	3656	MAP3K5	6	q23.3	136878185	137113656
ENSG00000135316	2399	SYNCRIP	6	q14.3	86318053	86353510
ENSG00000136824	3279	SMC2	9	q31.1	106856541	106903698
ENSG00000087258	2733	GNAO1	16	q12.2	56225302	56391354
ENSG00000142751	2178	GPN2	1	p36.11	27205773	27216788
ENSG00000150990	2031	DHX37	12	q24.31	125431373	125473667
ENSG00000205100	2664	HSP90AA4P	4	q35.2	190394301	190396344
ENSG00000138668	2524	HNRNPD	4	q21.22	83274982	83295139
ENSG00000078814	2758	MYH7B	20	q11.22	33563206	33590240
ENSG00000091262	2768	ABCC6	16	p13.11	16243422	16317328
ENSG00000178093	2188	TSSK6	19	p13.11	19623230	19626838
ENSG00000138138	3123	ATAD1	10	q23.31	89511269	89601100
ENSG00000141404	3374	GNAL	18	p11.21	11689265	11885684
ENSG00000100227	4178	POLDIP3	22	q13.2	42979727	43010968
ENSG00000139890	3121	REM2	14	q11.2	23352432	23356889
ENSG00000204764	3068	RANBP17	5	q35.1	170288874	170725862
ENSG00000107643	2932	MAPK8	10	q11.22	49514698	49647403
ENSG00000185418	3137	TARSL2	15	q26.3	102193801	102264807
ENSG00000136827	3207	TOR1A	9	q34.11	132575222	132586460
ENSG00000086232	4216	EIF2AK1	7	p22.1	6061881	6098861
ENSG00000126934	2188	MAP2K2	19	p13.3	4090319	4124126
ENSG00000197912	3006	SPG7	16	q24.3	89574811	89624174
ENSG00000014824	2473	SLC30A9	4	p13	41992523	42089538
ENSG00000196511	5016	TPK1	7	q35	144149034	144533146
ENSG00000111877	3430	C6orf61	6	q22.31	119135987	119256303
ENSG00000105397	2188	TYK2	19	p13.2	10461205	10489184
ENSG00000088205	1568	DDX18	2	q14.1	118572226	118589955
ENSG00000155657	1704	TTN	2	q31.2	179390716	179695529
ENSG00000136527	2376	TRA2B	3	q27.2	185633694	185655924
ENSG00000087586	2931	AURKA	20	q13.2	54944445	54967393
ENSG00000146872	3667	TLK2	17	q23.2	60556386	60692839
ENSG00000136628	2056	EPRS	1	q41	220141943	220220000
ENSG00000007933	1801	FMO3	1	q24.3	171060018	171086959
ENSG00000137267	2086	TUBB2A	6	p25.2	3153903	3157760
ENSG00000084774	1843	CAD	2	p23.3	27440258	27466660
ENSG00000186704	4123	PMS2L11	7	q11.23	76607934	76653074
ENSG00000076003	1607	MCM6	2	q21.3	136597196	136634003
ENSG00000165916	2129	PSMC3	11	p11.2	47440320	47448024
ENSG00000078687	3672	TNRC6C	17	q25.3	76001137	76104916
ENSG00000130288	2188
ENSG00000156049	3219	GNA14	9	q21.2	80037995	80263223
ENSG00000136098	4804	NEK3	13	q14.3	52706779	52733996
ENSG00000204560	2018	DHX16	6	p21.33	30620896	30640814
ENSG00000163607	2120	GTPBP8	3	q13.2	112709765	112733907
ENSG00000086991	2449	NOX4	11	q14.3	89057524	89225392
ENSG00000166947	3066	EPB42	15	q15.2	43487571	43513481
ENSG00000001626	5120	CFTR	7	q31.2	117119358	117308719
ENSG00000126583	2170	PRKCG	19	q13.42	54382444	54410906
ENSG00000114124	2307	GRK7	3	q23	141496990	141537332
ENSG00000127993	4373	C7orf64	7	q21.2	92158087	92167319
ENSG00000075856	2031	SART3	12	q23.3	108915992	108955165
ENSG00000137776	3070	SLTM	15	q22.1	59171244	59225886
ENSG00000084092	2421	C4orf14	4	q12	57829516	57844989
ENSG00000185057	3696	AC145132.3	5	q13.2	68646811	68665840
ENSG00000101246	2931	ARFRP1	20	q13.33	62329996	62339355
ENSG00000134853	2421	PDGFRA	4	q12	55095457	55164414
ENSG00000090889	3407	KIF4A	X	q13.1	69509895	69640682
ENSG00000166432	3478	ZMAT1	X	q22.1	101137262	101187004
ENSG00000175487	2170
ENSG00000160584	3117	AP006216.1	11	q23.3	116714118	116969137
ENSG00000153933	3667	DGKE	17	q22	54911460	54946034
ENSG00000163017	1651	ACTG2	2	p13.1	74119390	74146992
ENSG00000162775	1741	RBM15	1	p13.3	110876516	110889299
ENSG00000164588	2585	HCN1	5	p12	45259349	45696253
ENSG00000133059	2030	DSTYK	1	q32.1	205111632	205180727
ENSG00000170748	2263	RBMXL2	11	p15.4	7110165	7112379
ENSG00000138735	2609	PDE5A	4	q26	120415550	120550146
ENSG00000121621	2275	KIF18A	11	p14.1	28042163	28129746
ENSG00000065675	3120	PRKCQ	10	p14	6469105	6622263
ENSG00000178685	2547	PARP10	8	q24.3	145051321	145060635
ENSG00000157404	2421	KIT	4	q12	55524085	55606881
ENSG00000126602	2768	TRAP1	16	p13.3	3708038	3767565
ENSG00000070831	2178	CDC42	1	p36.12	22379120	22419437
ENSG00000147416	2575	ATP6V1B2	8	p21.3	20054878	20079212
ENSG00000140798	2733	ABCC12	16	q12.1	48116884	48180681
ENSG00000089022	2031	MAPKAPK5	12	q24.12	112280045	112331227
ENSG00000198563	2018	BAT1	6	p21.33	31497996	31510225
ENSG00000141385	3374	AFG3L2	18	p11.21	12328943	12377251
ENSG00000091592	4014	AC055839.1	17	p13.2	5404719	5487832
ENSG00000115977	1651	AAK1	2	p13.3	69686398	69901481
ENSG00000161813	1927	LARP4	12	q13.12	50794650	50873779
ENSG00000167657	2188	DAPK3	19	p13.3	3958452	3969826
ENSG00000113643	3273	RARS	5	q34	167913450	167946306
ENSG00000206011	4518
ENSG00000123965	4123	PMS2L5	7	q11.23	74306898	74322167
ENSG00000132612	2994	VPS4A	16	q22.1	69345279	69358951
ENSG00000157349	2994	DDX19B	16	q22.1	70328749	70369186
ENSG00000101049	2931	SGK2	20	q13.12	42187608	42216877
ENSG00000134070	2604	IRAK2	3	p25.3	10206549	10285427
ENSG00000174368	4123	AC006014.7	7	q11.23	74973234	74988765
ENSG00000185988	2188	PLK5P	19	p13.3	1524073	1535455
ENSG00000063176	2170	SPHK2	19	q13.33	49122548	49133973
ENSG00000074370	4014	ATP2A3	17	p13.2	3822943	3867736
ENSG00000179873	2170	NLRP11	19	q13.43	56296770	56348128
ENSG00000104833	2188	TUBB4	19	p13.3	6494331	6502330
ENSG00000197653	2031	DNAH10	12	q24.31	124247042	124420265
ENSG00000144635	2610	DYNC1LI1	3	p22.3	32567463	32612366
ENSG00000178878	2504	APOLD1	12	p13.1	12878865	12944400
ENSG00000156052	3219	GNAQ	9	q21.2	80331003	80646374
ENSG00000126803	3296	HSPA2	14	q23.3	65002623	65009955
ENSG00000170871	2558	KIAA0232	4	p16.1	6784459	6885897
ENSG00000085511	3448	MAP3K4	6	q26	161412822	161551917
ENSG00000134398	2753	ERN2	16	p12.2	23701630	23724821
ENSG00000167325	2263	RRM1	11	p15.4	4115924	4160106
ENSG00000196365	2188	LONP1	19	p13.3	5691845	5720176
ENSG00000071054	1539	MAP4K4	2	q11.2	102313312	102508449
ENSG00000144642	2588	RBMS3	3	p24.1	28880558	30046620
ENSG00000187522	3118	HSPA14	10	p13	14880163	14913740
ENSG00000185379	3612	RAD51L3	17	q12	33426811	33448512
ENSG00000051180	3066	RAD51	15	q15.1	40987358	41024356
ENSG00000134072	2604	CAMK1	3	p25.3	9799026	9811676
ENSG00000080007	2301	DDX43	6	q13	74104471	74127292
ENSG00000132463	2439	GRSF1	4	q13.3	71681504	71705627
ENSG00000165997	3060	ARL5B	10	p12.31	18948334	18970568
ENSG00000198496	3640	NBR2	17	q21.31	41277609	41305688
ENSG00000114993	1651	RTKN	2	p13.1	74652963	74669549
ENSG00000076555	2031	ACACB	12	q24.11	109577202	109706028
ENSG00000164076	2635	CAMKV	3	p21.31	49895421	49907655
ENSG00000111605	1983	CPSF6	12	q15	69633317	69668132
ENSG00000174903	2283	RAB1B	11	q13.2	66036056	66044963
ENSG00000127824	1788	TUBA1	2	q35	220114433	220142892
ENSG00000100650	3372	SFRS5	14	q24.2	70233829	70238722
ENSG00000137843	3066	PAK6	15	q15.1	40509629	40569688
ENSG00000162878	1770	SGK493	2	p21	42275160	42285668
ENSG00000105675	2170	ATP4A	19	q13.12	36041096	36054560
ENSG00000132911	4027	NMUR2	5	q33.1	151771093	151784840
ENSG00000128581	4978	RABL5	7	q22.1	100956648	100965104
ENSG00000137628	2671	AC068989.2	4	q32.3	169137443	169239958
ENSG00000116852	2030	KIF21B	1	q32.1	200938518	200992828
ENSG00000007264	2188	MATK	19	p13.3	3777968	3801810
ENSG00000132964	4403	CDK8	13	q12.13	26828276	26979375
ENSG00000140374	3140	ETFA	15	q24.3	76508633	76603810
ENSG00000133574	4979	GIMAP4	7	q36.1	150264365	150271041
ENSG00000114670	2282	NEK11	3	q22.1	130748442	131069303
ENSG00000187550	2170	SBK2	19	q13.42	56041100	56048456
ENSG00000104388	2415	RAB2A	8	q12.1	61429559	61536186
ENSG00000147613	2464	PSKH2	8	q21.3	87060602	87081926
ENSG00000101596	3374	AP001011.3	18	p11.32	2655886	2805015
ENSG00000103222	2768	ABCC1	16	p13.11	16043434	16236931
ENSG00000164070	2634	HSPA4L	4	q28.1	128703446	128755228
ENSG00000099381	2729	SETD1A	16	p11.2	30968615	30995985
ENSG00000138758	2524	SEPT11	4	q21.1	77870895	77959767
ENSG00000169679	1565	BUB1	2	q13	111395409	111435691
ENSG00000196361	2188	ELAVL3	19	p13.2	11562143	11591803
ENSG00000085563	4373	ABCB1	7	q21.12	87133175	87342611
ENSG00000169045	3068	HNRNPH1	5	q35.3	179041179	179051670
ENSG00000171435	2031	KSR2	12	q24.23	117890817	118406060
ENSG00000118508	3554	RAB32	6	q24.3	146864829	146876101
ENSG00000108479	3672	GALK1	17	q25.1	73754018	73761307
ENSG00000005156	3612	LIG3	17	q12	33307542	33332083
ENSG00000104835	2170	FBXO17	19	q13.2	39405911	39466380
ENSG00000077782	2477	FGFR1	8	p11.22	38268656	38326352
ENSG00000043514	2136	TRIT1	1	p34.2	40306708	40349183
ENSG00000104365	2441	IKBKB	8	p11.21	42128829	42189965
ENSG00000149476	2065	DAK	11	q12.2	61100654	61116230
ENSG00000167524	3602	AC005726.8	17	q11.2	26930488	26941215
ENSG00000140853	2789	NLRC5	16	q13	57023410	57117436
ENSG00000066455	3348	GOLGA5	14	q32.12	93260650	93306304
ENSG00000117593	1846	DARS2	1	q25.1	173793641	173827684
ENSG00000132466	2439	ANKRD17	4	q13.3	73940505	74124502
ENSG00000205111	1785	CDKL4	2	p22.1	39402787	39456729
ENSG00000096063	2018	SRPK1	6	p21.31	35800811	35888964
ENSG00000187527	2357	ATP13A5	3	q29	192992579	193096632
ENSG00000010810	3480	FYN	6	q21	111981535	112194655
ENSG00000072195	1788	SPEG	2	q35	220299568	220363009
ENSG00000136758	3060	YME1L1	10	p12.1	27399383	27444195
ENSG00000169398	2547	PTK2	8	q24.3	141668501	142011332
ENSG00000105671	2188	DDX49	19	p13.11	19030494	19039438
ENSG00000011304	2188	PTBP1	19	p13.3	797392	812327
ENSG00000189306	4178	RRP7A	22	q13.2	42905974	42915808
ENSG00000184536	2135
ENSG00000114999	1565	TTL	2	q13	113239731	113290227
ENSG00000163399	1741	ATP1A1	1	p13.1	116915290	116952883
ENSG00000039139	2695	DNAH5	5	p15.2	13690437	13944589
ENSG00000137941	2043	TTLL7	1	p31.1	84330711	84464833
ENSG00000066056	2136	TIE1	1	p34.2	43766664	43788779
ENSG00000162374	2055	ELAVL4	1	p33	50569582	50669458
ENSG00000007952	3478	NOX1	X	q22.1	100098313	100129334
ENSG00000198586	1704	TLK1	2	q31.1	171847333	172017410
ENSG00000131473	3640	ACLY	17	q21.2	40023161	40075272
ENSG00000100836	3121	PABPN1	14	q11.2	23790498	23795394
ENSG00000160957	2547	RECQL4	8	q24.3	145736672	145743200
ENSG00000157601	2843	MX1	21	q22.3	42792231	42831141
ENSG00000179331	2743	RAB39	11	q22.3	107799277	107834206
ENSG00000115254	1843
ENSG00000184304	3131	PRKD1	14	q12	30045687	30396948
ENSG00000075413	3348	MARK3	14	q32.32	103851701	103970164
ENSG00000185721	4119	DRG1	22	q12.2	31795509	31924726
ENSG00000140829	2994	DHX38	16	q22.2	72127615	72146811
ENSG00000188322	2729	SBK1	16	p11.2	28303840	28335160
ENSG00000185875	3060	THNSL1	10	p12.1	25305587	25315593
ENSG00000133131	3478	MORC4	X	q22.3	106183964	106243474
ENSG00000099622	2188	CIRBP	19	p13.3	1269267	1273171
ENSG00000188120	4518	DAZ1	Y	q11.223	25275502	25345241
ENSG00000149930	2729	TAOK2	16	p11.2	29985222	30003582
ENSG00000198752	3348	AL117209.1	14	q32.32	103398717	103523799
ENSG00000048740	3119	CUGBP2	10	p14	11047259	11378666
ENSG00000138757	2524	G3BP2	4	q21.1	76567966	76598624
ENSG00000119121	3219	TRPM6	9	q21.13	77337411	77503010
ENSG00000157152	2604	SYN2	3	p25.2	12045862	12232907
ENSG00000174740	3423	PABPC5	X	q21.31	90689594	90693583
ENSG00000198513	3276	ATL1	14	q22.1	50999800	51099786
ENSG00000125885	2248	MCM8	20	p12.3	5931298	5975852
ENSG00000115073	1539	ACTR1B	2	q11.2	98272431	98280570
ENSG00000138696	2547	BMPR1B	4	q22.3	95679119	96079592
ENSG00000137285	2086	TUBB2B	6	p25.2	3224517	3231964
ENSG00000154310	2373	TNIK	3	q26.31	170779128	171178197
ENSG00000117650	2030	NEK2	1	q32.3	211836114	211848960
ENSG00000138756	2524	BMP2K	4	q21.21	79697532	79833339
ENSG00000196503	2421	ARL9	4	q12	57371375	57390058
ENSG00000131023	3623	LATS1	6	q25.1	149982051	150039392
ENSG00000081320	1716	STK17B	2	q32.3	196998290	197041227
ENSG00000169718	3672	DUS1L	17	q25.3	80015754	80023680
ENSG00000186638	3061	KIF24	9	p13.3	34252379	34329198
ENSG00000118246	1773	FASTKD2	2	q33.3	207630081	207657233
ENSG00000187191	4518	DAZ3	Y	q11.23	26909216	26959626
ENSG00000140859	2789	KIFC3	16	q21	57792129	57836439
ENSG00000124813	2018	RUNX2	6	p21.1	45295894	45518818
ENSG00000176601	1607	YSK4	2	q21.3	135722061	135805038
ENSG00000132142	3612	ACACA	17	q12	35441923	35766902
ENSG00000174672	2263	BRSK2	11	p15.5	1411129	1483326
ENSG00000182578	4130	CSF1R	5	q32	149432854	149492935
ENSG00000058729	4043	RIOK2	5	q15	96496571	96518964
ENSG00000198515	2453	CNGA1	4	p12	47937996	47983550
ENSG00000131051	2758	RBM39	20	q11.22	34291531	34330234
ENSG00000117020	2113	AKT3	1	q44	243651535	244013430
ENSG00000101255	2253	TRIB3	20	p13	361261	378203
ENSG00000179335	3140	CLK3	15	q24.1	74900713	74922542
ENSG00000064961	2188	HMG20B	19	p13.3	3572775	3579086
ENSG00000137944	2042	CCBL2	1	p22.2	89401456	89458636
ENSG00000135124	2031	P2RX4	12	q24.31	121647664	121671907
ENSG00000134440	3471	NARS	18	q21.31	55267896	55289177
ENSG00000144744	2500	UBA3	3	p14.1	69103881	69129559
ENSG00000184209	2031	SNRNP35	12	q24.31	123891703	123950941
ENSG00000144821	2120	MYH15	3	q13.13	108099216	108248169
ENSG00000067829	3557	IDH3G	X	q28	153051221	153059978
ENSG00000164078	2635	MST1R	3	p21.31	49924435	49941306
ENSG00000063761	3372	ADCK1	14	q24.3	78266426	78400296
ENSG00000034152	3859	MAP2K3	17	p11.2	21187984	21218552
ENSG00000204580	2018	DDR1	6	p21.33	30848752	30867933
ENSG00000067057	3120	PFKP	10	p15.2	3109712	3179904
ENSG00000167634	2170	NLRP7	19	q13.42	55434877	55477611
ENSG00000109832	2916	DDX25	11	q24.2	125774272	125793003
ENSG00000132254	2263	ARFIP2	11	p15.4	6496928	6502666
ENSG00000138375	1788	SMARCAL1	2	q35	217277137	217347776
ENSG00000137216	2018	TMEM63B	6	p21.1	44095302	44123256
ENSG00000132141	3612	CCT6B	17	q12	33254940	33288506
ENSG00000154930	2223	ACSS1	20	p11.21	24986868	25039616
ENSG00000156958	3070	GALK2	15	q21.1	49447976	49622002
ENSG00000143224	1789	PPOX	1	q23.3	161136200	161147803
ENSG00000157881	2178	PANK4	1	p36.32	2439972	2458050
ENSG00000166548	2994	TK2	16	q21	66543282	66584315
ENSG00000163491	2588	NEK10	3	p24.1	27151576	27410951
ENSG00000089250	2031	NOS1	12	q24.22	117636114	117799582
ENSG00000078319	4978	PMS2L1	7	q22.1	99897652	99939531
ENSG00000188126	3672	MYO15B	17	q25.1	73592471	73616761
ENSG00000074966	2453	TXK	4	p12	48068231	48136273
ENSG00000114353	2635	GNAI2	3	p21.31	50263724	50296787
ENSG00000136807	3207	CDK9	9	q34.11	130547958	130553066
ENSG00000140598	3135	EFTUD1	15	q25.2	82422561	82555104
ENSG00000112210	1927	RAB23	6	p11.2	57053581	57087078
ENSG00000182934	2916	SRPR	11	q24.2	126132842	126138750
ENSG00000124615	2018	MOCS1	6	p21.2	39867354	39902290
ENSG00000090376	1954	IRAK3	12	q14.3	66582978	66648392
ENSG00000061938	2357	TNK2	3	q29	195590235	195638816
ENSG00000172780	2282	RAB43	3	q21.3	128806412	128879879
ENSG00000095564	3123	BTAF1	10	q23.32	93683822	93790082
ENSG00000152795	2524	HNRPDL	4	q21.22	83343717	83351019
ENSG00000080603	2729	SRCAP	16	p11.2	30709530	30762702
ENSG00000075624	4216	ACTB	7	p22.1	5566782	5603415
ENSG00000138075	1770	ABCG5	2	p21	44039611	44066004
ENSG00000004534	2635	RBM6	3	p21.31	49977440	50137478
ENSG00000206145	4050	P2RX6P	22	q11.21	21389532	21399306
ENSG00000134905	4255	CARS2	13	q34	111293759	111365882
ENSG00000134602	3561	STK3	X	q26.2	131157245	131209971
ENSG00000198055	3068	GRK6	5	q35.3	176853687	176869850
ENSG00000167461	2188	RAB8A	19	p13.12	16222490	16244443
ENSG00000145555	2695	MYO10	5	p15.1	16662019	16936385
ENSG00000127249	2357	ATP13A4	3	q29	193119866	193310900
ENSG00000072778	4014	ACADVL	17	p13.1	7123131	7128587
ENSG00000105865	4978	DUS4L	7	q22.3	107203929	107218906
ENSG00000102781	4403	KATNAL1	13	q12.3	30776767	30881621
ENSG00000172113	2635	NME6	3	p21.31	48334754	48343175
ENSG00000105486	2170	LIG1	19	q13.33	48618703	48673560
ENSG00000151498	2859	ACAD8	11	q25	134123407	134135744
ENSG00000071553	3557	ATP6AP1	X	q28	153656978	153664862
ENSG00000058668	2030	ATP2B4	1	q32.1	203595689	203713209
ENSG00000151422	4117	FER	5	q21.3	108083523	108532542
ENSG00000067248	2652	DHX29	5	q11.2	54552074	54603521
ENSG00000083750	3415	RRAGB	X	p11.1	55744172	55785207
ENSG00000134108	2574	ARL8B	3	p26.1	5163905	5222596
ENSG00000151611	2694	MMAA	4	q31.21	146540540	146581187
ENSG00000076053	3117	AP002373.1	11	q23.2	114271338	114279646
ENSG00000078142	3357	PIK3C3	18	q12.3	39535171	39667794
ENSG00000116981	2136	NT5C1A	1	p34.2	40124793	40137710
ENSG00000143341	1867	HMCN1	1	q25.3	185703683	186160085
ENSG00000086015	2136	MAST2	1	p34.1	46252659	46501896
ENSG00000135241	5120	PNPLA8	7	q31.1	108110866	108210110
ENSG00000134109	2574	EDEM1	3	p26.1	5229331	5261642
ENSG00000102786	4804	INTS6	13	q14.3	51928213	52028400
ENSG00000100461	3121	RBM23	14	q11.2	23369855	23388396
ENSG00000159082	2843	SYNJ1	21	q22.11	33997269	34100359
ENSG00000133789	2263	SWAP70	11	p15.4	9685628	9774508
ENSG00000023839	3251	ABCC2	10	q24.2	101542489	101611949
ENSG00000178999	4014	AURKB	17	p13.1	8108051	8113936
ENSG00000177169	2031	ULK1	12	q24.33	132379279	132407696
ENSG00000089127	2031	OAS1	12	q24.13	113344739	113369794
ENSG00000107290	3207	SETX	9	q34.13	135136743	135230372
ENSG00000124587	2018	PEX6	6	p21.1	42931608	42946958
ENSG00000160209	2843	PDXK	21	q22.3	45138975	45194151
ENSG00000183347	2042	GBP6	1	p22.2	89829617	89853719
ENSG00000176444	1748	CLK2	1	q22	155232659	155248282
ENSG00000089041	2031	P2RX7	12	q24.31	121570678	121623856
ENSG00000100030	4050	MAPK1	22	q11.22	22108789	22221970
ENSG00000115128	1843	AC008073.1	2	p23.3	24290454	24299313
ENSG00000123374	1927	CDK2	12	q13.2	56360556	56366565
ENSG00000128829	3066	EIF2AK4	15	q15.1	40226347	40327797
ENSG00000117507	1801	FMO6P	1	q24.3	171106879	171130702
ENSG00000171763	3070	SPATA5L1	15	q21.1	45694529	45826686
ENSG00000021574	1785	SPAST	2	p22.3	32288680	32382706
ENSG00000123728	3561	RAP2C	X	q26.2	131337053	131353471
ENSG00000074590	2022	NUAK1	12	q23.3	106457125	106533811
ENSG00000134287	1927	ARF3	12	q13.12	49329506	49351310
ENSG00000007174	3956	DNAH9	17	p12	11501748	11873485
ENSG00000112981	4376	NME5	5	q31.2	137450866	137475104
ENSG00000076258	1801	FMO4	1	q24.3	171283347	171311223
ENSG00000172680	2415	MOS	8	q12.1	57025501	57026541
ENSG00000161547	3672	SFRS2	17	q25.1	74730201	74733413
ENSG00000198356	2188	ASNA1	19	p13.2	12848306	12859137
ENSG00000204356	2018	RDBP	6	p21.33	31919864	31926887
ENSG00000160179	2843	ABCG1	21	q22.3	43619799	43720714
ENSG00000116120	1777	FARSB	2	q36.1	223435255	223521056
ENSG00000198355	4178	PIM3	22	q13.33	50354161	50357728
ENSG00000152700	4376	SAR1B	5	q31.1	133936834	133968678
ENSG00000173327	2283	MAP3K11	11	q13.1	65365226	65381720
ENSG00000133392	2768	MYH11	16	p13.11	15796992	15950890
ENSG00000125508	2931	SRMS	20	q13.33	62172163	62178857
ENSG00000120868	2022	APAF1	12	q23.1	99039078	99129204
ENSG00000168872	2994	DDX19A	16	q22.1	70380732	70407284
ENSG00000174437	2031	ATP2A2	12	q24.11	110719032	110788893
ENSG00000103769	3118	RAB11A	15	q22.31	66161789	66184329
ENSG00000083454	4014	P2RX5	17	p13.2	3575748	3599649
ENSG00000179583	2768	CIITA	16	p13.13	10971039	11023624
ENSG00000198403	4336
ENSG00000072062	2188	PRKACA	19	p13.12	14202509	14228559
ENSG00000131778	1721	CHD1L	1	q21.1	146714291	146767443
ENSG00000153914	2822	SFRS12	5	q12.3	65440046	65479443
ENSG00000112984	4376	KIF20A	5	q31.2	137514687	137523404
ENSG00000144028	1539	SNRNP200	2	q11.2	96940074	96971261
ENSG00000119718	3372	EIF2B2	14	q24.3	75469612	75476292
ENSG00000073969	3640	NSF	17	q21.31	44668075	44834833
ENSG00000007171	3602	NOS2	17	q11.2	26083792	26127555
ENSG00000183914	4014	DNAH2	17	p13.1	7623039	7737058
ENSG00000160294	2843	MCM3AP	21	q22.3	47655047	47706211
ENSG00000123836	2030	PFKFB2	1	q32.2	207226605	207254369
ENSG00000128482	3859	RNF112	17	p11.2	19314507	19320589
ENSG00000204351	2018	SKIV2L	6	p21.33	31926581	31937532
ENSG00000089048	2248	ESF1	20	p12.1	13694969	13765532
ENSG00000102763	4804	KIAA0564	13	q14.11	42140961	42535256
ENSG00000072518	2283	MARK2	11	q13.1	63606895	63677045
ENSG00000134697	2136	GNL2	1	p34.3	38032417	38061536
ENSG00000198400	1789	NTRK1	1	q23.1	156785448	156851642
ENSG00000169228	3068	RAB24	5	q35.3	176728199	176730744
ENSG00000156136	2439	DCK	4	q13.3	71859265	71896631
ENSG00000092445	3066	TYRO3	15	q15.1	41851232	41871536
ENSG00000160201	2843	U2AF1	21	q22.3	44513066	44527697
ENSG00000123136	2188	DDX39	19	p13.12	14519633	14530171
ENSG00000124177	2888	CHD6	20	q12	40030741	40247133
ENSG00000105204	2170	DYRK1B	19	q13.2	40315993	40324841
ENSG00000197038	4514	RBMY1A3P	Y	p11.2	9148739	9160478
ENSG00000027644	1789	INSRR	1	q23.1	156809855	156828810
ENSG00000120440	3415	TTLL2	6	q27	167738606	167755375
ENSG00000169032	3118	MAP2K1	15	q22.31	66679155	66783882
ENSG00000158186	2286	MRAS	3	q22.3	138066539	138124375
ENSG00000164347	3696	GFM2	5	q13.3	74017029	74063196
ENSG00000104312	2464	RIPK2	8	q21.3	90769975	90803292
ENSG00000006432	3372	MAP3K9	14	q24.2	71194852	71275888
ENSG00000135486	1927	HNRNPA1P2	12	q13.13	54674488	54679028
ENSG00000100697	3348	DICER1	14	q32.13	95552566	95623759
ENSG00000115053	1772	NCL	2	q37.1	232318242	232348352
ENSG00000138395	1773	PFTK2	2	q33.1	202655177	202760273
ENSG00000130707	3207	ASS1	9	q34.11	133320094	133376661
ENSG00000079332	3085	SAR1A	10	q22.1	71909960	71930279
ENSG00000205607	4123
ENSG00000132819	2931	RBM38	20	q13.31	55966463	55984389
ENSG00000115694	1772	STK25	2	q37.3	242432089	242449145
ENSG00000170703	3640	TTLL6	17	q21.32	46839593	46894503
ENSG00000135439	1954	AGAP2	12	q14.1	58118984	58135942
ENSG00000119684	3372	MLH3	14	q24.3	75480467	75518235
ENSG00000132881	2178	C1orf89	1	p36.13	16555170	16563591
ENSG00000186288	3407	PABPC1L2A	X	q13.2	72297115	72299351
ENSG00000177200	2733	CHD9	16	q12.2	53088945	53361413
ENSG00000113318	3866	MSH3	5	q14.1	79950294	80172631
ENSG00000106560	4979	GIMAP2	7	q36.1	150382785	150390729
ENSG00000119685	3372	TTLL5	14	q24.3	76127621	76421421
ENSG00000136156	4804	ITM2B	13	q14.2	48807294	48837063
ENSG00000187978	2504
ENSG00000099875	2188	MKNK2	19	p13.3	2037481	2051243
ENSG00000119638	3372	NEK9	14	q24.3	75548819	75593778
ENSG00000182490	4050	AC004471.2	22	q11.21	19118503	19119992
ENSG00000196187	2147	TMEM63A	1	q42.12	226033237	226070069
ENSG00000079337	1927	RAPGEF3	12	q13.11	48128455	48152861
ENSG00000064393	5075	HIPK2	7	q34	139246316	139477577
ENSG00000125388	2558	GRK4	4	p16.3	2965298	3042472
ENSG00000145632	2652	PLK2	5	q11.2	57749809	57756087
ENSG00000203745	1789
ENSG00000116874	1546	WARS2	1	p12	119573839	119683294
ENSG00000166648	2743
ENSG00000083642	4537	PDS5B	13	q13.1	33160564	33352157
ENSG00000164896	4979	FASTK	7	q36.1	150773679	150777953
ENSG00000130985	3415	UBA1	X	p11.23	47050260	47074527
ENSG00000182261	2263	NLRP10	11	p15.4	7980971	7985204
ENSG00000101181	2931	GTPBP5	20	q13.33	60758081	60778624
ENSG00000116350	2139	SFRS4	1	p35.3	29474255	29508499
ENSG00000113407	2659	TARS	5	p13.3	33440882	33469644
ENSG00000188589	4979
ENSG00000156502	3085	SUPV3L1	10	q22.1	70939988	70968855
ENSG00000205918	2768	AC141586.2	16	p13.3	2666122	2693297
ENSG00000032514	2932
ENSG00000144840	2120	RABL3	3	q13.33	120405528	120461840
ENSG00000109991	2065	P2RX3	11	q12.1	57105949	57137549
ENSG00000119969	3123	HELLS	10	q23.33	96261192	96373662
ENSG00000174384	4123	PMS2L2	7	q11.23	72507941	72520082
ENSG00000196182	2136	STK40	1	p34.3	36805225	36851497
ENSG00000185554	3478	NXF2	X	q22.1	101470280	101581634
ENSG00000038382	2695	TRIO	5	p15.2	14143811	14510313
ENSG00000182263	1643	FIGN	2	q24.3	164449906	164592522
ENSG00000187682	3415	ERAS	X	p11.23	48687283	48688548
ENSG00000130158	2188	DOCK6	19	p13.2	11309973	11373157
ENSG00000106123	5075	EPHB6	7	q34	142552792	142568847
ENSG00000119787	1785	ATL2	2	p22.1	38522022	38604432
ENSG00000124574	2018	ABCC10	6	p21.1	43395292	43418164
ENSG00000181467	2361	RAP2B	3	q25.2	152880029	152886265
ENSG00000115866	1607	DARS	2	q21.3	136664247	136743670
ENSG00000069974	3070	RAB27A	15	q21.3	55495164	55582001
ENSG00000188191	4216	PRKAR1B	7	p22.3	588835	767287
ENSG00000096384	2018	HSP90AB1	6	p21.1	44214824	44221620
ENSG00000103248	3006	MTHFSD	16	q24.1	86563783	86588841
ENSG00000108946	3667	PRKAR1A	17	q24.2	66508110	66528908
ENSG00000186283	1846	TOR3A	1	q25.2	179050512	179067158
ENSG00000128908	3066	INO80	15	q15.1	41271078	41408444
ENSG00000139567	1927	ACVRL1	12	q13.13	52301202	52317145
ENSG00000077009	2188	ITGB1BP3	19	p13.3	3933101	3942412
ENSG00000068078	2558	FGFR3	4	p16.3	1795034	1810598
ENSG00000133657	2357	ATP13A3	3	q29	194123401	194219093
ENSG00000140057	3348	AK7	14	q32.2	96858448	96955113
ENSG00000006071	2263	ABCC8	11	p15.1	17414432	17498449
ENSG00000133818	2263	RRAS2	11	p15.2	14299466	14380729
ENSG00000160007	2170	GRLF1	19	q13.32	47421933	47508323
ENSG00000125695	3667	STRADA	17	q23.3	61780196	61819215
ENSG00000100852	3131	ARHGAP5	14	q12	32546495	32628934
ENSG00000176014	3374	TUBB6	18	p11.21	12308070	12326568
ENSG00000146282	2780	RARS2	6	q15	88224096	88299735
ENSG00000125779	2253	PANK2	20	p13	3869486	3907605
ENSG00000165731	2932	RET	10	q11.21	43572475	43625799
ENSG00000138399	1704	FASTKD1	2	q31.1	170386259	170430424
ENSG00000171132	1770	PRKCE	2	p21	45878484	46415129
ENSG00000156508	2301	EEF1A1	6	q13	74225473	74233520
ENSG00000177084	2031	POLE	12	q24.33	133200348	133263945
ENSG00000188042	1772	ARL4C	2	q37.1	235401685	235405697
ENSG00000166111	2031	SVOP	12	q24.11	109304658	109372440
ENSG00000196189	1748	SEMA4A	1	q22	156117157	156147543
ENSG00000165059	3219	PRKACG	9	q21.11	71627469	71629039
ENSG00000089234	2031	BRAP	12	q24.12	112079951	112123790
ENSG00000120438	3623	TCP1	6	q25.3	160199530	160210741
ENSG00000114770	2376	ABCC5	3	q27.1	183637722	183735803
ENSG00000170606	4376	HSPA4	5	q31.1	132387654	132442141
ENSG00000155438	1568	MKI67IP	2	q14.3	122484521	122494499
ENSG00000112079	2018	STK38	6	p21.31	36461669	36515256
ENSG00000119688	3372	ABCD4	14	q24.3	74751980	74769767
ENSG00000042445	1572	RETSAT	2	p11.2	85569079	85581821
ENSG00000125944	2178	HNRNPR	1	p36.12	23630264	23670853
ENSG00000173846	2136	PLK3	1	p34.1	45265897	45271662
ENSG00000133275	2188	CSNK1G2	19	p13.3	1941161	1981309
ENSG00000159200	2843	RCAN1	21	q22.12	35885440	35987441
ENSG00000204650	3640	AC126544.2	17	q21.31	43697712	43715325
ENSG00000174106	1954	LEMD3	12	q14.3	65563371	65642107
ENSG00000125870	2248	SNRPB2	20	p12.1	16710606	16722421
ENSG00000119396	3209	RAB14	9	q33.2	123940415	123985292
ENSG00000165733	2932	BMS1	10	q11.21	43278249	43326856
ENSG00000064687	2188	ABCA7	19	p13.3	1040102	1065568
ENSG00000138778	2577	CENPE	4	q24	104026963	104119566
ENSG00000174622	4518
ENSG00000197535	3070	MYO5A	15	q21.2	52599480	52821247
ENSG00000134815	2170	DHX34	19	q13.32	47852538	47889887
ENSG00000130811	2188	EIF3G	19	p13.2	10225690	10230599
ENSG00000146216	2018	TTBK1	6	p21.1	43211222	43255997
ENSG00000165732	3085	DDX21	10	q22.1	70715884	70744829
ENSG00000077097	2588	TOP2B	3	p24.2	25639475	25706398
ENSG00000140474	3140	ULK3	15	q24.1	75128459	75135552
ENSG00000187790	3181	FANCM	14	q21.2	45605136	45670092
ENSG00000152580	2361	IGSF10	3	q25.1	151143172	151176497
ENSG00000127948	4123	POR	7	q11.23	75528518	75616173
ENSG00000179172	2178	HNRNPCL1	1	p36.21	12907261	12908578
ENSG00000198836	2357	OPA1	3	q29	193310933	193415612
ENSG00000107331	3207	ABCA2	9	q34.3	139901686	139923374
ENSG00000181085	2547	MAPK15	8	q24.3	144798429	144804631
ENSG00000117569	1845	PTBP2	1	p21.3	97187221	97280599
ENSG00000182022	3203	CHST15	10	q26.13	125767184	125853206
ENSG00000153208	1565	MERTK	2	q13	112656056	112787138
ENSG00000062822	2170	POLD1	19	q13.33	50887593	50921270
ENSG00000124193	2931	SFRS6	20	q13.11	42086504	42092245
ENSG00000005007	2188	UPF1	19	p13.11	18942744	18979038
ENSG00000022556	2170	NLRP2	19	q13.42	55476700	55512508
ENSG00000169118	3118	CSNK1G1	15	q22.31	64457716	64648442
ENSG00000108825	3640	AARSD1	17	q21.31	41102543	41132545
ENSG00000096968	3371	JAK2	9	p24.1	4985033	5128183
ENSG00000114904	2635	NEK4	3	p21.1	52744800	52804965
ENSG00000168385	1772	SEPT2	2	q37.3	242254515	242293442
ENSG00000072756	2574	TRNT1	3	p26.2	3168600	3192563
ENSG00000144134	1568	RABL2A	2	q13	114384806	114400974
ENSG00000116106	1777	EPHA4	2	q36.1	222282747	222438922
ENSG00000159363	2178	ATP13A2	1	p36.13	17312453	17338423
ENSG00000126945	3478	HNRNPH2	X	q22.1	100663191	100669121
ENSG00000153944	3667	MSI2	17	q22	55333931	55757299
ENSG00000145907	4027	G3BP1	5	q33.1	151151471	151192346
ENSG00000110619	2263	CARS	11	p15.4	3022152	3078667
ENSG00000067900	3335	ROCK1	18	q11.1	18529701	18691812
ENSG00000168461	3374	RAB31	18	p11.22	9708228	9862553
ENSG00000182021	3157	RP11-381O7.1	9	q21.11	67017400	67032072
ENSG00000151292	4275	CSNK1G3	5	q23.2	122847793	122952739
ENSG00000139131	2135	YARS2	12	p11.21	32899479	32908874
ENSG00000112118	1927	MCM3	6	p12.2	52128807	52149607
ENSG00000130529	2170	TRPM4	19	q13.33	49661052	49715091
ENSG00000161149	4050	AC002472.2	22	q11.21	21357184	21368581
ENSG00000167508	3006	MVD	16	q24.3	88718343	88729518
ENSG00000196632	3415	WNK3	X	p11.22	54219256	54385075
ENSG00000160714	1748	UBE2Q1	1	q21.3	154521053	154531504
ENSG00000041802	2357	LSG1	3	q29	194361517	194393206
ENSG00000167207	2733	NOD2	16	q12.1	50731050	50766987
ENSG00000051341	2120	POLQ	3	q13.33	121150274	121265488
ENSG00000041353	3471	RAB27B	18	q21.2	52495708	52562747
ENSG00000155085	3480	AKD1	6	q21	109814064	110012420
ENSG00000146535	4216	GNA12	7	p22.2	2767746	2883958
ENSG00000127314	1983	RAP1B	12	q15	69004635	69054374
ENSG00000017260	2282	ATP2C1	3	q22.1	130613434	130735553
ENSG00000124406	2473	ATP8A1	4	p13	42410390	42659122
ENSG00000106608	4147	URG4	7	p13	43915493	43966010
ENSG00000127586	2768	CHTF18	16	p13.3	838046	848074
ENSG00000087460	2931	GNAS	20	q13.32	57414750	57486247
ENSG00000156304	2843	SFRS15	21	q22.11	33043313	33104388
ENSG00000182150	3414	C9orf102	9	q22.32	98637900	98776845
ENSG00000111837	2083	MAK	6	p24.2	10762956	10838764
ENSG00000115947	1636	ORC4L	2	q23.1	148691732	148779136
ENSG00000133375	4123
ENSG00000128340	4178	RAC2	22	q13.1	37621301	37640488
ENSG00000124784	2083	RIOK1	6	p24.3	7389729	7418270
ENSG00000124357	1651	NAGK	2	p13.3	71295408	71306935
ENSG00000163558	2373	PRKCI	3	q26.2	169940153	170023769
ENSG00000149428	3117	HYOU1	11	q23.3	118914896	118927925
ENSG00000173959	2283
ENSG00000141994	2188	DUS3L	19	p13.3	5785151	5791194
ENSG00000071539	2695	TRIP13	5	p15.33	892758	918235
ENSG00000101306	2758	MYLK2	20	q11.21	30407111	30422492
ENSG00000107968	2998	MAP3K8	10	p11.23	30722866	30750762
ENSG00000136270	4147	TBRG4	7	p13	45139699	45151646
ENSG00000169249	3437	ZRSR2	X	p22.2	15808595	15841383
ENSG00000133026	4014	MYH10	17	p13.1	8377523	8534079
ENSG00000116783	2043	TNNI3K	1	p31.1	74663926	75010112
ENSG00000175087	2178	PDIK1L	1	p36.11	26437664	26452034
ENSG00000168067	2283	MAP4K2	11	q13.1	64556290	64570713
ENSG00000127589	2664	AF146191.1	4	q35.2	190903678	190906026
ENSG00000182580	2376	EPHB3	3	q27.1	184279572	184300197
ENSG00000136271	4147	DDX56	7	p13	44605016	44614650
ENSG00000120063	3667	GNA13	17	q24.1	63005407	63052920
ENSG00000067992	3437	PDK3	X	p22.11	24483338	24557954
ENSG00000152942	3696	RAD17	5	q13.2	68665124	68710628
ENSG00000160396	2170	HIPK4	19	q13.2	40885179	40896094
ENSG00000123595	3437	RAB9A	X	p22.2	13707244	13728625
ENSG00000141551	3672	CSNK1D	17	q25.3	80202246	80231573
ENSG00000103342	2768	GSPT1	16	p13.13	11961987	12010519
ENSG00000143772	2147	ITPKB	1	q42.12	226819391	226927024
ENSG00000157214	4373	STEAP2	7	q21.13	89796904	89870091
ENSG00000176134	3013	AL445665.3	9	q21.11	69651361	69655715
ENSG00000196305	3414	IARS	9	q22.31	94972489	95056038
ENSG00000174082	1954
ENSG00000197122	2758	SRC	20	q11.23	35973088	36034453
ENSG00000198887	3219	SMC5	9	q21.12	72873937	72969804
ENSG00000122965	2031	RBM19	12	q24.21	114259863	114404116
ENSG00000118322	3273	ATP10B	5	q34	159990129	160279219
ENSG00000067842	3557	ATP2B3	X	q28	152783134	152848397
ENSG00000116001	1651	TIA1	2	p13.3	70436576	70475792
ENSG00000174953	2361	DHX36	3	q25.2	153990335	154042286
ENSG00000177105	2263	RHOG	11	p15.4	3848208	3862184
ENSG00000136518	2373	ACTL6A	3	q26.33	179280668	179306196
ENSG00000132932	4403	ATP8A2	13	q12.13	25946209	26599989
ENSG00000120948	2178	TARDBP	1	p36.22	11072414	11085796
ENSG00000140623	2768	SEPT12	16	p13.3	4827615	4838522
ENSG00000071909	1704	MYO3B	2	q31.1	171034655	171510991
ENSG00000143774	2147	GUK1	1	q42.13	228327663	228336685
ENSG00000152234	3471	ATP5A1	18	q21.1	43664110	43684300
ENSG00000127564	2768	PKMYT1	16	p13.3	3018318	3030505
ENSG00000133020	4014	MYH8	17	p13.1	10293639	10325267
ENSG00000065833	2399	ME1	6	q14.2	83920108	84140790
ENSG00000147324	2593	MFHAS1	8	p23.1	8641999	8751131
ENSG00000154027	2043	AK5	1	p31.1	77747662	78025654
ENSG00000182511	3137	FES	15	q26.1	91426925	91439006
ENSG00000122966	2031	CIT	12	q24.23	120123598	120315092
ENSG00000143776	2147	CDC42BPA	1	q42.13	227177566	227506175
ENSG00000173599	2283	PC	11	q13.2	66615997	66725847
ENSG00000113971	2286	NPHP3	3	q22.1	132276986	132441303
ENSG00000152932	2652	RAB3C	5	q11.2	57878914	58155213
ENSG00000005100	4014	DHX33	17	p13.2	5344232	5372356
ENSG00000183199	2547	HSP90AB3P	4	q22.1	88812995	88815167
ENSG00000117226	2042	GBP3	1	p22.2	89472360	89488549
ENSG00000123009	2031	NME2P1	12	q24.31	120719940	120720632
ENSG00000004799	4373	PDK4	7	q21.3	95212811	95225803
ENSG00000054523	2178	KIF1B	1	p36.22	10270764	10441661
ENSG00000134153	3035	C15orf24	15	q14	34376218	34394149
ENSG00000132740	2283	IGHMBP2	11	q13.3	68671319	68708069
ENSG00000008056	3415	SYN1	X	p11.23	47431303	47479252
ENSG00000204326	3672	AC087749.2	17	q25.1	73585553	73590170
ENSG00000168394	2018	TAP1	6	p21.32	32812986	32821755
ENSG00000152556	1927	PFKM	12	q13.11	48501157	48539887
ENSG00000103653	3140	CSK	15	q24.1	75074425	75095539
ENSG00000079277	2136	MKNK1	1	p33	47023090	47069966
ENSG00000112659	2018	CUL9	6	p21.1	43149922	43192325
ENSG00000102755	4403	FLT1	13	q12.3	28874489	29069232
ENSG00000157087	2604	ATP2B2	3	p25.3	10365707	10749716
ENSG00000128881	3066	TTBK2	15	q15.2	43036550	43213007
ENSG00000167264	2994	DUS2L	16	q22.1	68057183	68113223
ENSG00000167578	2170	RAB4B	19	q13.2	41284171	41302847
ENSG00000126858	3602	RHOT1	17	q11.2	30469473	30552746
ENSG00000112541	3415	PDE10A	6	q27	165740776	166075588
ENSG00000166783	2768	KIAA0430	16	p13.11	15688244	15737023
ENSG00000129250	4014	KIF1C	17	p13.2	4901243	4931696
ENSG00000183207	2170	RUVBL2	19	q13.33	49497156	49519182
ENSG00000136286	4147	MYO1G	7	p13	45002261	45018697
ENSG00000170950	1927	PGK2	6	p12.3	49753647	49754900
ENSG00000211455	2135	STK38L	12	p11.23	27397076	27478888
ENSG00000113712	4130	CSNK1A1	5	q32	148874845	148931007
ENSG00000176490	2188	DIRAS1	19	p13.3	2714566	2721390
ENSG00000137808	3116	NOX5	15	q23	69222864	69349501
ENSG00000106682	4123	EIF4H	7	q11.23	73588575	73611431
ENSG00000109113	3602	RAB34	17	q11.2	27041299	27045447
ENSG00000106683	4123	LIMK1	7	q11.23	73497263	73536855
ENSG00000102038	3541	SMARCA1	X	q25	128580480	128657477
ENSG00000175003	3623	SLC22A1	6	q25.3	160542805	160579750
ENSG00000124795	2055	DEK	6	p22.3	18224400	18265054
ENSG00000101109	2931	STK4	20	q13.12	43595115	43708600
ENSG00000186522	1565	SEPT10	2	q13	110300380	110371783
ENSG00000205412	2733	RP11-501O2.1	3	q24	147884126	147885085
ENSG00000120254	3623	MTHFD1L	6	q25.1	151186685	151423023
ENSG00000139725	2031	RHOF	12	q24.31	122215662	122231594
ENSG00000010932	1801	FMO1	1	q24.3	171217638	171255117
ENSG00000062524	3066	LTK	15	q15.1	41795836	41806085
ENSG00000173208	1880	ABCD2	12	q12	39945035	40013843
ENSG00000167216	3471	KATNAL2	18	q21.1	44526787	44627658
ENSG00000126952	3478	NXF5	X	q22.1	101087085	101112549
ENSG00000054392	2030	HHAT	1	q32.2	210501606	210849638
ENSG00000168393	1772	DTYMK	2	q37.3	242615157	242626406
ENSG00000133454	4119	MYO18B	22	q12.1	26138120	26427007
ENSG00000143761	2147	ARF1	1	q42.13	228270361	228286912
ENSG00000165527	3181	ARF6	14	q21.3	50359810	50361490
ENSG00000122971	2031	ACADS	12	q24.31	121163571	121177810
ENSG00000149554	2916	CHEK1	11	q24.2	125495036	125546148
ENSG00000121031	2404	PRKDC	8	q11.21	48685669	48872743
ENSG00000156873	2729	PHKG2	16	p11.2	30759591	30768686
ENSG00000132394	2282	EEFSEC	3	q21.3	127872297	128127485
ENSG00000196604	1607	A26C1B	2	q21.1	130831108	130886795
ENSG00000204267	2018	TAP2	6	p21.32	32781544	32806599
ENSG00000182185	3372	RAD51L1	14	q24.1	68286496	69196935
ENSG00000179837	2635	RBM15B	3	p21.2	51428731	51435330
ENSG00000163214	1785	DHX57	2	p22.1	39024871	39103075
ENSG00000004478	2504	FKBP4	12	p13.33	2904119	2913124
ENSG00000106633	4147	GCK	7	p13	44183870	44237769
ENSG00000125249	4336	RAP2A	13	q32.1	98086476	98120244
ENSG00000163544	1572
ENSG00000039650	2170	PNKP	19	q13.33	50364462	50370818
ENSG00000101104	2931	PABPC1L	20	q13.12	43538703	43587676
ENSG00000136213	4216	CHST12	7	p22.3	2443223	2474242
ENSG00000164715	4373	LMTK2	7	q21.3	97736197	97838945
ENSG00000166483	2263	WEE1	11	p15.4	9595430	9611531
ENSG00000178952	2729	TUFM	16	p11.2	28853732	28857729
ENSG00000178149	2635	DALRD3	3	p21.31	49052921	49059726
ENSG00000197616	3121	MYH6	14	q11.2	23851049	23877482
ENSG00000163545	2030	NUAK2	1	q32.1	205271187	205290888
ENSG00000144191	1539	CNGA3	2	q11.2	98962618	99015064
ENSG00000044574	3209	HSPA5	9	q33.3	127997132	128003609
ENSG00000198265	3667	HELZ	17	q24.2	65066555	65241319
ENSG00000171798	3203	KNDC1	10	q26.3	134973951	135039916
ENSG00000100181	4178	AC005301.1	22	q11.1	17082801	17179521
ENSG00000141542	3672	RAB40B	17	q25.3	80614977	80656554
ENSG00000137807	3116	KIF23	15	q23	69706688	69745160
ENSG00000141543	3672	EIF4A3	17	q25.3	78109019	78120938
ENSG00000083807	2170	SLC27A5	19	q13.43	59009704	59023432
ENSG00000126261	2170	UBA2	19	q13.11	34919268	34960795
ENSG00000183862	3557	CNGA2	X	q28	150906923	150913776
ENSG00000178950	2558	GAK	4	p16.3	843066	926174
ENSG00000114268	2635	PFKFB4	3	p21.31	48555117	48599448
ENSG00000204390	2018	HSPA1L	6	p21.33	31777396	31782842
ENSG00000156261	2804	CCT8	21	q21.3	30428126	30446118
ENSG00000166532	2504	AC092490.2	12	p13.31	8850518	8930266
ENSG00000174225	3478	ARL13A	X	q22.1	100224700	100245820
ENSG00000167984	2768	NLRC3	16	p13.3	3589038	3627392
ENSG00000101336	2758	HCK	20	q11.21	30640000	30689659
ENSG00000047188	4261	YTHDC2	5	q22.2	112849410	112930981
ENSG00000112655	2018	PTK7	6	p21.1	43044006	43129457
ENSG00000143622	1748	RIT1	1	q22	155867599	155881195
ENSG00000141048	4014	MYH4	17	p13.1	10346607	10372876
ENSG00000163541	1572	SUCLG1	2	p11.2	84650647	84687169
ENSG00000000938	2178	FGR	1	p36.11	27938575	27961788
ENSG00000166484	3859	MAPK7	17	p11.2	19281034	19286857
ENSG00000196335	4252	STK31	7	p15.3	23749786	23872132
ENSG00000004700	2438	RECQL	12	p12.1	21621845	21657515
ENSG00000168280	1636	KIF5C	2	q23.1	149632819	149883273
ENSG00000122035	4403	RASL11A	13	q12.2	27844464	27847827
ENSG00000117228	2042	GBP1	1	p22.2	89517987	89531043
ENSG00000097007	3207	ABL1	9	q34.12	133589333	133763062
ENSG00000160883	3068	HK3	5	q35.2	176307872	176326333
ENSG00000135720	2994	DYNC1LI2	16	q22.1	66754796	66785701
ENSG00000075886	1607	TUBA3D	2	q21.1	132233666	132240507
ENSG00000169750	3672	RAC3	17	q25.3	79989532	79992077
ENSG00000162409	2100	PRKAA2	1	p32.2	57110995	57181008
ENSG00000166377	3479	ATP9B	18	q23	76829397	77138278
ENSG00000204394	2018	VARS	6	p21.33	31745295	31763730
ENSG00000151835	4403	SACS	13	q12.12	23902965	24007841
ENSG00000091106	1785	NLRC4	2	p22.3	32449522	32490923
ENSG00000183403	4376	DND1	5	q31.3	140050379	140053171
ENSG00000171316	2415	CHD7	8	q12.1	61591339	61779463
ENSG00000105889	4252	AC099759.1	7	p15.3	22459063	22672544
ENSG00000142875	2043	PRKACB	1	p31.1	84543745	84704181
ENSG00000082701	2120	GSK3B	3	q13.33	119540170	119813264
ENSG00000115085	1539	ZAP70	2	q11.2	98330023	98356325
ENSG00000116574	2147	RHOU	1	q42.13	228870824	228882416
ENSG00000078061	3415	ARAF	X	p11.23	47420516	47431319
ENSG00000175906	3640	ARL4D	17	q21.31	41476353	41478503
ENSG00000146904	5075	EPHA1	7	q35	143087382	143105985
ENSG00000068796	2822	KIF2A	5	q12.1	61601989	61683241
ENSG00000147140	3407	NONO	X	q13.1	70503433	70521018
ENSG00000135097	2031	MSI1	12	q24.31	120779133	120806958
ENSG00000121988	1607	ZRANB3	2	q21.3	135894486	136288806
ENSG00000154258	3667	ABCA9	17	q24.2	66970629	67057136
ENSG00000148660	3085	CAMK2G	10	q22.2	75572259	75634343
ENSG00000154917	2286	RAB6B	3	q22.1	133543083	133614680
ENSG00000143878	1836	RHOB	2	p24.1	20646835	20649206
ENSG00000145348	2577	AC004053.1	4	q24	106967237	107237795
ENSG00000100888	3121	CHD8	14	q11.2	21853358	21905404
ENSG00000145349	2609	CAMK2D	4	q26	114372188	114683083
ENSG00000157764	5075	BRAF	7	q34	140424943	140624564
ENSG00000137601	2678	NEK1	4	q33	170314429	170533732
ENSG00000016391	2635	CHDH	3	p21.1	53850387	53880417
ENSG00000175229	2283	GAL3ST3	11	q13.1	65808239	65816651
ENSG00000136480	3667	POLG2	17	q23.3	62473904	62493169
ENSG00000121989	1615	ACVR2A	2	q22.3	148602086	148688393
ENSG00000131795	1721	RBM8A	1	q21.1	145507598	145511444
ENSG00000130741	3437	EIF2S3	X	p22.11	24072833	24096088
ENSG00000108423	3667	TUBD1	17	q23.1	57936851	57970296
ENSG00000100889	3121	PCK2	14	q11.2	24563368	24573339
ENSG00000197562	2768	RAB40C	16	p13.3	640089	679272
