# Supplementary material for: A large scale survey reveals that chromosomal copy-number alterations significantly affect gene modules involved in cancer initiation and progression
Source: BMC Med Genomics. 2011 May 6;4:37. doi: 10.1186/1755-8794-4-37 (PMC3112060; doi:10.1186/1755-8794-4-37)
Supplement: Additional file 2 — ZIP file containing tab-delimited text files for GO terms. One text file for each significant GO term. Each file contains one line per gene belonging to the GO. Each line lists the Ensembl ID, the Gene Name, the number of cases in which the gene was involved in a CNA, and its location including: Chromosome, Band, Start (bp) and End (bp). [file 1755-8794-4-37-S2.ZIP › MF_del_GO_0016165_lipoxygenase activity.txt]

Ensembl Gene	CNA	Gene Name	Chromosome	Cytoband	Start (bp)	End (bp)
ENSG00000188101	4014	RP11-544N10.1	9	q22.31	95675438	95683842
ENSG00000108839	4014	ALOX12	17	p13.1	6899384	6914055
ENSG00000179593	4014	ALOX15B	17	p13.1	7942358	7952452
ENSG00000179477	4014	ALOX12B	17	p13.1	7975954	7991022
ENSG00000179148	4014	ALOXE3	17	p13.1	7999218	8021860
ENSG00000012779	2932	ALOX5	10	q11.21	45869675	45941561
ENSG00000161905	4014	ALOX15	17	p13.2	4534214	4544958
